# Supplementary material for: Genetic Dissection of Cardiac Remodeling in an Isoproterenol-Induced Heart Failure Mouse Model
Source: PLoS Genet. 2016 Jul 6;12(7):e1006038. doi: 10.1371/journal.pgen.1006038 (PMC4934852; doi:10.1371/journal.pgen.1006038)
Supplement: S2 Table — A. Significantly up- or down-regulated cardiac genes by isoproterenol treatment. B. DAVID gene ontology analysis of up-regulated cardiac genes. C. DAVID gene ontology analysis of down-regulated cardiac genes. D. Summary of DAVID gene ontology analysis of cardiac genes correlated to echocardiographic measures. DAVID gene ontology analysis was performed based on top 1000 correlated cardiac genes for each echocardiographic measures either at baseline or at wee 3 of isoproterenol. Gene clusters exceeding nominal p-value 0.05 are shown. (XLSX) [file pgen.1006038.s013.xlsx]

## Sheet: A
	PROBE_ID	SYMBOL	logFC	AveExpr	t	P.Value	adj.P.Val	B
3313	ILMN_2603725	Arpc3	0.501722	11.7309	17.884	1.93303e-30	3.54421e-26	58.5467
4650	ILMN_1232261	Catnal1	1.17777	10.9979	16.9131	7.76814e-29	7.12144e-25	54.9607
3245	ILMN_2950622	Arhgdig	1.07267	6.09324	16.6411	2.23311e-28	1.3648e-24	53.9336
14639	ILMN_2754222	Rpp25	0.860601	7.45708	16.4009	5.71603e-28	2.62009e-24	53.0188
2807	ILMN_2654624	AI593442	1.87643	7.99795	16.3187	7.89882e-28	2.66746e-24	52.7039
12768	ILMN_2625279	Pacrg	1.08524	6.78224	16.2934	8.72906e-28	2.66746e-24	52.6065
15690	ILMN_1239726	Snai3	-1.50621	7.03367	-15.3639	3.6026e-26	9.43624e-23	48.9788
2702	ILMN_1245079	Adssl1	0.363411	12.1476	15.3105	4.47631e-26	1.00523e-22	48.7668
16656	ILMN_3103896	Timp1	2.04068	8.75029	15.2731	5.2111e-26	1.00523e-22	48.6184
7453	ILMN_2713285	Fhl1	0.807591	12.8695	15.2607	5.48259e-26	1.00523e-22	48.5688
9791	ILMN_1223317	Lgals3	1.82267	8.65189	15.1202	9.72833e-26	1.62154e-22	48.0086
16657	ILMN_2769918	Timp1	2.02503	8.69029	15.0947	1.08e-25	1.65015e-22	47.9066
8122	ILMN_1218235	Gnb3	-1.18703	6.80831	-15.0394	1.35485e-25	1.91086e-22	47.685
7452	ILMN_3117381	Fhl1	0.807907	12.7992	15.0029	1.57387e-25	2.0612e-22	47.5386
10320	ILMN_2600565	Maged2	0.563065	10.7301	14.3099	2.7944e-24	3.41569e-21	44.7255
15725	ILMN_1247894	Snrpn	0.57455	11.7046	14.2168	4.13221e-24	4.56819e-21	44.3426
15043	ILMN_1246800	Serpina3n	2.00897	9.1462	14.2109	4.23557e-24	4.56819e-21	44.3184
743	ILMN_1222196	2310007A19Rik	1.03323	6.82269	13.9638	1.2025e-23	1.22488e-20	43.2967
6399	ILMN_2744879	Dnaic1	-0.911289	6.1396	-13.8624	1.84891e-23	1.7842e-20	42.8753
10762	ILMN_2674575	Mmd	-0.478261	10.1492	-13.7197	3.39561e-23	3.11293e-20	42.2797
16785	ILMN_2700505	Tmem43	0.409745	9.31432	13.5868	5.99275e-23	5.23224e-20	41.7231
10954	ILMN_3091003	Ms4a7	1.05286	7.41034	13.438	1.13519e-22	9.46079e-20	41.0968
6472	ILMN_2781153	Doc2g	-0.828866	8.24243	-13.3066	2.00035e-22	1.59462e-19	40.5414
8311	ILMN_1249435	Gprk5	0.878297	8.32185	13.2824	2.21996e-22	1.64602e-19	40.4392
17164	ILMN_2877069	Tspo	0.573508	10.7908	13.2797	2.24628e-22	1.64602e-19	40.4277
5980	ILMN_2632230	D2Ertd391e	0.610127	10.1915	13.2661	2.38245e-22	1.64602e-19	40.3699
5853	ILMN_2680770	Cysltr1	0.813838	5.81748	13.2621	2.42392e-22	1.64602e-19	40.353
3636	ILMN_2671286	B230114J08Rik	-0.402422	9.9924	-13.127	4.35088e-22	2.84905e-19	39.7793
15399	ILMN_3052781	Slc25a34	-0.667115	10.3823	-13.0585	5.85802e-22	3.70368e-19	39.4875
8077	ILMN_2924715	Gm889	-0.615472	10.0837	-12.9753	8.41251e-22	5.14145e-19	39.1324
9234	ILMN_2617265	Ipo13	-0.41574	10.7728	-12.8234	1.6328e-21	9.65724e-19	38.4816
3918	ILMN_2666312	BC025833	-1.0907	8.77373	-12.7884	1.90258e-21	1.09012e-18	38.3316
14128	ILMN_2734391	Ramp1	-0.889308	6.67536	-12.7709	2.05475e-21	1.14163e-18	38.256
4146	ILMN_3043587	Bex4	-0.790058	5.94092	-12.6906	2.92144e-21	1.57543e-18	37.9106
8643	ILMN_2870696	Hfe	0.604666	8.80882	12.6131	4.10585e-21	2.15088e-18	37.5765
3878	ILMN_3127595	BC020188	1.14438	6.5472	12.6038	4.2785e-21	2.17906e-18	37.5361
17228	ILMN_2517170	Tuba4	-0.565539	9.85805	-12.4849	7.22065e-21	3.57812e-18	37.0222
16829	ILMN_2488846	Tmod4	-0.641001	9.38738	-12.4252	9.39886e-21	4.53495e-18	36.7633
12965	ILMN_1236700	Pde4d	0.518071	6.02824	12.3773	1.16162e-20	5.4611e-18	36.5553
5744	ILMN_2592718	Cuzd1	0.932953	6.46479	12.3632	1.23632e-20	5.66699e-18	36.4941
1895	ILMN_2642517	6330406I15Rik	0.593029	8.90248	12.2549	1.9977e-20	8.93362e-18	36.0228
12772	ILMN_2644415	Pacsin1	0.995136	6.29696	12.2042	2.50148e-20	1.09201e-17	35.8019
9766	ILMN_2665629	Ldhd	-0.639384	6.62813	-12.1578	3.07442e-20	1.31092e-17	35.5993
6400	ILMN_2694884	Dnaic1	-0.662145	5.40386	-12.0352	5.30766e-20	2.21172e-17	35.0628
9764	ILMN_2825080	Ldhd	-0.551577	8.44358	-12.012	5.88634e-20	2.39836e-17	34.9612
10629	ILMN_1225835	Mfap5	0.97532	10.3018	11.9439	7.97622e-20	3.17922e-17	34.6626
2813	ILMN_1223335	AI604832	-0.907714	10.3524	-11.9221	8.79248e-20	3.43e-17	34.5669
11467	ILMN_2696232	Nme5	0.649823	7.42322	11.8703	1.10878e-19	4.2353e-17	34.3389
11697	ILMN_1252730	Nudt4	0.74384	11.352	11.7736	1.70971e-19	6.39746e-17	33.9133
17160	ILMN_2817714	Tspan17	0.42558	9.90199	11.7098	2.27686e-19	8.34924e-17	33.6317
9740	ILMN_2816180	Lbh	-0.489666	12.7374	-11.6677	2.75086e-19	9.88962e-17	33.4458
10680	ILMN_2876448	Mgmt	-0.667536	6.73925	-11.6571	2.88485e-19	1.01719e-16	33.3991
9765	ILMN_2639662	Ldhd	-0.545936	8.28281	-11.6462	3.03072e-19	1.04846e-16	33.3506
9070	ILMN_2660505	Igsf1	-0.582725	9.40144	-11.6313	3.24047e-19	1.10026e-16	33.2848
5500	ILMN_2885532	Cpt2	-0.347894	12.1195	-11.6196	3.41493e-19	1.13841e-16	33.2333
11778	ILMN_3008406	Odc1	-0.435333	10.5667	-11.576	4.15598e-19	1.36071e-16	33.0402
8175	ILMN_2654754	Gp38	0.638847	9.3259	11.53	5.11355e-19	1.64486e-16	32.8364
6473	ILMN_2704429	Doc2g	-0.681743	10.3998	-11.4306	8.00689e-19	2.53114e-16	32.3955
13128	ILMN_2712685	Phka1	0.735129	6.41191	11.4188	8.4472e-19	2.62508e-16	32.3429
15761	ILMN_2618176	Socs3	0.75945	7.45494	11.4132	8.66162e-19	2.64685e-16	32.3182
12827	ILMN_2752524	Paqr9	-0.620147	9.14129	-11.3792	1.01044e-18	3.03711e-16	32.1667
1	ILMN_1248788	0610005K03Rik	-0.971013	6.23691	-11.2598	1.73457e-18	5.04814e-16	31.6354
12807	ILMN_2946088	Panx1	0.850637	6.58632	11.2064	2.20954e-18	6.32305e-16	31.3974
2680	ILMN_1247158	Adprhl1	-0.339587	12.3965	-11.2003	2.27176e-18	6.32305e-16	31.3701
16918	ILMN_2460136	Tnnt1	-0.543062	10.0237	-11.1999	2.27609e-18	6.32305e-16	31.3682
9072	ILMN_1258853	Igsf1	-0.580902	9.07402	-11.1794	2.49821e-18	6.83651e-16	31.2766
1108	ILMN_3052726	2700063G02Rik	-0.522555	6.63586	-11.1717	2.58664e-18	6.97442e-16	31.2424
1896	ILMN_1213736	6330406I15Rik	0.553685	9.20262	11.1304	3.12094e-18	8.29311e-16	31.0577
8867	ILMN_1259206	Hrc	-0.39105	13.8677	-11.1112	3.40459e-18	8.9176e-16	30.9722
13149	ILMN_2669062	Pi16	0.594929	10.9508	11.0686	4.13206e-18	1.06706e-15	30.7817
12685	ILMN_2664511	Osgep	-0.265002	10.7311	-11.0526	4.4446e-18	1.13183e-15	30.71
7288	ILMN_1245307	Fbln2	0.503389	10.3118	11.0032	5.56557e-18	1.39787e-15	30.4888
4792	ILMN_2836710	Cd151	0.218592	12.9592	10.9624	6.70403e-18	1.66106e-15	30.3057
16163	ILMN_1222489	Sulf1	0.58684	7.73981	10.9565	6.88648e-18	1.68352e-15	30.2793
8485	ILMN_1229500	Gzmm	-0.663637	9.23487	-10.9321	7.6969e-18	1.85688e-15	30.1699
10683	ILMN_1238479	Mgst3	-0.367555	12.2745	-10.8864	9.47828e-18	2.25002e-15	29.9651
2808	ILMN_1246403	AI593442	0.628387	5.07235	10.8843	9.57193e-18	2.25002e-15	29.9554
2628	ILMN_1226259	Adamts2	0.762041	9.16568	10.8752	9.97623e-18	2.29238e-15	29.9147
10281	ILMN_2939681	Lyzs	0.677842	8.0788	10.8746	1.00022e-17	2.29238e-15	29.9122
2894	ILMN_3147135	Akr1a4	0.241246	12.6286	10.8682	1.02983e-17	2.3311e-15	29.8835
9866	ILMN_1237323	Lman2l	-0.279423	9.93089	-10.8421	1.16039e-17	2.59461e-15	29.7661
7479	ILMN_1257428	Fkbp4	-0.392635	12.6792	-10.8307	1.22233e-17	2.70018e-15	29.7149
16879	ILMN_2454204	Tnfrsf22	0.57186	7.01592	10.8143	1.31767e-17	2.87612e-15	29.641
14855	ILMN_1259174	Scin	-0.570412	6.84056	-10.8021	1.39318e-17	3.00517e-15	29.5862
2667	ILMN_2986899	Adk	-0.287365	12.557	-10.7381	1.86667e-17	3.97971e-15	29.2984
13058	ILMN_1228320	Pfc	0.581363	10.0149	10.7155	2.07002e-17	4.32793e-15	29.1967
9865	ILMN_1220769	Lman2l	-0.271176	8.91547	-10.7147	2.07722e-17	4.32793e-15	29.1933
7104	ILMN_1243900	Eppk1	0.840009	6.06747	10.6524	2.76385e-17	5.69384e-15	28.9123
10119	ILMN_2997494	Lox	1.29626	6.90981	10.6367	2.9693e-17	6.01461e-15	28.8418
5749	ILMN_3018017	Cxadr	-0.508269	9.36339	-10.6355	2.98516e-17	6.01461e-15	28.8365
5951	ILMN_2842999	D16H22S680E	-0.229974	12.7981	-10.6167	3.25387e-17	6.48475e-15	28.7517
9794	ILMN_2626235	Lgals4	-0.985794	8.28064	-10.5643	4.13906e-17	8.16017e-15	28.515
2896	ILMN_1219188	Akr1b8	0.578791	6.1648	10.5469	4.48308e-17	8.74439e-15	28.4364
8501	ILMN_2653265	H2-Ke6	-0.235582	12.1654	-10.5399	4.62878e-17	8.93355e-15	28.405
8312	ILMN_2637571	Gprk5	0.680826	5.81093	10.5097	5.31723e-17	1.01553e-14	28.2685
16510	ILMN_2715400	Tef	-0.716636	7.59591	-10.4774	6.16733e-17	1.16575e-14	28.1226
14324	ILMN_1226472	Retnla	-1.16761	6.50664	-10.4726	6.30454e-17	1.17953e-14	28.101
10888	ILMN_1236904	Mrpl23	-0.220155	12.4719	-10.42	8.02542e-17	1.48632e-14	27.8635
10396	ILMN_2721809	Mapk14	-0.337968	10.1768	-10.3782	9.72631e-17	1.78332e-14	27.6744
6051	ILMN_2738090	D7Ertd743e	-0.379182	6.71473	-10.3428	1.14485e-16	2.0783e-14	27.514
7152	ILMN_1228497	Esrrb	-0.300959	10.3194	-10.3205	1.26852e-16	2.28023e-14	27.413
1517	ILMN_2701435	4930506D23Rik	-0.350402	8.16426	-10.307	1.34968e-16	2.40257e-14	27.352
9309	ILMN_2805375	Itgb6	-0.736097	7.25492	-10.2851	1.49304e-16	2.61297e-14	27.2527
17159	ILMN_2664884	Tspan17	0.619581	6.82824	10.2846	1.49638e-16	2.61297e-14	27.2505
10928	ILMN_1239113	Mrps25	-0.335862	8.27868	-10.2791	1.53472e-16	2.65463e-14	27.2256
14252	ILMN_1233065	Rbmx	-0.387316	8.11512	-10.2578	1.693e-16	2.90105e-14	27.129
8341	ILMN_2722678	Grcc10	-0.326892	11.1236	-10.2469	1.78035e-16	3.02248e-14	27.0795
5347	ILMN_1248099	Col16a1	0.704508	8.09646	10.2432	1.81121e-16	3.04666e-14	27.0626
6504	ILMN_2692316	Dpep2	0.822808	5.59986	10.2299	1.92523e-16	3.20901e-14	27.0025
9478	ILMN_1253791	Kcnv2	-0.713493	7.58304	-10.2251	1.96839e-16	3.25139e-14	26.9807
14393	ILMN_1237219	Rgs7	-0.559858	5.39498	-10.2187	2.027e-16	3.31831e-14	26.9518
452	ILMN_2669982	1700025G04Rik	0.375052	9.19061	10.1694	2.54498e-16	4.1294e-14	26.7279
11812	ILMN_2745551	Olfml2b	0.984944	10.0697	10.1549	2.72109e-16	4.37642e-14	26.6621
13511	ILMN_1245424	Ppat	0.445615	7.98484	10.1484	2.80281e-16	4.46865e-14	26.633
11684	ILMN_2707127	Nubp1	0.351584	9.50468	10.1445	2.85365e-16	4.51049e-14	26.6153
17697	ILMN_1232495	Vil2	-0.398387	8.46526	-10.1339	2.99688e-16	4.69639e-14	26.5671
7848	ILMN_3136542	Gcdh	-0.39437	9.94575	-10.1211	3.17988e-16	4.94094e-14	26.5088
17014	ILMN_2641431	Trak2	0.290407	11.16	10.0575	4.26367e-16	6.56928e-14	26.2202
730	ILMN_1244393	2310003C23Rik	0.404075	10.5757	10.0429	4.56207e-16	6.97046e-14	26.1536
5704	ILMN_2711163	Ctsk	0.813322	7.99203	9.99971	5.56859e-16	8.43803e-14	25.9574
7041	ILMN_1231851	Enpp1	0.633273	7.07204	9.88832	9.3184e-16	1.40043e-13	25.4508
5702	ILMN_2872058	Ctsh	0.395483	10.2619	9.84116	1.15901e-15	1.72768e-13	25.2361
9248	ILMN_1253972	Irak3	0.373753	7.51864	9.83865	1.17254e-15	1.73376e-13	25.2247
4856	ILMN_2754698	Cd84	0.725071	5.97283	9.8363	1.18534e-15	1.73866e-13	25.214
13136	ILMN_2769795	Phkg1	0.943491	8.42649	9.82984	1.22131e-15	1.7772e-13	25.1846
14819	ILMN_2724545	Sbk	-0.284225	11.3139	-9.80468	1.37213e-15	1.98094e-13	25.07
5154	ILMN_1224754	Ckb	0.263841	12.66	9.76344	1.66071e-15	2.37023e-13	24.8822
7626	ILMN_2734683	Fstl1	0.674028	9.91861	9.76255	1.66763e-15	2.37023e-13	24.8781
5632	ILMN_1231035	Csnk1d	0.234665	8.89428	9.75713	1.70999e-15	2.38315e-13	24.8534
10227	ILMN_2608746	Ltbp3	0.506029	6.12891	9.75641	1.71571e-15	2.38315e-13	24.8501
15201	ILMN_1224942	Shmt2	-0.286429	7.54626	-9.71326	2.09514e-15	2.8883e-13	24.6535
13613	ILMN_2838317	Pqlc3	0.584239	7.8642	9.6968	2.26113e-15	3.08117e-13	24.5785
749	ILMN_1225520	2310008H09Rik	0.268497	8.02953	9.69608	2.26866e-15	3.08117e-13	24.5752
23	ILMN_1213681	0610009O20Rik	-0.280552	10.4795	-9.68959	2.33794e-15	3.15192e-13	24.5456
15060	ILMN_1250279	Serpinb6a	0.261146	11.9031	9.68571	2.38033e-15	3.18564e-13	24.528
14342	ILMN_1217353	Rfx2	0.621151	7.90166	9.62391	3.16964e-15	4.21125e-13	24.2462
11213	ILMN_2886618	Nbl1	0.570976	8.88331	9.62005	3.22675e-15	4.25629e-13	24.2286
16233	ILMN_3101732	Syngr1	0.274152	10.6336	9.61012	3.37877e-15	4.42498e-13	24.1833
15134	ILMN_1248215	Sgca	-0.303325	11.0983	-9.60098	3.52494e-15	4.58367e-13	24.1416
910	ILMN_1228334	2410015N17Rik	-0.466991	9.1814	-9.59674	3.595e-15	4.64185e-13	24.1222
9697	ILMN_2906855	Ky	-0.701367	9.72503	-9.59027	3.7045e-15	4.73446e-13	24.0927
10600	ILMN_1213886	Meox1	0.555657	9.01001	9.58946	3.71837e-15	4.73446e-13	24.089
18018	ILMN_2441346	Zcchc5	0.773044	5.54595	9.55646	4.33308e-15	5.4791e-13	23.9385
7677	ILMN_2742928	Fxyd5	0.435455	7.92599	9.55243	4.41487e-15	5.54429e-13	23.9201
10930	ILMN_2680111	Mrps25	-0.321179	7.84481	-9.52645	4.98018e-15	6.1786e-13	23.8015
220	ILMN_1219820	1200002N14Rik	0.364435	7.68048	9.51589	5.22995e-15	6.43565e-13	23.7534
1158	ILMN_1238542	2810405K02Rik	-0.261139	10.7455	-9.51443	5.26569e-15	6.43642e-13	23.7467
9880	ILMN_2767605	Lmo2	-0.282185	10.2203	-9.50851	5.41208e-15	6.57155e-13	23.7197
5363	ILMN_2683958	Col3a1	0.830403	6.22718	9.49437	5.77912e-15	6.97106e-13	23.6551
14411	ILMN_1228970	Rhobtb2	-0.402936	7.83243	-9.48864	5.93461e-15	7.09281e-13	23.629
5720	ILMN_2667972	Cugbp1	0.281018	9.55439	9.48782	5.95742e-15	7.09281e-13	23.6252
17391	ILMN_1225261	Uchl1	0.611544	6.52882	9.43309	7.6793e-15	9.08387e-13	23.3754
7450	ILMN_2654554	Fgl2	0.540681	5.66288	9.41791	8.2398e-15	9.68441e-13	23.3061
13435	ILMN_2666438	Polr2i	-0.210672	10.1668	-9.41565	8.32639e-15	9.72384e-13	23.2958
3170	ILMN_2668927	Apod	0.785374	8.22864	9.372	1.01963e-14	1.18323e-12	23.0965
4092	ILMN_2727329	Bckdha	-0.297991	11.9997	-9.35318	1.11272e-14	1.28313e-12	23.0105
9793	ILMN_2968211	Lgals4	-1.02901	9.78074	-9.34586	1.15116e-14	1.31096e-12	22.9771
2905	ILMN_1256518	Akr7a5	-0.226683	11.9008	-9.34166	1.17384e-14	1.32854e-12	22.9579
9065	ILMN_2764588	Igfbp7	0.33733	12.6246	9.29062	1.48767e-14	1.66319e-12	22.7248
17022	ILMN_2422333	Trap1	-0.230546	10.631	-9.28872	1.50083e-14	1.66774e-12	22.7161
6026	ILMN_2963009	D630003M21Rik	-0.444577	7.69701	-9.27639	1.58932e-14	1.75543e-12	22.6597
2679	ILMN_2786973	Adprhl1	-0.302559	12.6231	-9.26143	1.70357e-14	1.87036e-12	22.5914
5629	ILMN_2739965	Csnk1d	0.242919	8.78502	9.25508	1.7546e-14	1.91491e-12	22.5624
5362	ILMN_1258629	Col3a1	0.720758	6.69109	9.2493	1.80234e-14	1.95538e-12	22.536
6131	ILMN_2615207	Dci	-0.302459	12.5079	-9.24795	1.81364e-14	1.95606e-12	22.5298
3081	ILMN_2657175	Anxa2	0.392701	12.5685	9.24143	1.86939e-14	2.0044e-12	22.5
5354	ILMN_2687872	Col1a1	0.820139	9.02824	9.19732	2.29437e-14	2.44577e-12	22.2985
4711	ILMN_2929572	Ccdc68	0.628002	6.86474	9.19502	2.31896e-14	2.4577e-12	22.288
15841	ILMN_3059326	Sparc	0.532154	11.1385	9.19231	2.34837e-14	2.47456e-12	22.2756
15394	ILMN_1256867	Slc25a26	-0.269532	9.42545	-9.18221	2.46112e-14	2.57855e-12	22.2295
13448	ILMN_2691951	Polydom	0.764847	7.27704	9.16752	2.63489e-14	2.74493e-12	22.1624
4155	ILMN_2964042	Bgn	0.429434	13.0219	9.14943	2.86584e-14	2.96865e-12	22.0797
15842	ILMN_3136561	Sparc	0.422417	12.5132	9.14657	2.90426e-14	2.97694e-12	22.0666
79	ILMN_2958076	1110001J03Rik	-0.287028	12.1885	-9.14577	2.91504e-14	2.97694e-12	22.063
12806	ILMN_2644140	Pank4	-0.263591	10.8527	-9.14521	2.92255e-14	2.97694e-12	22.0604
980	ILMN_1234824	2610001E17Rik	0.635234	10.0399	9.14227	2.96278e-14	3.00124e-12	22.047
10657	ILMN_2601378	MGC18837	-0.323991	11.5044	-9.13042	3.13039e-14	3.15361e-12	21.9928
13037	ILMN_1257501	Pet112l	-0.384641	7.67441	-9.11723	3.32817e-14	3.29921e-12	21.9326
14232	ILMN_1234453	Rbm3	0.635015	10.7581	9.11719	3.3289e-14	3.29921e-12	21.9323
4990	ILMN_1257102	Cecr5	-0.305163	8.32905	-9.10892	3.45914e-14	3.40986e-12	21.8946
15429	ILMN_1258159	Slc2a1	0.284541	9.06344	9.10745	3.48295e-14	3.41497e-12	21.8878
4726	ILMN_3161805	Ccl12	0.918615	6.52593	9.07788	3.99568e-14	3.89685e-12	21.7527
14586	ILMN_2760272	Rorc	-0.352588	7.87615	-9.06809	4.18162e-14	4.05661e-12	21.708
3788	ILMN_1255146	BC003479	0.308712	9.63312	9.06417	4.25852e-14	4.10947e-12	21.6901
14024	ILMN_1221274	Rab32	0.466992	6.9044	9.04715	4.60887e-14	4.42427e-12	21.6123
855	ILMN_1254444	2310069P03Rik	-0.435373	8.13034	-9.04374	4.68248e-14	4.47153e-12	21.5967
9311	ILMN_2636424	Itgbl1	0.755226	7.54857	9.03312	4.91915e-14	4.6732e-12	21.5482
9754	ILMN_1216871	Lcp1	0.541028	6.37516	9.0165	5.31399e-14	5.02227e-12	21.4722
14715	ILMN_1250904	Rtn2	-0.349866	10.6286	-8.99358	5.91119e-14	5.55804e-12	21.3675
12794	ILMN_1216639	Pak3	0.659892	5.30172	8.98101	6.26659e-14	5.86214e-12	21.31
16834	ILMN_2911788	Tmprss13	0.8518	7.76617	8.97795	6.35621e-14	5.91579e-12	21.2961
10120	ILMN_1255871	Loxl1	0.489795	10.9505	8.96747	6.67323e-14	6.15251e-12	21.2482
13263	ILMN_2722024	Pla1a	0.43287	7.67656	8.96733	6.67766e-14	6.15251e-12	21.2475
5881	ILMN_2706205	D10Ertd214e	-0.221655	11.5157	-8.96172	6.85398e-14	6.28338e-12	21.2219
3174	ILMN_2597532	App	0.322035	10.7485	8.95815	6.96847e-14	6.35656e-12	21.2056
4965	ILMN_2708203	Cdkn1c	-0.55752	10.4734	-8.94001	7.58125e-14	6.88129e-12	21.1227
6009	ILMN_3068535	D4Ertd429e	-0.337604	9.00065	-8.93093	7.90775e-14	7.1423e-12	21.0812
7398	ILMN_2761876	Fez2	0.307812	10.4046	8.91363	8.56971e-14	7.64676e-12	21.0021
9799	ILMN_2635700	Lgi2	0.645601	5.81359	8.91252	8.61379e-14	7.64676e-12	20.9971
16557	ILMN_2877706	Tfpt	-0.282581	6.58675	-8.91236	8.62018e-14	7.64676e-12	20.9964
1876	ILMN_2959253	6030429G01Rik	-0.439089	7.90377	-8.91204	8.6331e-14	7.64676e-12	20.9949
4587	ILMN_2773113	Capg	0.65066	8.23087	8.87757	1.01324e-13	8.93162e-12	20.8374
13139	ILMN_2923607	Phlda3	0.471206	7.99383	8.87509	1.02498e-13	8.99189e-12	20.826
2809	ILMN_2733828	AI593442	0.521957	5.33748	8.86187	1.08988e-13	9.51572e-12	20.7656
14001	ILMN_1217009	Rab15	0.590379	5.94806	8.85138	1.1443e-13	9.94351e-12	20.7177
9988	ILMN_1218228	LOC280408	-0.212013	11.1301	-8.83304	1.2461e-13	1.0777e-11	20.6339
7678	ILMN_2609998	Fxyd6	0.420351	11.6541	8.80519	1.41816e-13	1.22075e-11	20.5067
16422	ILMN_2907214	Tcea3	-0.322234	10.6057	-8.79723	1.47154e-13	1.26078e-11	20.4703
9330	ILMN_2728379	Ivd	-0.288146	11.8253	-8.78454	1.56089e-13	1.31849e-11	20.4124
10658	ILMN_2601379	MGC18837	-0.348575	10.8689	-8.78421	1.5633e-13	1.31849e-11	20.4108
16227	ILMN_2982123	Sync	0.577635	7.87855	8.78361	1.56766e-13	1.31849e-11	20.4081
15024	ILMN_1257142	Sepx1	0.345759	9.4369	8.78178	1.58102e-13	1.32366e-11	20.3998
879	ILMN_2870950	2410003P15Rik	-0.221188	11.6519	-8.75658	1.77736e-13	1.48127e-11	20.2846
2701	ILMN_2958099	Adssl1	0.25965	13.3096	8.75544	1.78681e-13	1.48241e-11	20.2794
14566	ILMN_1223551	Rnu3ip2	-0.324707	7.93598	-8.75091	1.82478e-13	1.50708e-11	20.2587
16246	ILMN_1214563	Synpo2l	-0.389641	7.87077	-8.74848	1.8455e-13	1.51736e-11	20.2476
12981	ILMN_2903926	Pdgfrl	0.740819	6.35111	8.73009	2.00996e-13	1.64521e-11	20.1637
10852	ILMN_1239430	Mrc1	0.491765	9.33997	8.71409	2.16498e-13	1.76422e-11	20.0906
2976	ILMN_2722902	Amfr	0.209074	12.4223	8.69781	2.33503e-13	1.89437e-11	20.0162
6623	ILMN_1228031	Dusp8	-0.424973	8.87809	-8.69302	2.38758e-13	1.92847e-11	19.9943
16791	ILMN_2767635	Tmem49	0.285983	9.70659	8.68098	2.52485e-13	2.0304e-11	19.9394
1123	ILMN_1213231	2700094L05Rik	-0.230053	8.55765	-8.65472	2.85218e-13	2.27368e-11	19.8195
6811	ILMN_1244460	Efna1	-0.329651	8.23941	-8.64805	2.94194e-13	2.33508e-11	19.789
2929	ILMN_2898319	Aldh1l2	-0.44393	6.78854	-8.63641	3.10526e-13	2.45409e-11	19.7359
2627	ILMN_1221851	Adamts2	0.59069	6.04603	8.61448	3.43792e-13	2.70534e-11	19.6358
1755	ILMN_2772728	5330439J01Rik	-0.348185	6.286	-8.61235	3.4721e-13	2.72055e-11	19.6261
13036	ILMN_2647156	Pet112l	-0.342901	8.91406	-8.58344	3.97074e-13	3.09802e-11	19.4941
9641	ILMN_2711267	Krt1-18	0.605046	5.05409	8.58091	4.01771e-13	3.12138e-11	19.4826
9801	ILMN_2597868	Lgmn	0.367445	10.896	8.55765	4.47563e-13	3.44793e-11	19.3764
5955	ILMN_1223234	D17Wsu155e	-0.464968	6.07978	-8.53577	4.9539e-13	3.78458e-11	19.2766
15981	ILMN_2644515	Srpx2	0.462726	6.21382	8.52994	5.08964e-13	3.85951e-11	19.25
5877	ILMN_2856628	D0HXS9928E	0.296574	8.9366	8.52975	5.09409e-13	3.85951e-11	19.2492
8562	ILMN_2672624	Hcn2	-0.500549	8.25268	-8.51346	5.4941e-13	4.14545e-11	19.1748
801	ILMN_2629030	2310041H06Rik	0.302624	8.90647	8.50516	5.70988e-13	4.2906e-11	19.137
9372	ILMN_1220034	Junb	0.458645	8.35949	8.49171	6.07732e-13	4.54806e-11	19.0756
6759	ILMN_2947526	Ecm1	0.53196	10.0192	8.48831	6.1741e-13	4.60171e-11	19.0601
16094	ILMN_2684515	Stk23	-0.294634	10.2016	-8.48546	6.25607e-13	4.64393e-11	19.0471
8925	ILMN_2944366	Hspb8	-0.223972	11.8278	-8.48289	6.3312e-13	4.68075e-11	19.0354
12954	ILMN_3146952	Pde1a	0.445331	6.10081	8.47511	6.56376e-13	4.8332e-11	18.9999
4870	ILMN_1223168	Cdc23	-0.25602	7.29102	-8.46916	6.74761e-13	4.94869e-11	18.9728
13014	ILMN_2705203	Pdzx	-0.307629	8.77881	-8.46176	6.98305e-13	5.08701e-11	18.939
8757	ILMN_2511051	Hnrpc	-0.238517	9.96429	-8.46149	6.99168e-13	5.08701e-11	18.9378
14764	ILMN_2883392	S100a11	0.368403	11.8914	8.457	7.13904e-13	5.17369e-11	18.9173
6085	ILMN_2434490	D9Wsu20e	-0.248137	9.29782	-8.45019	7.36802e-13	5.31861e-11	18.8863
16570	ILMN_2760979	Tgfbr2	0.346503	10.5597	8.42724	8.19541e-13	5.86964e-11	18.7817
3789	ILMN_3039637	BC003479	0.395374	8.79555	8.39376	9.57134e-13	6.82842e-11	18.6291
10265	ILMN_1256369	Lynx1	-0.295292	11.9135	-8.36706	1.08323e-12	7.69808e-11	18.5074
7298	ILMN_2734549	Fbxl12	-0.302239	7.02059	-8.35589	1.14078e-12	8.07574e-11	18.4565
10677	ILMN_2666018	Mglap	0.401521	13.591	8.35241	1.15933e-12	8.14771e-11	18.4407
15265	ILMN_2936671	Skap2	0.397268	8.58032	8.35232	1.15983e-12	8.14771e-11	18.4403
17016	ILMN_2872698	Trak2	0.244236	11.8402	8.34687	1.1895e-12	8.32426e-11	18.4154
13721	ILMN_2908406	Prodh	-0.572866	7.61975	-8.33983	1.22893e-12	8.56748e-11	18.3834
14691	ILMN_2994744	Rrm2b	-0.271104	9.03518	-8.33688	1.24581e-12	8.65224e-11	18.37
2955	ILMN_2863837	Alox5ap	0.395174	9.1467	8.32472	1.31806e-12	9.11948e-11	18.3145
1167	ILMN_2706451	2810413I22Rik	-0.325297	7.93797	-8.32185	1.33566e-12	9.20651e-11	18.3015
5177	ILMN_2722081	Clcn3	-0.402256	8.65247	-8.32045	1.34436e-12	9.2318e-11	18.2951
8523	ILMN_1238614	Hadh2	-0.235392	11.5425	-8.29883	1.48599e-12	1.01535e-10	18.1967
6783	ILMN_1377920	Eef1a1	0.227001	13.9107	8.28001	1.62134e-12	1.09694e-10	18.111
13379	ILMN_1228535	Pmp22	0.351873	9.91623	8.26686	1.72309e-12	1.16073e-10	18.0512
17713	ILMN_2796472	Vldlr	-0.327885	12.0241	-8.26621	1.72828e-12	1.16073e-10	18.0482
5721	ILMN_2667971	Cugbp1	0.247746	9.60784	8.25771	1.79773e-12	1.20297e-10	18.0095
5372	ILMN_2748402	Col5a1	0.407298	10.0969	8.25448	1.82477e-12	1.21163e-10	17.9948
7857	ILMN_1227951	Gcnt2	0.34916	8.43502	8.25381	1.83049e-12	1.21163e-10	17.9917
8211	ILMN_2648669	Gpnmb	1.60868	6.96891	8.24332	1.92153e-12	1.26277e-10	17.944
10902	ILMN_2668369	Mrpl45	-0.468817	5.62684	-8.22282	2.11278e-12	1.38349e-10	17.8508
9729	ILMN_1217849	Laptm5	0.442297	10.9742	8.21378	2.2031e-12	1.4334e-10	17.8096
3415	ILMN_2642681	Atf4	0.275045	10.1644	8.21363	2.20463e-12	1.4334e-10	17.8089
3351	ILMN_2919777	Asb10	-0.289276	9.22205	-8.20951	2.24703e-12	1.45456e-10	17.7902
1250	ILMN_1235047	3110009E18Rik	-0.286897	8.21283	-8.20894	2.25304e-12	1.45456e-10	17.7876
4793	ILMN_2492403	Cd151	0.243737	11.7857	8.18632	2.50161e-12	1.60937e-10	17.6847
17712	ILMN_2515601	Vldlr	-0.350678	11.9283	-8.17708	2.61083e-12	1.67376e-10	17.6427
15979	ILMN_1238000	Srpx	0.555969	6.00653	8.16368	2.77782e-12	1.77461e-10	17.5818
16868	ILMN_2793522	Tnfrsf19	0.435159	5.07748	8.16238	2.79458e-12	1.77912e-10	17.5759
10173	ILMN_2909808	Lrrc52	0.80105	6.47369	8.15997	2.82596e-12	1.79287e-10	17.5649
3336	ILMN_2836607	Art3	-0.435858	9.17493	-8.15866	2.84303e-12	1.79446e-10	17.559
10768	ILMN_1240726	Mmp14	0.552994	8.93584	8.12586	3.30871e-12	2.07758e-10	17.41
4849	ILMN_2689785	Cd68	0.639202	6.79117	8.11526	3.47492e-12	2.1745e-10	17.3618
3130	ILMN_2805071	Ap4s1	-0.210612	11.7346	-8.0949	3.81779e-12	2.38093e-10	17.2693
80	ILMN_2767227	1110001K21Rik	-0.237371	9.03208	-8.09173	3.87421e-12	2.40792e-10	17.2549
2704	ILMN_2873822	Aebp1	0.580663	8.21802	8.08848	3.93287e-12	2.43612e-10	17.2401
3560	ILMN_2606973	AV028368	-0.235589	10.7126	-8.08625	3.97359e-12	2.45306e-10	17.23
11124	ILMN_2724235	Myo18a	-0.308386	9.1689	-8.08453	4.0053e-12	2.46434e-10	17.2222
7162	ILMN_2627895	Etfb	-0.244983	13.7041	-8.08188	4.05463e-12	2.48634e-10	17.2102
2906	ILMN_2908045	Akr7a5	-0.29168	9.10751	-8.07909	4.10736e-12	2.51028e-10	17.1975
9783	ILMN_1249635	Leprel1	0.452208	5.85835	8.0782	4.12421e-12	2.51221e-10	17.1935
5004	ILMN_2970623	Cenpp	-0.405282	6.39531	-8.06984	4.28659e-12	2.60247e-10	17.1555
9741	ILMN_1233545	Lbh	-0.550176	10.7309	-8.06768	4.32968e-12	2.61996e-10	17.1457
9179	ILMN_1242333	Immp2l	-0.339218	10.3633	-8.06453	4.39319e-12	2.64616e-10	17.1314
1875	ILMN_2599739	6030419C18Rik	0.376744	7.31873	8.0641	4.40185e-12	2.64616e-10	17.1295
2530	ILMN_2887075	Acp2	0.249995	8.01142	8.0631	4.42229e-12	2.64976e-10	17.1249
9445	ILMN_2669487	Kcnk3	-0.363838	9.68553	-8.06132	4.45871e-12	2.66288e-10	17.1168
1916	ILMN_2728021	6330509G02Rik	-0.429028	6.8536	-8.05615	4.56657e-12	2.71844e-10	17.0934
15108	ILMN_2604282	Sfrp1	0.768016	7.58229	8.03542	5.02538e-12	2.98189e-10	16.9993
13612	ILMN_2640239	Pqlc3	0.590622	6.69135	8.03416	5.05479e-12	2.98967e-10	16.9936
16688	ILMN_2589792	Tle4	-0.287964	8.45329	-8.02373	5.30412e-12	3.12704e-10	16.9463
3416	ILMN_2646985	Atf5	0.28076	10.196	8.00888	5.68064e-12	3.33829e-10	16.8789
6784	ILMN_2588052	Eef1a1	0.217291	14.0401	8.00407	5.80807e-12	3.40227e-10	16.8571
5758	ILMN_2757966	Cxcl4	0.496488	7.10301	7.99772	5.98095e-12	3.49238e-10	16.8283
2418	ILMN_2685157	Abcc3	0.551508	5.7799	7.98343	6.38869e-12	3.71862e-10	16.7635
1080	ILMN_2710312	2610524G07Rik	0.278677	10.4075	7.9812	6.45488e-12	3.74526e-10	16.7534
6103	ILMN_1234812	Dap	0.402298	7.5172	7.97993	6.49274e-12	3.75215e-10	16.7476
934	ILMN_2739645	2410137M14Rik	-0.525296	5.78105	-7.97943	6.50769e-12	3.75215e-10	16.7454
6127	ILMN_2820948	Dbt	-0.417864	9.35375	-7.97441	6.66031e-12	3.82811e-10	16.7226
526	ILMN_1239196	1700088E04Rik	0.322503	7.60017	7.95573	7.25999e-12	4.15975e-10	16.6379
2164	ILMN_2864906	A030007L17Rik	-0.348104	6.09786	-7.95335	7.34003e-12	4.19251e-10	16.6271
2532	ILMN_1242352	Acp6	-0.213195	8.51538	-7.92468	8.37792e-12	4.77047e-10	16.4972
14872	ILMN_1250265	Scn5a	0.468353	7.91951	7.91807	8.63715e-12	4.90285e-10	16.4673
9064	ILMN_2689790	Igfbp6	0.579046	8.12259	7.9082	9.03915e-12	5.09947e-10	16.4226
9712	ILMN_2605512	Lamb3	-0.393917	8.99256	-7.90022	9.37792e-12	5.27436e-10	16.3864
10939	ILMN_1258993	Mrps35	-0.269557	10.4442	-7.89066	9.80013e-12	5.49496e-10	16.3432
13307	ILMN_2702101	Pld3	0.33102	8.30932	7.88271	1.01658e-11	5.68265e-10	16.3072
14895	ILMN_2636183	Scube2	-0.493441	8.1248	-7.8817	1.02137e-11	5.69203e-10	16.3026
459	ILMN_2671266	1700027J05Rik	-0.361615	8.68855	-7.86505	1.10278e-11	6.12712e-10	16.2273
13262	ILMN_1224786	Pla1a	0.382979	7.2231	7.8536	1.16253e-11	6.43956e-10	16.1755
4020	ILMN_2729015	BC049816	0.515667	5.11771	7.84552	1.20662e-11	6.66369e-10	16.1389
17231	ILMN_1221298	Tuba8	-0.379938	10.229	-7.84214	1.22552e-11	6.7477e-10	16.1236
11794	ILMN_1250450	Ogfr	-0.211068	9.62853	-7.84067	1.23387e-11	6.77335e-10	16.117
17285	ILMN_2424605	Txnrd2	-0.240272	9.71001	-7.83429	1.27065e-11	6.93373e-10	16.0881
4737	ILMN_1223257	Ccl4	0.661451	5.78858	7.83037	1.29378e-11	7.03903e-10	16.0704
7679	ILMN_2750912	Fyco1	-0.405581	9.96017	-7.82127	1.34916e-11	7.3186e-10	16.0292
13565	ILMN_2616584	Ppp1r1a	-0.551709	6.33223	-7.81661	1.37839e-11	7.45508e-10	16.0082
13055	ILMN_2944576	Pex6	-0.35003	8.49516	-7.80784	1.43521e-11	7.73957e-10	15.9685
1002	ILMN_2683528	2610020H15Rik	-0.228524	9.08214	-7.77733	1.65149e-11	8.85381e-10	15.8307
13868	ILMN_2724942	Ptgis	0.497081	10.0478	7.77136	1.69755e-11	9.07421e-10	15.8037
6774	ILMN_2596435	Edg7	0.509342	5.31679	7.77039	1.7051e-11	9.08238e-10	15.7993
17699	ILMN_2451022	Vim	0.457756	11.1043	7.7699	1.70898e-11	9.08238e-10	15.7971
4635	ILMN_1259822	Caskin2	-0.257178	9.29564	-7.76853	1.71978e-11	9.11336e-10	15.7909
14154	ILMN_2723095	Rapsn	-0.289859	8.48037	-7.76005	1.78818e-11	9.4485e-10	15.7526
7022	ILMN_2642913	Emp1	0.476825	11.9208	7.75704	1.81308e-11	9.55255e-10	15.739
4740	ILMN_1238886	Ccl8	1.04021	6.33936	7.75593	1.82233e-11	9.57378e-10	15.734
4791	ILMN_1235688	Cd151	0.259508	11.8595	7.75382	1.84012e-11	9.63351e-10	15.7245
3587	ILMN_2735429	AW146242	0.334576	8.21402	7.75334	1.84421e-11	9.63351e-10	15.7223
5253	ILMN_2727153	Clu	0.33399	13.2138	7.74463	1.91956e-11	9.99864e-10	15.683
7676	ILMN_2967266	Fxyd5	0.449169	9.80942	7.73169	2.03718e-11	1.05812e-09	15.6246
8634	ILMN_2791952	Hes6	-0.260066	8.7387	-7.72195	2.13045e-11	1.10033e-09	15.5806
16593	ILMN_2654651	Thbs3	0.439808	6.34934	7.72007	2.14901e-11	1.1068e-09	15.5721
16592	ILMN_2635229	Thbs2	0.419021	8.71755	7.71929	2.15667e-11	1.10763e-09	15.5686
1844	ILMN_1240274	5830434P21Rik	-0.20602	10.6332	-7.7186	2.16359e-11	1.10808e-09	15.5655
14183	ILMN_2468981	Rasl10b	0.33928	8.1839	7.70206	2.33443e-11	1.19225e-09	15.4909
2491	ILMN_2628174	Acas2l	-0.259716	13.1668	-7.68643	2.5082e-11	1.27744e-09	15.4204
3601	ILMN_2748271	AW547186	0.481033	7.54093	7.68077	2.57423e-11	1.30744e-09	15.3949
8024	ILMN_2802311	Gm1673	-0.42358	6.69518	-7.67362	2.66017e-11	1.34736e-09	15.3626
3751	ILMN_3007669	Bat1a	-0.227285	10.2748	-7.67196	2.68054e-11	1.35393e-09	15.3551
2918	ILMN_2655015	Alad	-0.293106	12.1537	-7.6676	2.73467e-11	1.37748e-09	15.3355
12995	ILMN_1235230	Pdlim3	0.643519	9.09875	7.66053	2.82486e-11	1.41901e-09	15.3037
5915	ILMN_1218906	D130016K21Rik	-0.365041	6.78728	-7.65706	2.87021e-11	1.43785e-09	15.288
15922	ILMN_2975250	Sprr1a	0.630896	5.24263	7.65583	2.88649e-11	1.44207e-09	15.2825
3078	ILMN_1259252	Anxa1	0.38357	5.18643	7.64736	3.00092e-11	1.49516e-09	15.2443
12915	ILMN_1253741	Pcolce	0.397604	9.3173	7.64353	3.05417e-11	1.51757e-09	15.227
6777	ILMN_2737713	Edn1	0.388966	7.72988	7.63862	3.12374e-11	1.54794e-09	15.2049
15547	ILMN_2641467	Slc6a6	0.24154	11.8877	7.62584	3.31243e-11	1.63262e-09	15.1474
8330	ILMN_2724294	Gpx7	0.314021	8.60675	7.62182	3.37403e-11	1.65852e-09	15.1293
5424	ILMN_2733793	Coro1a	0.49026	6.06177	7.61731	3.44448e-11	1.68863e-09	15.109
3270	ILMN_2721149	Arl11	0.547571	5.83463	7.61279	3.51664e-11	1.7194e-09	15.0886
6503	ILMN_2692315	Dpep2	0.654533	5.40367	7.60951	3.56993e-11	1.73351e-09	15.0739
3967	ILMN_1216215	BC036718	-0.251568	9.72774	-7.60928	3.57377e-11	1.73351e-09	15.0728
17711	ILMN_1218264	Vldlr	-0.322348	11.8493	-7.60896	3.57903e-11	1.73351e-09	15.0714
5434	ILMN_2595792	Coro6	-0.481653	5.82682	-7.6087	3.58332e-11	1.73351e-09	15.0702
16951	ILMN_3096933	Top1mt	-0.296312	7.29741	-7.60657	3.61853e-11	1.74478e-09	15.0606
8576	ILMN_3112922	Hdac5	-0.216283	10.1495	-7.60614	3.62565e-11	1.74478e-09	15.0587
8464	ILMN_2768026	Gusb	0.401062	6.86371	7.60099	3.71233e-11	1.78182e-09	15.0355
17788	ILMN_2453209	Wbscr21	-0.226345	10.5953	-7.59555	3.80604e-11	1.82203e-09	15.011
10618	ILMN_2856668	Mett11d1	-0.220789	8.75011	-7.58514	3.99213e-11	1.90614e-09	14.9642
15164	ILMN_2625351	Sh3bgrl3	0.339297	9.61014	7.57211	4.23774e-11	2.01816e-09	14.9056
10933	ILMN_2752224	Mrps28	-0.224099	11.1161	-7.56915	4.29566e-11	2.04044e-09	14.8922
15913	ILMN_2690603	Spp1	1.31426	5.35751	7.5637	4.40426e-11	2.08662e-09	14.8677
4992	ILMN_2671755	Ceecam1	0.404744	7.66252	7.56186	4.44149e-11	2.09884e-09	14.8595
1219	ILMN_2713060	2900046G09Rik	-0.370724	7.01169	-7.55086	4.67107e-11	2.20028e-09	14.81
1791	ILMN_2761046	5730438N18Rik	-0.443601	9.91169	-7.54975	4.69479e-11	2.20151e-09	14.805
11449	ILMN_2972478	Nlgn2	0.3303	6.91237	7.53798	4.95493e-11	2.31757e-09	14.7521
14412	ILMN_2974460	Rhobtb2	-0.240119	7.38716	-7.53585	5.00327e-11	2.33422e-09	14.7426
4683	ILMN_2896768	Cbr3	0.366229	7.77065	7.5336	5.05521e-11	2.35247e-09	14.7325
15114	ILMN_2604227	Sfrs14	-0.237078	10.005	-7.5291	5.16047e-11	2.39537e-09	14.7122
4971	ILMN_2975345	Cdo1	1.16749	7.84321	7.51595	5.48066e-11	2.53757e-09	14.6532
2484	ILMN_2783519	Acadl	-0.246031	10.7633	-7.51154	5.59234e-11	2.58276e-09	14.6334
5047	ILMN_2702303	Ch25h	0.633712	5.58957	7.51077	5.612e-11	2.58533e-09	14.6299
1658	ILMN_2675268	4933408F15	-0.437119	7.8506	-7.50799	5.68405e-11	2.61195e-09	14.6174
5775	ILMN_2636832	Cyb5r3	0.636429	7.4056	7.50414	5.78502e-11	2.65171e-09	14.6001
3957	ILMN_1240598	BC034054	0.386393	7.41318	7.50175	5.84855e-11	2.67414e-09	14.5894
2810	ILMN_3161863	AI595366	-0.25024	11.2092	-7.49278	6.09359e-11	2.77462e-09	14.5491
11077	ILMN_2759952	Mxra8	0.503939	7.95157	7.48849	6.21442e-11	2.82033e-09	14.5299
15400	ILMN_3129337	Slc25a34	-0.523661	6.48345	-7.48648	6.27187e-11	2.83238e-09	14.5208
3242	ILMN_2650739	Arhgap9	-0.531085	6.25331	-7.48355	6.3563e-11	2.86346e-09	14.5077
13611	ILMN_2730701	Pqlc3	0.470261	5.82842	7.48255	6.38561e-11	2.86961e-09	14.5032
12841	ILMN_2971744	Parp1	-0.200228	9.9224	-7.48018	6.45512e-11	2.89376e-09	14.4926
15982	ILMN_2698728	Srpx2	0.431285	8.4371	7.46305	6.98086e-11	3.12181e-09	14.4158
3953	ILMN_2649392	BC032204	0.387799	5.61887	7.4588	7.11779e-11	3.1753e-09	14.3967
14156	ILMN_2967654	Rapsn	-0.315825	6.79769	-7.45501	7.24241e-11	3.22305e-09	14.3797
9918	ILMN_1226348	LOC214531	0.706911	7.186	7.44751	7.49479e-11	3.32729e-09	14.3461
11700	ILMN_2617305	Nudt8	-0.213566	11.6621	-7.44604	7.54533e-11	3.34163e-09	14.3395
7291	ILMN_1223552	Fbn1	0.573714	9.38871	7.43741	7.84874e-11	3.46763e-09	14.3008
8318	ILMN_2967622	Gpsm1	-0.308089	10.3793	-7.41485	8.70076e-11	3.83482e-09	14.1997
16110	ILMN_2751494	Stk39	0.306069	11.0298	7.40872	8.94779e-11	3.93424e-09	14.1722
13537	ILMN_2702374	Ppm1e	0.3695	8.22831	7.40793	8.97985e-11	3.93889e-09	14.1687
17092	ILMN_1213117	Trip10	-0.295185	9.58703	-7.40726	9.00741e-11	3.94155e-09	14.1657
15109	ILMN_1214602	Sfrp2	0.471206	5.08775	7.40554	9.07858e-11	3.96323e-09	14.158
14624	ILMN_2594971	Rpl38	-0.210086	9.77755	-7.39563	9.49882e-11	4.13684e-09	14.1136
6161	ILMN_2868280	Dcxr	-0.319087	8.09331	-7.39467	9.54049e-11	4.14514e-09	14.1093
2408	ILMN_2648742	Abcb4	0.324173	9.42643	7.394	9.56968e-11	4.14799e-09	14.1063
5239	ILMN_2982890	Clpp	-0.23628	10.2885	-7.38815	9.82866e-11	4.2502e-09	14.0801
6662	ILMN_2763459	E130107N23Rik	0.202951	9.69371	7.38659	9.89874e-11	4.27043e-09	14.0731
2058	ILMN_2686975	9130404D14Rik	0.241313	9.88908	7.38523	9.96031e-11	4.28691e-09	14.0671
16680	ILMN_2781458	Tlcd1	-0.251584	7.64517	-7.37128	1.06146e-10	4.54936e-09	14.0047
756	ILMN_2596998	2310010M24Rik	0.397275	5.04367	7.36916	1.07179e-10	4.58071e-09	13.9952
17287	ILMN_2453086	Txnrd3	-0.223892	7.88381	-7.36042	1.11537e-10	4.74483e-09	13.9561
12799	ILMN_1260372	Pald	-0.38676	8.8331	-7.35691	1.13336e-10	4.81021e-09	13.9404
1928	ILMN_2684397	6430402H13Rik	-0.428366	5.95814	-7.34958	1.17192e-10	4.96239e-09	13.9076
12748	ILMN_2684316	P2ry1	-0.396845	9.3308	-7.34368	1.20382e-10	5.08573e-09	13.8812
7463	ILMN_2697220	Figf	0.409087	6.13082	7.33878	1.23106e-10	5.18884e-09	13.8593
17925	ILMN_3160475	Xrcc1	-0.295948	8.14844	-7.33532	1.25062e-10	5.2592e-09	13.8438
15510	ILMN_2588882	Slc41a2	0.397173	5.51024	7.32976	1.28269e-10	5.37242e-09	13.819
2238	ILMN_1244726	A530016L24Rik	-0.428648	6.71974	-7.32964	1.2834e-10	5.37242e-09	13.8184
3498	ILMN_2812935	Atp6v1h	0.206694	10.4228	7.31934	1.34506e-10	5.59221e-09	13.7724
11076	ILMN_2927638	Mxra8	0.346354	9.4149	7.31193	1.39122e-10	5.75803e-09	13.7393
15329	ILMN_2926057	Slc16a8	-0.401991	5.22066	-7.30506	1.43547e-10	5.92776e-09	13.7086
3083	ILMN_3135781	Anxa3	0.275143	11.0683	7.29788	1.48317e-10	6.11099e-09	13.6766
4858	ILMN_2725414	Cd9	0.425467	9.93479	7.28931	1.54217e-10	6.33984e-09	13.6383
8864	ILMN_2612774	Hrbl	0.21336	9.12064	7.28285	1.58815e-10	6.49972e-09	13.6095
17349	ILMN_1259048	Ube2q	0.208669	8.68057	7.26425	1.72846e-10	7.0582e-09	13.5265
1389	ILMN_2620803	4833421E05Rik	0.372472	7.5889	7.25642	1.79105e-10	7.29755e-09	13.4916
7602	ILMN_1242457	Fpr-rs2	0.554254	5.78423	7.25188	1.82841e-10	7.41681e-09	13.4713
4358	ILMN_2715840	C1qg	0.383106	9.87217	7.24063	1.92438e-10	7.7717e-09	13.4212
6758	ILMN_1229746	Ecm1	0.370064	5.89651	7.23685	1.95775e-10	7.8891e-09	13.4043
10550	ILMN_3155228	Mdga1	-0.337769	6.27593	-7.22834	2.03495e-10	8.18219e-09	13.3664
16993	ILMN_1249439	Trabd	0.430223	7.64093	7.2187	2.12607e-10	8.52985e-09	13.3235
3269	ILMN_2680781	Arl10b	0.330265	8.47362	7.20337	2.27936e-10	9.12489e-09	13.2552
4741	ILMN_2776603	Ccl9	0.541673	9.0925	7.20147	2.29918e-10	9.18421e-09	13.2467
10420	ILMN_2614212	Mapkapk2	0.211285	12.2175	7.20039	2.31049e-10	9.20931e-09	13.2419
15418	ILMN_2690122	Slc27a1	-0.327116	9.00938	-7.19717	2.34444e-10	9.32438e-09	13.2276
10781	ILMN_2899041	Mmp3	0.668493	5.97513	7.19647	2.3519e-10	9.33378e-09	13.2245
3082	ILMN_1241171	Anxa3	0.264156	11.2818	7.18921	2.43078e-10	9.62601e-09	13.1922
2685	ILMN_1259043	Adra1a	-0.340122	5.68412	-7.1735	2.61031e-10	1.03147e-08	13.1223
2703	ILMN_2711688	Adssl1	0.76666	7.82749	7.17143	2.63498e-10	1.03897e-08	13.1131
15125	ILMN_2785104	Sfrs7	-0.332995	9.13363	-7.16747	2.68272e-10	1.05553e-08	13.0955
7823	ILMN_3036708	Gats	0.333157	7.76862	7.15872	2.79143e-10	1.09361e-08	13.0565
949	ILMN_1235697	2510005D08Rik	-0.269515	9.60377	-7.15622	2.82319e-10	1.10369e-08	13.0455
16549	ILMN_2692110	Tfdp1	0.243324	8.9575	7.14095	3.02563e-10	1.18032e-08	12.9776
10782	ILMN_2753809	Mmp3	0.845797	7.02461	7.14042	3.0329e-10	1.18064e-08	12.9752
5860	ILMN_2689187	D030015G18Rik	-0.205955	8.2292	-7.13547	3.10164e-10	1.20484e-08	12.9533
12990	ILMN_2676876	Pdk3	0.374438	5.56017	7.12939	3.1884e-10	1.23593e-08	12.9262
10429	ILMN_2740020	Mapt	-0.420158	9.90631	-7.127	3.22309e-10	1.24674e-08	12.9156
2865	ILMN_2848473	AK129341	-0.373203	5.40778	-7.12422	3.26396e-10	1.25989e-08	12.9033
17818	ILMN_3047987	Wdr37	0.272722	4.95155	7.11492	3.40428e-10	1.31031e-08	12.862
559	ILMN_2617468	1810008K03Rik	0.486028	8.68993	7.11009	3.47959e-10	1.33469e-08	12.8406
14754	ILMN_1232561	Rxrg	-0.237804	9.72066	-7.08477	3.90217e-10	1.49055e-08	12.7282
16014	ILMN_2691492	Sssca1	-0.225342	9.68634	-7.07616	4.05724e-10	1.54656e-08	12.6901
8167	ILMN_1238654	Gorasp2	0.307432	5.2478	7.06593	4.24943e-10	1.61311e-08	12.6447
9873	ILMN_3121891	Lmna	0.277613	10.2574	7.06152	4.33507e-10	1.64078e-08	12.6252
8664	ILMN_2972627	Hint3	-0.221154	10.9572	-7.06126	4.34021e-10	1.64078e-08	12.624
2673	ILMN_1254016	Adora1	-0.426386	7.22888	-7.05936	4.37758e-10	1.6515e-08	12.6156
6459	ILMN_1224114	Dnm2	-0.212179	7.06338	-7.05481	4.46865e-10	1.6824e-08	12.5954
13410	ILMN_2910596	Pold4	0.261428	7.65717	7.05142	4.53766e-10	1.70367e-08	12.5804
2165	ILMN_2694767	A030007L17Rik	-0.332858	6.06119	-7.05112	4.54375e-10	1.70367e-08	12.5791
13360	ILMN_2701815	Plxna2	-0.269519	9.38622	-7.04859	4.59597e-10	1.71974e-08	12.5679
12993	ILMN_2880906	Pdlim2	0.367315	8.59329	7.03728	4.83695e-10	1.80622e-08	12.5178
15950	ILMN_2710705	Sqstm1	0.226473	12.0944	7.0322	4.9493e-10	1.84442e-08	12.4953
11453	ILMN_2756113	Nln	-0.336239	7.96096	-7.02586	5.0932e-10	1.8942e-08	12.4672
12683	ILMN_1215004	Osbpl9	0.245829	12.1581	7.02152	5.19383e-10	1.92771e-08	12.4481
8465	ILMN_2741114	Gusb	0.328362	6.03218	7.01897	5.25398e-10	1.94609e-08	12.4368
5445	ILMN_3002011	Cox18	-0.22253	9.2989	-7.0014	5.68786e-10	2.10256e-08	12.3591
10627	ILMN_2981542	Mfap2	0.444731	6.88961	6.99958	5.7347e-10	2.11561e-08	12.351
7000	ILMN_2697304	Eln	0.562167	7.98242	6.99225	5.92764e-10	2.1824e-08	12.3186
13759	ILMN_1245984	Prrg2	0.23905	7.85386	6.99062	5.97139e-10	2.1941e-08	12.3114
11730	ILMN_2742042	Nupr1	0.523478	8.82202	6.98988	5.99142e-10	2.19453e-08	12.3081
4974	ILMN_3150963	Cdv3	0.342309	11.2701	6.98969	5.99649e-10	2.19453e-08	12.3073
10642	ILMN_2625299	Mg29	0.436645	5.94934	6.98296	6.1814e-10	2.25769e-08	12.2775
9857	ILMN_2665490	Litaf	0.295277	11.0821	6.97613	6.37455e-10	2.32361e-08	12.2474
11528	ILMN_2698499	Nox4	0.623328	5.47849	6.97044	6.54044e-10	2.37463e-08	12.2222
575	ILMN_1251930	1810014F10Rik	-0.302466	6.57349	-6.96544	6.68939e-10	2.42391e-08	12.2002
6004	ILMN_1240728	D430044G18Rik	-0.36543	7.33235	-6.9564	6.96752e-10	2.51971e-08	12.1603
4068	ILMN_2869654	BC065397	-0.367389	5.45446	-6.95112	7.13533e-10	2.57532e-08	12.137
7037	ILMN_2763002	Eno2	0.505658	6.56343	6.94989	7.17496e-10	2.58454e-08	12.1315
8739	ILMN_2788073	Hmox1	0.446852	5.75487	6.93153	7.79374e-10	2.80193e-08	12.0505
9061	ILMN_1258988	Igfbp4	0.345556	10.7783	6.92646	7.9737e-10	2.86101e-08	12.0282
15316	ILMN_2987709	Slc15a3	0.508727	6.64041	6.91892	8.24889e-10	2.95397e-08	11.9949
10018	ILMN_1238310	LOC381633	-0.447566	6.42225	-6.91536	8.38201e-10	2.99579e-08	11.9793
3905	ILMN_2732859	BC023957	0.283235	7.14364	6.90705	8.70134e-10	3.10387e-08	11.9426
3888	ILMN_2909283	BC022593	-0.248987	7.40252	-6.90607	8.74e-10	3.11161e-08	11.9383
17525	ILMN_2418324	Usp54	-0.434988	8.95212	-6.89446	9.2082e-10	3.26562e-08	11.8872
5085	ILMN_2755021	Chkb	-0.224484	10.4812	-6.88929	9.42487e-10	3.336e-08	11.8644
15956	ILMN_2883138	Srd5a2l	0.243524	8.07392	6.88007	9.82363e-10	3.47045e-08	11.8238
14478	ILMN_1235657	Rnase4	0.368062	10.4225	6.87618	9.99691e-10	3.52487e-08	11.8067
17733	ILMN_2955883	Vps29	0.209663	11.7219	6.87555	1.00255e-09	3.52818e-08	11.8039
13957	ILMN_2996683	Pvrl2	-0.286609	6.66798	-6.87188	1.01921e-09	3.57992e-08	11.7878
13064	ILMN_1253966	Pfkfb2	-0.422278	10.1497	-6.86709	1.04139e-09	3.65084e-08	11.7667
17854	ILMN_2476329	Whrn	-0.333992	9.80851	-6.86191	1.06591e-09	3.72893e-08	11.7439
18113	ILMN_1219447	Zfp261	-0.250046	8.73887	-6.86153	1.06773e-09	3.72893e-08	11.7422
15398	ILMN_2675523	Slc25a30	0.303493	6.17789	6.86017	1.07426e-09	3.74459e-08	11.7363
887	ILMN_2749747	2410004L22Rik	-0.35548	8.12081	-6.85808	1.08442e-09	3.77284e-08	11.7271
2367	ILMN_2918440	Aarsd1	-0.337608	8.05077	-6.8549	1.09998e-09	3.81971e-08	11.7131
148	ILMN_2599719	1110028E10Rik	-0.274773	10.6327	-6.85405	1.10419e-09	3.82709e-08	11.7094
7088	ILMN_2672903	Ephb1	-0.568293	8.16551	-6.84285	1.16115e-09	4.01692e-08	11.6601
89	ILMN_2593117	1110004B15Rik	-0.364324	7.3284	-6.83812	1.18607e-09	4.08427e-08	11.6393
12828	ILMN_3094043	Paqr9	-0.436257	6.88316	-6.83783	1.18762e-09	4.08427e-08	11.6381
7378	ILMN_2631161	Fcrl3	0.628159	6.87421	6.83747	1.18953e-09	4.08427e-08	11.6365
4118	ILMN_2629764	Bcl6b	-0.408798	7.74581	-6.83026	1.22863e-09	4.21064e-08	11.6048
10278	ILMN_1247933	Lyz	0.522544	5.32727	6.82766	1.24305e-09	4.25213e-08	11.5934
1388	ILMN_2620804	4833421E05Rik	0.349442	6.99086	6.82667	1.24861e-09	4.26318e-08	11.589
5736	ILMN_2834370	Cutc	-0.26662	9.07891	-6.81177	1.33487e-09	4.54923e-08	11.5236
7804	ILMN_1225226	Gart	-0.252559	8.79069	-6.80976	1.34699e-09	4.582e-08	11.5148
981	ILMN_2736360	2610002J02Rik	0.241368	7.67611	6.80085	1.40187e-09	4.75988e-08	11.4757
1757	ILMN_2719324	5330439J01Rik	-0.328601	6.00948	-6.79922	1.4121e-09	4.78573e-08	11.4686
13861	ILMN_1248316	Ptgds	-0.60446	10.5685	-6.79804	1.41959e-09	4.80224e-08	11.4634
9049	ILMN_1225565	Igf1	0.440087	7.59138	6.79173	1.46031e-09	4.93089e-08	11.4357
7025	ILMN_1216880	Emr1	0.371979	5.92203	6.77515	1.57289e-09	5.26256e-08	11.363
7928	ILMN_2798138	Gipc2	-0.432731	5.40767	-6.77239	1.59246e-09	5.31835e-08	11.3509
6960	ILMN_2693403	Ela1	0.448118	5.07512	6.77007	1.6091e-09	5.36415e-08	11.3408
7003	ILMN_1224780	Elovl1	0.405577	7.7046	6.7653	1.64378e-09	5.4698e-08	11.3199
15285	ILMN_1236161	Slc10a3	0.267139	7.93884	6.76194	1.66869e-09	5.54266e-08	11.3052
2521	ILMN_2632264	Acot7	-0.209932	11.9633	-6.76008	1.68263e-09	5.57886e-08	11.297
4567	ILMN_2596479	Camk2a	-0.292019	8.01939	-6.75655	1.70943e-09	5.65749e-08	11.2816
10571	ILMN_2850753	Mdm2	0.216485	10.487	6.74767	1.77869e-09	5.86552e-08	11.2427
4366	ILMN_1252584	C1qtnf4	-0.333181	7.18658	-6.74096	1.83286e-09	6.0225e-08	11.2133
859	ILMN_3158565	2310076L09Rik	-0.243058	11.2915	-6.72877	1.93558e-09	6.32601e-08	11.16
5268	ILMN_3153940	Cmya4	-0.229605	10.9166	-6.72802	1.94207e-09	6.33593e-08	11.1567
11060	ILMN_2957665	Mus81	-0.262243	7.93167	-6.71949	2.01756e-09	6.5705e-08	11.1194
11089	ILMN_2722938	Myd116	0.302568	8.85144	6.70843	2.11973e-09	6.89101e-08	11.071
10205	ILMN_2971946	Lsm5	-0.299548	9.52392	-6.70256	2.17601e-09	7.06145e-08	11.0454
11372	ILMN_3082773	Nfatc2	-0.360372	5.4874	-6.70027	2.19836e-09	7.12138e-08	11.0354
12996	ILMN_2885990	Pdlim3	0.528719	10.3756	6.69025	2.29893e-09	7.43402e-08	10.9916
7040	ILMN_2782964	Enpp1	0.448916	6.67333	6.67145	2.49998e-09	8.04161e-08	10.9096
6089	ILMN_1243329	Dab2	0.262985	9.16123	6.66964	2.52032e-09	8.09282e-08	10.9017
6055	ILMN_2600779	D830007E07Rik	-0.332976	5.49303	-6.66578	2.56399e-09	8.21867e-08	10.8849
2205	ILMN_1238309	A2bp1	-0.427172	10.6543	-6.66253	2.60143e-09	8.32412e-08	10.8707
10121	ILMN_2727638	Loxl2	0.38739	6.09991	6.6614	2.61464e-09	8.35182e-08	10.8658
17429	ILMN_2496817	Ulk2	-0.308878	7.24486	-6.65771	2.6579e-09	8.47404e-08	10.8497
2441	ILMN_1245678	Abhd1	-0.541361	7.08963	-6.65736	2.66215e-09	8.47404e-08	10.8481
13039	ILMN_2755915	Pet112l	-0.268395	7.95487	-6.6566	2.67115e-09	8.48797e-08	10.8448
13042	ILMN_2700265	Pex11a	-0.296503	8.91181	-6.65262	2.71893e-09	8.62483e-08	10.8275
11332	ILMN_2900944	Nek9	0.224749	11.26	6.64587	2.80198e-09	8.84352e-08	10.7981
13035	ILMN_2638558	Pes1	-0.229645	7.85516	-6.64584	2.80234e-09	8.84352e-08	10.7979
12994	ILMN_1221178	Pdlim2	0.418854	6.85359	6.64457	2.81822e-09	8.87835e-08	10.7924
13405	ILMN_2614304	Pola2	-0.26384	7.32233	-6.64264	2.84253e-09	8.93957e-08	10.784
16751	ILMN_2803344	Tmem143	-0.245729	9.77718	-6.64113	2.86174e-09	8.9846e-08	10.7774
2644	ILMN_1249888	Adcy6	-0.255727	10.5113	-6.63903	2.88856e-09	9.0533e-08	10.7683
2378	ILMN_1248367	Abat	-0.313375	7.68252	-6.63083	2.99598e-09	9.37395e-08	10.7326
4280	ILMN_3139253	Btbd11	-0.354938	6.55952	-6.62921	3.01766e-09	9.42568e-08	10.7255
14927	ILMN_1231627	Sdsl	-0.293806	7.76184	-6.6286	3.02593e-09	9.43546e-08	10.7229
5678	ILMN_2678336	Ctf1	-0.273293	8.19998	-6.62702	3.04722e-09	9.48571e-08	10.716
14255	ILMN_1238433	Rbp1	0.494657	8.99585	6.62577	3.06422e-09	9.52246e-08	10.7106
3187	ILMN_2757232	Aqp4	0.496106	5.75628	6.61665	3.19113e-09	9.86669e-08	10.6709
3438	ILMN_2722716	Atp1a2	-0.338589	10.4717	-6.61345	3.23692e-09	9.9746e-08	10.6569
12992	ILMN_2619767	Pdlim2	0.339044	7.58909	6.60508	3.3597e-09	1.03356e-07	10.6205
6481	ILMN_2704141	Dok1	0.320471	5.01847	6.59914	3.44962e-09	1.05944e-07	10.5947
4025	ILMN_2728107	BC051080	-0.270234	8.86465	-6.59229	3.55635e-09	1.0904e-07	10.5649
17289	ILMN_2484707	Tyms	0.369669	6.50691	6.59085	3.57914e-09	1.09555e-07	10.5586
4506	ILMN_1241838	Cacna1g	-0.430588	5.94476	-6.5609	4.08836e-09	1.24933e-07	10.4286
2190	ILMN_2601525	A230051G13Rik	-0.231859	8.79871	-6.54707	4.34711e-09	1.32619e-07	10.3686
12882	ILMN_2921698	Pcca	-0.24845	10.0721	-6.54619	4.36418e-09	1.32919e-07	10.3647
16452	ILMN_2641647	Tcf7l2	-0.252143	7.7844	-6.53289	4.62925e-09	1.4062e-07	10.3071
9255	ILMN_1228568	Irf2bp1	-0.215938	8.74958	-6.53274	4.63238e-09	1.4062e-07	10.3064
8416	ILMN_2680533	Gstt1	-0.269878	8.14217	-6.52089	4.8821e-09	1.47956e-07	10.2551
17036	ILMN_2992709	Trem2	0.712555	5.79063	6.51358	5.04285e-09	1.52575e-07	10.2234
16567	ILMN_2602711	Tgfbr1	0.300234	9.91698	6.51283	5.05973e-09	1.52834e-07	10.2202
7885	ILMN_2933618	Gemin7	0.202822	9.2603	6.51221	5.07361e-09	1.53001e-07	10.2175
14147	ILMN_3140516	Rapgef1	0.248857	10.8166	6.50762	5.17789e-09	1.55889e-07	10.1976
14152	ILMN_2906948	Rapgef6	-0.350206	6.14068	-6.50239	5.29904e-09	1.59275e-07	10.175
4819	ILMN_2896843	Cd248	0.33225	9.25393	6.49901	5.37895e-09	1.61413e-07	10.1604
10075	ILMN_3070389	LOC545007	-0.442744	8.98255	-6.49772	5.40973e-09	1.6203e-07	10.1548
11199	ILMN_2420368	Narg1	-0.247436	8.082	-6.49741	5.41722e-09	1.6203e-07	10.1534
5459	ILMN_2764551	Coxvib2	-0.339934	5.12095	-6.48774	5.65411e-09	1.68841e-07	10.1116
1052	ILMN_3104094	2610208M17Rik	0.219994	9.85858	6.48652	5.6846e-09	1.69475e-07	10.1063
14838	ILMN_2820703	Scarf1	-0.376353	7.9589	-6.48223	5.79351e-09	1.72442e-07	10.0878
15404	ILMN_2810937	Slc25a42	-0.341549	8.93005	-6.47633	5.94668e-09	1.76714e-07	10.0623
9792	ILMN_1258526	Lgals3bp	0.300955	9.65159	6.47564	5.965e-09	1.76971e-07	10.0593
9711	ILMN_2699488	Lamb2	-0.321406	10.8977	-6.47163	6.07152e-09	1.79622e-07	10.042
15980	ILMN_2818294	Srpx2	0.393916	7.02922	6.47154	6.07395e-09	1.79622e-07	10.0416
7824	ILMN_3130172	Gba	0.31396	9.10499	6.46526	6.24495e-09	1.84382e-07	10.0145
10167	ILMN_2642444	Lrrc4b	-0.451164	5.5498	-6.46192	6.33789e-09	1.86825e-07	10
5498	ILMN_2709240	Cpt1b	-0.252192	11.1566	-6.45534	6.52492e-09	1.9203e-07	9.9716
15078	ILMN_3136744	Sesn1	-0.280603	11.4203	-6.45111	6.64788e-09	1.95022e-07	9.95336
13884	ILMN_2638114	Ptn	0.719187	7.31623	6.44708	6.76726e-09	1.98207e-07	9.93596
2922	ILMN_3123473	Aldh18a1	0.278384	7.27576	6.44625	6.79234e-09	1.98625e-07	9.93235
57	ILMN_2693895	0610041G09Rik	0.348657	13.5367	6.44115	6.94679e-09	2.02495e-07	9.91038
3603	ILMN_3104118	AW548124	-0.358178	6.56847	-6.43741	7.0626e-09	2.05544e-07	9.89422
13667	ILMN_1243602	Prkcdbp	0.313327	8.50064	6.43637	7.09499e-09	2.06159e-07	9.88975
3474	ILMN_2939424	Atp6ap2	0.217361	10.7549	6.42847	7.34689e-09	2.13141e-07	9.85566
17286	ILMN_1231952	Txnrd2	-0.22979	9.23487	-6.4232	7.5195e-09	2.17068e-07	9.83297
16616	ILMN_1213200	Thrap5	-0.212631	9.23542	-6.42301	7.52576e-09	2.17068e-07	9.83216
13214	ILMN_3152792	Pira11	0.373277	5.26822	6.4229	7.5296e-09	2.17068e-07	9.83166
8913	ILMN_2654682	Hspa1l	0.338234	7.86375	6.41856	7.67523e-09	2.20573e-07	9.81294
9578	ILMN_2851023	Klhdc3	-0.312661	7.75344	-6.41602	7.76167e-09	2.22708e-07	9.802
15857	ILMN_2615709	Spc24	-0.388288	5.43888	-6.41301	7.86544e-09	2.25333e-07	9.78902
5649	ILMN_2721439	Csrp2	0.395104	10.7871	6.41228	7.8905e-09	2.25698e-07	9.78592
2931	ILMN_2645793	Aldh3b1	0.356829	6.73063	6.40981	7.97718e-09	2.27707e-07	9.77524
17658	ILMN_1232901	Vamp5	-0.303997	7.82006	-6.40957	7.98556e-09	2.27707e-07	9.77422
11549	ILMN_1229994	Npn3	0.34852	5.93894	6.40177	8.26472e-09	2.35301e-07	9.74065
1821	ILMN_1244836	5730578N08Rik	0.283777	9.97916	6.39413	8.54761e-09	2.42978e-07	9.70777
12795	ILMN_2640570	Pak4	0.208643	7.55731	6.38768	8.79404e-09	2.49596e-07	9.68
13010	ILMN_1258691	Pdzk2	-0.383424	6.64724	-6.3849	8.90236e-09	2.52279e-07	9.66804
17500	ILMN_1240264	Usp2	-0.274466	11.6686	-6.38072	9.06772e-09	2.56569e-07	9.65006
6378	ILMN_3105563	Dmkn	0.384796	4.90228	6.3713	9.45148e-09	2.67015e-07	9.60957
10945	ILMN_2940766	Mrrf	-0.220313	9.02369	-6.36851	9.56825e-09	2.69898e-07	9.59758
14573	ILMN_1248041	Rock2	0.529465	7.5828	6.36708	9.6288e-09	2.70773e-07	9.59142
13912	ILMN_2744683	Ptpns1	0.314651	5.38342	6.36582	9.68224e-09	2.71859e-07	9.58601
8606	ILMN_3098718	Hecw2	0.307787	5.3638	6.35181	1.02977e-08	2.88033e-07	9.52582
17855	ILMN_3082031	Whrn	-0.37526	8.0119	-6.35164	1.03054e-08	2.88033e-07	9.52509
10821	ILMN_2617219	Mov10l1	0.283665	10.8571	6.34718	1.05096e-08	2.93293e-07	9.50593
14779	ILMN_2772632	Saa3	0.652466	5.41936	6.34443	1.06371e-08	2.95501e-07	9.49415
2526	ILMN_1252618	Acox2	0.438643	5.74445	6.34034	1.08303e-08	3.00413e-07	9.47657
8134	ILMN_1259653	Gng8	0.509734	5.84522	6.33338	1.11665e-08	3.09271e-07	9.44672
8301	ILMN_1224770	Gprasp1	-0.260414	9.26735	-6.33233	1.12181e-08	3.10231e-07	9.44221
1735	ILMN_1219118	5033413H12Rik	0.230942	6.76282	6.33138	1.1265e-08	3.1106e-07	9.43814
6147	ILMN_1241225	Dctd	-0.337315	5.88716	-6.33037	1.13151e-08	3.11974e-07	9.4338
17853	ILMN_3160616	Whdc1	-0.288804	7.23078	-6.32985	1.13407e-08	3.1221e-07	9.43159
10258	ILMN_2671923	Ly86	0.412261	6.68301	6.32307	1.16835e-08	3.21164e-07	9.40252
7541	ILMN_2865285	Folr2	-0.34714	7.75901	-6.31953	1.18664e-08	3.25704e-07	9.38735
14163	ILMN_3003130	Rarres2	0.301213	10.6101	6.3138	1.21689e-08	3.33507e-07	9.36277
17257	ILMN_2454195	Tusc4	-0.203656	9.57344	-6.31118	1.23095e-08	3.36856e-07	9.35155
729	ILMN_1214119	2310002L09Rik	0.311434	5.40256	6.30605	1.25896e-08	3.43499e-07	9.32958
10203	ILMN_2837865	Lsm3	-0.35666	10.3805	-6.30466	1.26666e-08	3.45084e-07	9.32363
15781	ILMN_1219717	Sort1	-0.208639	9.86278	-6.30355	1.27282e-08	3.4625e-07	9.31888
8914	ILMN_1223285	Hspa2	0.252134	8.98769	6.3028	1.27705e-08	3.46886e-07	9.31564
163	ILMN_1235811	1110032E23Rik	0.315921	10.0683	6.30173	1.28302e-08	3.4799e-07	9.3111
5746	ILMN_2627041	Cx3cl1	0.32137	7.35928	6.29679	1.31114e-08	3.55093e-07	9.28992
13220	ILMN_2747507	Pitpnm2	-0.233057	8.95618	-6.29126	1.3433e-08	3.63266e-07	9.26627
15133	ILMN_2938154	Sgca	-0.241545	10.9663	-6.28901	1.35663e-08	3.66329e-07	9.25663
5546	ILMN_3104529	Crip3	0.293064	4.93958	6.28504	1.38041e-08	3.72028e-07	9.23966
15410	ILMN_2668261	Slc26a6	-0.353162	7.18149	-6.28481	1.38179e-08	3.72028e-07	9.23868
6172	ILMN_3000369	Ddefl1	-0.343868	5.92845	-6.28304	1.39256e-08	3.73985e-07	9.2311
11270	ILMN_2751854	Ndrg4	0.349061	6.51029	6.28295	1.39314e-08	3.73985e-07	9.2307
10247	ILMN_1255416	Ly6a	0.231745	12.9456	6.28125	1.40355e-08	3.76229e-07	9.22343
2306	ILMN_2712878	A930013K19	-0.276331	5.9963	-6.26434	1.5114e-08	4.03959e-07	9.15115
8326	ILMN_2715546	Gpx3	0.395109	12.2094	6.26288	1.52108e-08	4.05953e-07	9.14493
5774	ILMN_2712873	Cyb5r3	0.281798	10.6273	6.25416	1.58028e-08	4.20529e-07	9.10765
17269	ILMN_1242281	Txndc2	0.287119	4.80934	6.25289	1.58908e-08	4.21646e-07	9.10223
8886	ILMN_3158500	Hs6st1	-0.238248	7.89366	-6.23954	1.68461e-08	4.46348e-07	9.04525
8102	ILMN_2908855	Gnai2	0.214745	10.6961	6.23877	1.6903e-08	4.4721e-07	9.04196
14687	ILMN_2612079	Rrbp1	0.260182	6.87873	6.23488	1.71925e-08	4.54214e-07	9.02538
11443	ILMN_2727695	Nkx2-5	0.339714	9.36016	6.2335	1.72972e-08	4.56321e-07	9.01946
1773	ILMN_1238706	5730402C02Rik	-0.285622	6.4853	-6.23302	1.73335e-08	4.56622e-07	9.01741
16963	ILMN_1250696	Tpbg	0.424782	6.21356	6.22436	1.80013e-08	4.72856e-07	8.98052
593	ILMN_1222682	1810031K02Rik	-0.218684	7.70115	-6.2128	1.89332e-08	4.95916e-07	8.93125
7024	ILMN_1248028	Emp3	0.35499	9.15019	6.20112	1.99241e-08	5.21125e-07	8.88147
13944	ILMN_2662803	Ptx3	0.293033	4.81972	6.19996	2.00251e-08	5.23019e-07	8.87654
4736	ILMN_1253919	Ccl3	0.289453	4.76642	6.19681	2.03015e-08	5.29283e-07	8.86316
14937	ILMN_1235861	Sec15l1	-0.228885	8.20459	-6.19658	2.03226e-08	5.29283e-07	8.86215
3847	ILMN_2999167	BC016226	-0.292301	9.52565	-6.19184	2.07465e-08	5.39556e-07	8.84201
2630	ILMN_2624328	Adamts7	-0.354407	6.72091	-6.18165	2.16893e-08	5.61687e-07	8.79864
18221	ILMN_3160688	Zfp597	-0.221738	8.65129	-6.17686	2.21464e-08	5.72714e-07	8.77829
16732	ILMN_2650532	Tmed3	0.339302	8.06442	6.16719	2.3099e-08	5.93998e-07	8.7372
5145	ILMN_2708580	Cipp	-0.290575	6.1993	-6.15902	2.39364e-08	6.1381e-07	8.70246
13887	ILMN_2655260	Ptp4a3	0.24392	11.3302	6.15758	2.40866e-08	6.16798e-07	8.69636
10777	ILMN_1237364	Mmp23	0.407321	7.98442	6.15553	2.43026e-08	6.21461e-07	8.68765
9283	ILMN_2844032	Itga11	0.293507	6.05651	6.15356	2.45113e-08	6.25925e-07	8.67931
9874	ILMN_1255510	Lmna	0.210656	11.4322	6.15188	2.46916e-08	6.28779e-07	8.67216
172	ILMN_1231457	1110036O03Rik	-0.272381	7.90383	-6.14473	2.5472e-08	6.47752e-07	8.6418
15170	ILMN_2701701	Sh3gl2	0.244634	4.84524	6.14224	2.57487e-08	6.53881e-07	8.63127
14322	ILMN_3043469	Ret	-0.443972	5.58522	-6.12697	2.75167e-08	6.96848e-07	8.56649
5199	ILMN_2607331	Cldn9	-0.247512	6.50791	-6.12351	2.79325e-08	7.06403e-07	8.55186
10847	ILMN_1242903	Mpv17	-0.217583	10.6837	-6.11927	2.84528e-08	7.18569e-07	8.53386
1805	ILMN_2765936	5730472N09Rik	-0.210993	10.2499	-6.11802	2.86078e-08	7.2149e-07	8.52856
7850	ILMN_2606295	Gch1	0.216807	9.30375	6.11725	2.87029e-08	7.22222e-07	8.52532
13129	ILMN_2755333	Phka1	0.232735	4.91008	6.11609	2.88479e-08	7.24556e-07	8.52041
7297	ILMN_3149680	Fbxl12	-0.220605	8.3192	-6.1077	2.99178e-08	7.49374e-07	8.48489
16860	ILMN_2513826	Tnfrsf11b	0.402835	4.89981	6.10671	3.00475e-08	7.51596e-07	8.48067
17705	ILMN_2522693	Vkorc1	0.24397	10.1816	6.10468	3.03124e-08	7.57192e-07	8.47211
2166	ILMN_2623886	A030007L17Rik	-0.361012	8.36512	-6.10379	3.04299e-08	7.59092e-07	8.46834
15018	ILMN_2828265	2015-09-05	0.301575	5.16654	6.10314	3.05156e-08	7.60196e-07	8.4656
4026	ILMN_3138057	BC051080	-0.306459	7.89067	-6.10222	3.06384e-08	7.62219e-07	8.46168
14676	ILMN_2649333	Rps6kl1	-0.301287	7.17808	-6.09681	3.13664e-08	7.79271e-07	8.43878
5139	ILMN_2621847	Cib1	0.201248	9.03182	6.0651	3.59877e-08	8.91668e-07	8.30476
5178	ILMN_1221919	Clcn3	-0.374227	6.87583	-6.06314	3.62947e-08	8.98062e-07	8.29648
17021	ILMN_3109653	Tram2	0.287013	5.47286	6.05841	3.70451e-08	9.15393e-07	8.27653
3857	ILMN_1255776	BC017643	0.20819	7.61026	6.05391	3.77741e-08	9.30899e-07	8.25753
6611	ILMN_2754148	Dusp16	-0.236175	7.91944	-6.04359	3.94983e-08	9.70779e-07	8.21402
3995	ILMN_2674281	BC046404	0.206916	8.6983	6.04253	3.9679e-08	9.73915e-07	8.20957
1267	ILMN_2680628	3110049J23Rik	0.388715	6.83529	6.04051	4.00282e-08	9.81172e-07	8.20103
8936	ILMN_2603837	Htatip2	0.326242	9.87442	6.03781	4.04986e-08	9.90055e-07	8.18964
15701	ILMN_2675433	Snapc4	-0.327481	7.90443	-6.03057	4.17851e-08	1.01879e-06	8.15915
563	ILMN_1241128	1810009B06Rik	-0.274716	7.78129	-6.0245	4.28959e-08	1.04448e-06	8.13358
1081	ILMN_1225123	2610524H06Rik	0.312473	5.31715	6.02345	4.30899e-08	1.04782e-06	8.12918
16595	ILMN_2840956	Thbs3	0.378164	5.65397	6.01615	4.44704e-08	1.07995e-06	8.09844
14410	ILMN_1246859	Rhobtb2	-0.285329	6.18133	-6.01452	4.47849e-08	1.08615e-06	8.09157
1354	ILMN_1230287	4732429D16Rik	0.369888	5.67142	6.01409	4.48691e-08	1.08676e-06	8.08975
4682	ILMN_2608811	Cbr3	0.301994	5.61537	6.00248	4.71743e-08	1.13958e-06	8.04092
12823	ILMN_2859978	Papss1	0.204962	9.10406	6.00128	4.74192e-08	1.14399e-06	8.03587
11349	ILMN_2625940	Neurl	0.304841	7.83982	5.99569	4.85767e-08	1.17037e-06	8.01237
7001	ILMN_3143506	Elovl1	0.231259	9.32248	5.99441	4.88444e-08	1.17528e-06	8.00701
14689	ILMN_3016674	Rreb1	-0.204017	8.98383	-5.98834	5.01413e-08	1.2049e-06	7.98147
13943	ILMN_2662802	Ptx3	0.350952	4.86746	5.98101	5.17491e-08	1.24191e-06	7.95072
3211	ILMN_2648618	Arfgap3	0.247329	7.29437	5.97672	5.27157e-08	1.2618e-06	7.93269
10236	ILMN_2703748	Luc7l	-0.345634	9.30842	-5.96564	5.52915e-08	1.32173e-06	7.8862
8841	ILMN_2693052	Hoxd8	0.264626	4.87324	5.95347	5.82646e-08	1.38918e-06	7.83517
9872	ILMN_2662387	Lmna	0.225186	9.97288	5.95174	5.87007e-08	1.39776e-06	7.82791
14034	ILMN_2588737	Rab3d	0.206048	9.33082	5.94934	5.93087e-08	1.41041e-06	7.81787
8133	ILMN_3103233	Gng7	0.316646	5.69289	5.93026	6.43798e-08	1.52507e-06	7.73795
10050	ILMN_2534921	LOC386486	-0.247635	8.97508	-5.92319	6.63651e-08	1.57007e-06	7.70836
3513	ILMN_2629528	Atp9a	0.314248	6.61288	5.90969	7.03222e-08	1.66154e-06	7.65195
7892	ILMN_1214822	Gfpt2	0.376289	8.86482	5.90727	7.10583e-08	1.67677e-06	7.64181
1294	ILMN_2627205	3632413B07Rik	-0.308126	7.59272	-5.90535	7.16436e-08	1.68841e-06	7.63382
2515	ILMN_3062267	Acot1	-0.604576	6.38586	-5.90362	7.21768e-08	1.6988e-06	7.6266
4968	ILMN_1215651	Cdkn2c	0.395826	5.61894	5.90109	7.29643e-08	1.71293e-06	7.61603
15247	ILMN_3154691	Sirpb1	0.357126	4.88788	5.90075	7.30732e-08	1.7133e-06	7.61458
11137	ILMN_2932705	Myoc	0.481539	5.77959	5.90027	7.32214e-08	1.71458e-06	7.61261
10700	ILMN_2884968	Mina	-0.216714	7.98992	-5.89512	7.4858e-08	1.74843e-06	7.59108
2049	ILMN_1237546	9130213B05Rik	-0.305616	9.46382	-5.88979	7.65872e-08	1.78409e-06	7.56884
2333	ILMN_3160592	AA415398	-0.263034	5.82008	-5.88507	7.81504e-08	1.81378e-06	7.54916
14834	ILMN_1242246	Scamp5	0.222735	8.47255	5.88228	7.90921e-08	1.82869e-06	7.5375
8156	ILMN_2987937	Golga4	0.451399	9.50195	5.87402	8.19407e-08	1.89217e-06	7.50305
1931	ILMN_1239411	6430510M02Rik	-0.394273	6.81497	-5.87134	8.28837e-08	1.91154e-06	7.49191
2522	ILMN_2807084	Acot7	-0.220602	10.2358	-5.86916	8.36615e-08	1.92705e-06	7.48281
2507	ILMN_2613682	Ace	0.267742	5.14043	5.86277	8.59799e-08	1.97055e-06	7.4562
3243	ILMN_2789948	Arhgdib	0.241625	9.11096	5.86056	8.67968e-08	1.98679e-06	7.44699
6644	ILMN_3134844	Dysf	-0.257453	8.15806	-5.85502	8.88795e-08	2.0294e-06	7.42391
7106	ILMN_2623776	Eps8	0.277415	6.35562	5.85363	8.94101e-08	2.03897e-06	7.41811
8378	ILMN_2646241	Gripap1	-0.206336	8.86641	-5.8512	9.03425e-08	2.05512e-06	7.40801
15090	ILMN_1237671	Setmar	-0.250524	6.15481	-5.84348	9.33741e-08	2.11883e-06	7.37588
18007	ILMN_2509928	Zc3hdc5	-0.252643	6.39961	-5.84046	9.45846e-08	2.13836e-06	7.36334
10620	ILMN_3001946	Mettl1	-0.24997	7.39666	-5.83962	9.49269e-08	2.14345e-06	7.35983
17256	ILMN_2834451	Tusc2	-0.216121	7.00902	-5.83661	9.61544e-08	2.1685e-06	7.34732
2195	ILMN_3160621	A230067G21Rik	-0.287314	5.04108	-5.83356	9.74152e-08	2.19424e-06	7.33464
118	ILMN_1217406	1110013L07Rik	0.247962	5.18336	5.82685	1.00243e-07	2.25517e-06	7.30678
2444	ILMN_2620767	Abhd2	0.274272	5.25031	5.82443	1.01285e-07	2.2758e-06	7.29672
10181	ILMN_2841753	Lrrfip1	-0.22721	9.53511	-5.81774	1.04217e-07	2.33882e-06	7.26894
741	ILMN_2595857	2310006J04Rik	0.355353	7.56367	5.81567	1.05144e-07	2.351e-06	7.26032
9181	ILMN_2662160	Impa2	-0.36701	7.04383	-5.80658	1.09296e-07	2.44085e-06	7.22263
6807	ILMN_2866901	Efemp2	0.289284	8.27705	5.79749	1.13616e-07	2.53117e-06	7.18491
2927	ILMN_1257020	Aldh1b1	0.351183	6.01538	5.79609	1.14293e-07	2.54317e-06	7.17912
13125	ILMN_3002610	Phf7	-0.243284	6.96343	-5.786	1.1931e-07	2.64643e-06	7.13732
3311	ILMN_2860480	Arpc1b	0.253199	8.74265	5.78589	1.19367e-07	2.64643e-06	7.13686
6260	ILMN_3062654	Depdc5	-0.226062	6.92533	-5.78388	1.20396e-07	2.66279e-06	7.12851
10766	ILMN_1250421	Mmp12	0.461718	4.86001	5.78038	1.22199e-07	2.69617e-06	7.11404
3135	ILMN_2755667	Apbb1ip	0.282182	5.10618	5.77939	1.22716e-07	2.70431e-06	7.10994
16841	ILMN_1225332	Tmsb10	0.276455	5.41375	5.77903	1.22906e-07	2.70526e-06	7.10843
16558	ILMN_1217000	Tfpt	-0.244657	6.79566	-5.77654	1.24212e-07	2.73073e-06	7.09814
1973	ILMN_2668886	6720456H20Rik	-0.26121	6.48939	-5.77564	1.24692e-07	2.73799e-06	7.0944
3915	ILMN_2607765	BC025076	0.252811	7.06751	5.7693	1.28096e-07	2.80602e-06	7.06819
8935	ILMN_2603834	Htatip2	0.317176	9.91551	5.76396	1.31042e-07	2.86713e-06	7.04607
7026	ILMN_2847787	Emr1	0.343857	5.92951	5.76217	1.32042e-07	2.88558e-06	7.03867
1565	ILMN_3143304	4930572J05Rik	-0.335476	5.78253	-5.7602	1.3315e-07	2.90574e-06	7.03054
13301	ILMN_2601833	Plcg2	0.232615	7.96536	5.75997	1.33282e-07	2.90574e-06	7.02958
5644	ILMN_2659224	Cspg4	0.264805	6.68935	5.75792	1.34448e-07	2.92768e-06	7.0211
15624	ILMN_2735792	Smarca4	-0.266739	6.83807	-5.75331	1.37108e-07	2.98205e-06	7.00205
8255	ILMN_2996561	Gpr177	0.281864	8.64131	5.74744	1.40566e-07	3.05003e-06	6.97782
13044	ILMN_2960982	Pex11a	-0.282768	7.6697	-5.74676	1.40976e-07	3.05531e-06	6.97498
3136	ILMN_2755668	Apbb1ip	0.254192	5.18424	5.74619	1.41314e-07	3.05903e-06	6.97265
15573	ILMN_2675033	Slc9a7	0.265767	5.22066	5.74434	1.42427e-07	3.07948e-06	6.96502
6406	ILMN_2689986	Dnaja4	0.260434	10.4297	5.73927	1.4553e-07	3.14286e-06	6.94406
13278	ILMN_2682574	Pla2g5	0.30009	6.61261	5.73384	1.48919e-07	3.21228e-06	6.92166
15667	ILMN_2867033	Smpd2	-0.246552	8.00084	-5.72276	1.56082e-07	3.35494e-06	6.87598
5207	ILMN_3161652	Clec4a3	0.328026	6.33061	5.71942	1.58307e-07	3.39879e-06	6.86221
17663	ILMN_2928160	Vars	-0.24784	7.88776	-5.70517	1.6816e-07	3.5893e-06	6.80349
17332	ILMN_2792485	Ube2e2	0.222683	9.44007	5.69964	1.7214e-07	3.66998e-06	6.78074
15486	ILMN_1244123	Slc38a2	-0.274023	10.776	-5.69745	1.73745e-07	3.69828e-06	6.77172
12917	ILMN_2678421	Pcolce2	0.505002	8.39845	5.69728	1.73871e-07	3.69828e-06	6.77102
14516	ILMN_1227627	Rnf141	0.313868	6.69737	5.69381	1.76444e-07	3.74867e-06	6.75673
988	ILMN_1240735	2610009I02Rik	-0.273425	7.1375	-5.69077	1.78729e-07	3.79282e-06	6.74422
5934	ILMN_2693858	D14Ertd449e	0.322954	6.37145	5.68989	1.79388e-07	3.8024e-06	6.74064
14897	ILMN_1226016	Scx	-0.354559	7.14555	-5.68528	1.82926e-07	3.864e-06	6.72165
10177	ILMN_2744193	Lrrc8a	-0.241458	9.10366	-5.68091	1.8633e-07	3.92686e-06	6.70373
16746	ILMN_3001322	Tmem119	0.348803	6.59382	5.67644	1.89887e-07	3.98349e-06	6.68534
10619	ILMN_2732419	Mettl1	-0.206957	7.44762	-5.67435	1.91572e-07	4.01425e-06	6.67675
16371	ILMN_2842338	Tbc1d10c	-0.340368	9.38194	-5.6739	1.91937e-07	4.01732e-06	6.6749
6065	ILMN_2731237	D8Ertd82e	-0.227687	6.2505	-5.67289	1.92757e-07	4.02986e-06	6.67076
14850	ILMN_2718204	Scgf	0.462624	6.90612	5.66574	1.98671e-07	4.14877e-06	6.64138
7686	ILMN_2939666	Fzd2	0.378752	5.91088	5.66409	2.00052e-07	4.17287e-06	6.63465
13378	ILMN_2661299	Pmp22	0.567152	8.08834	5.65233	2.10237e-07	4.3704e-06	6.58638
5423	ILMN_2787257	Coro1a	0.388652	7.98837	5.64817	2.13959e-07	4.4377e-06	6.56932
3310	ILMN_2860479	Arpc1b	0.225401	8.85312	5.64764	2.14436e-07	4.44259e-06	6.56715
1293	ILMN_2668849	3632413B07Rik	-0.309177	7.29746	-5.64433	2.17444e-07	4.49982e-06	6.55361
8209	ILMN_2614655	Gpnmb	0.57882	4.93232	5.636	2.25223e-07	4.64507e-06	6.51945
18169	ILMN_1241611	Zfp39	-0.239459	6.12563	-5.62265	2.38246e-07	4.90814e-06	6.46483
9742	ILMN_2771237	Lbp	0.408899	6.46343	5.61923	2.41703e-07	4.96977e-06	6.45083
8691	ILMN_2891646	Hist1h2bm	0.289061	9.24366	5.61915	2.4178e-07	4.96977e-06	6.45052
11064	ILMN_2797928	Mustn1	0.276882	8.45179	5.61692	2.4406e-07	5.00541e-06	6.4414
17293	ILMN_2867147	Tyrobp	0.420771	6.91024	5.61122	2.4998e-07	5.12109e-06	6.41811
7851	ILMN_2698004	Gck	-0.460454	7.86019	-5.60799	2.534e-07	5.18536e-06	6.40491
15878	ILMN_1232884	Sphk1	0.411714	7.44299	5.60759	2.53826e-07	5.18829e-06	6.40328
3012	ILMN_2844820	Angptl7	1.08947	7.79702	5.60374	2.57972e-07	5.26716e-06	6.38753
3139	ILMN_2850450	Apbb2	-0.242607	9.27025	-5.60317	2.58594e-07	5.274e-06	6.38519
5437	ILMN_2915232	Cotl1	0.336407	8.66904	5.60205	2.59807e-07	5.29284e-06	6.38065
16994	ILMN_2643455	Trabd	0.367671	6.96773	5.59708	2.65295e-07	5.39267e-06	6.36033
12758	ILMN_2789562	P4ha2	-0.200532	9.22518	-5.59303	2.69849e-07	5.47916e-06	6.3438
4841	ILMN_2657478	Cd53	0.27663	4.98622	5.59198	2.71044e-07	5.49734e-06	6.33951
6099	ILMN_1248714	Daf1	0.330556	6.00465	5.57566	2.90254e-07	5.83531e-06	6.27299
15625	ILMN_2843698	Smarcal1	0.205316	8.47144	5.57508	2.90967e-07	5.84325e-06	6.2706
10769	ILMN_2784078	Mmp15	-0.299627	9.48763	-5.57468	2.91456e-07	5.84665e-06	6.26898
16702	ILMN_1245354	Tlr7	0.304005	5.84292	5.57203	2.94715e-07	5.90557e-06	6.25818
2508	ILMN_2613683	Ace	0.240185	5.06305	5.56566	3.02693e-07	6.04561e-06	6.23223
1070	ILMN_3086201	2610507B11Rik	0.437323	7.12375	5.56248	3.06749e-07	6.11331e-06	6.2193
14416	ILMN_2862379	Rhod	0.225528	7.97186	5.55723	3.13577e-07	6.22907e-06	6.19792
8116	ILMN_2733852	Gnb1	0.212577	9.7689	5.55355	3.18453e-07	6.31909e-06	6.18293
18236	ILMN_2509052	Zfp629	-0.227525	7.40921	-5.54472	3.30436e-07	6.5427e-06	6.14706
8689	ILMN_2652511	Hist1h2bj	0.26092	10.8579	5.54323	3.32512e-07	6.57671e-06	6.14098
7825	ILMN_2900042	Gba2	-0.290343	6.33793	-5.54126	3.35266e-07	6.62403e-06	6.13297
14234	ILMN_1240979	Rbm38	-0.223314	11.0584	-5.5394	3.37885e-07	6.66142e-06	6.12542
2758	ILMN_3159275	Ahnak	0.390314	6.53047	5.5242	3.60051e-07	7.08319e-06	6.06372
14717	ILMN_3140071	Rtn4	0.409345	6.72866	5.52137	3.64334e-07	7.15454e-06	6.05224
4638	ILMN_2811737	Casp4	0.369618	6.72074	5.52129	3.64458e-07	7.15454e-06	6.05191
17267	ILMN_1232489	Txndc1	-0.248921	7.81111	-5.51869	3.68437e-07	7.22492e-06	6.04136
9969	ILMN_2526954	LOC240899	0.332486	5.67678	5.51393	3.75845e-07	7.36231e-06	6.02204
13438	ILMN_1255559	Polr3a	0.22848	6.86643	5.51285	3.77546e-07	7.38773e-06	6.01765
3710	ILMN_2743593	B930008K04Rik	-0.258863	6.64652	-5.51016	3.81804e-07	7.46309e-06	6.00677
3075	ILMN_1229643	Antxr1	0.340211	5.98364	5.50854	3.8439e-07	7.50564e-06	6.00021
3573	ILMN_2732491	AW049604	-0.222716	5.76215	-5.50814	3.85042e-07	7.51037e-06	5.99857
6892	ILMN_2623983	Egr2	0.397477	5.73039	5.50765	3.8583e-07	7.51773e-06	5.99658
11481	ILMN_2665411	Nnmt	0.369596	5.84316	5.50706	3.86781e-07	7.52826e-06	5.99419
17398	ILMN_1242013	Uck2	0.314845	9.33953	5.50593	3.88606e-07	7.54777e-06	5.98962
2748	ILMN_2972521	Agtr1a	-0.311292	9.57433	-5.5048	3.90446e-07	7.56747e-06	5.98504
1868	ILMN_1213573	5930434B04Rik	-0.251889	8.28515	-5.50115	3.96442e-07	7.66747e-06	5.97024
15211	ILMN_3085841	Shroom3	0.204794	7.6973	5.49959	3.99024e-07	7.70117e-06	5.96394
11236	ILMN_2743013	Ncf4	0.408622	6.54599	5.49897	4.00053e-07	7.71291e-06	5.96144
14228	ILMN_2599295	Rbm19	-0.218748	6.90528	-5.48994	4.15411e-07	7.98381e-06	5.92488
17347	ILMN_1227863	Ube2n	-0.235365	8.59279	-5.48956	4.16062e-07	7.98795e-06	5.92336
17926	ILMN_2895630	Xrcc2	-0.247143	6.25989	-5.48847	4.17964e-07	8.01607e-06	5.91893
9945	ILMN_2532865	LOC233899	0.22808	8.5088	5.48593	4.22408e-07	8.09284e-06	5.90867
7569	ILMN_1252110	Foxj2	-0.219707	8.90102	-5.48409	4.25667e-07	8.13827e-06	5.90121
6073	ILMN_2628522	D930036B08Rik	0.341365	6.61287	5.48162	4.30067e-07	8.21383e-06	5.89122
16873	ILMN_2469329	Tnfrsf1a	0.250373	6.06976	5.47247	4.46774e-07	8.52403e-06	5.85424
2880	ILMN_3116504	Akap2	0.287697	8.78782	5.4719	4.4783e-07	8.53531e-06	5.85195
16446	ILMN_2930707	Tcf21	0.33194	8.2421	5.46552	4.59878e-07	8.73769e-06	5.82618
657	ILMN_2610798	2010012F05Rik	0.300593	8.14087	5.46056	4.69461e-07	8.89871e-06	5.80617
6120	ILMN_3150159	Dbi	-0.201904	11.789	-5.46039	4.69809e-07	8.89871e-06	5.80545
1166	ILMN_2964728	2810410C14Rik	-0.207618	7.64533	-5.45999	4.70591e-07	8.90432e-06	5.80384
5391	ILMN_2869110	Comp	0.787877	6.23383	5.45759	4.753e-07	8.98414e-06	5.79418
8765	ILMN_1256671	Hnrph1	-0.240795	9.48002	-5.44356	5.03839e-07	9.48448e-06	5.7376
8524	ILMN_1230454	Hadhb	-0.252962	12.3689	-5.44234	5.06404e-07	9.52298e-06	5.73267
15171	ILMN_2701695	Sh3gl2	0.299594	4.91127	5.4396	5.12209e-07	9.61264e-06	5.72162
15120	ILMN_2733398	Sfrs3	-0.263382	7.31688	-5.43959	5.1222e-07	9.61264e-06	5.7216
13070	ILMN_1237695	Pfkp	0.379558	9.49214	5.43901	5.13445e-07	9.62577e-06	5.71928
8924	ILMN_2677662	Hspb7	0.334355	12.7037	5.42855	5.36232e-07	1.00325e-05	5.67715
10714	ILMN_1241965	Mitf	-0.24302	5.01132	-5.4279	5.37682e-07	1.00493e-05	5.67453
10229	ILMN_2708681	Ltbp4	0.273044	7.29044	5.42696	5.3979e-07	1.00785e-05	5.67074
6376	ILMN_1229763	Dmkn	0.32761	4.74836	5.42592	5.42131e-07	1.01016e-05	5.66654
607	ILMN_3163481	1810044A24Rik	-0.231174	7.31259	-5.42242	5.50054e-07	1.02284e-05	5.65246
7179	ILMN_1251669	Evi2a	0.421949	6.39885	5.41579	5.65373e-07	1.05027e-05	5.62582
11652	ILMN_2604056	Nsun5	-0.22154	6.83984	-5.41416	5.69217e-07	1.05634e-05	5.61925
830	ILMN_2718217	2310057H16Rik	0.276945	8.86183	5.41112	5.7643e-07	1.06756e-05	5.60704
10240	ILMN_3001540	Lum	0.447063	11.461	5.40891	5.81738e-07	1.0763e-05	5.59815
14696	ILMN_2802168	Rsad1	-0.246927	8.6286	-5.40599	5.88803e-07	1.08718e-05	5.58644
9413	ILMN_1256894	Kcne4	0.313139	5.86777	5.40151	5.99841e-07	1.10312e-05	5.56842
4230	ILMN_2846368	Bola2	-0.203962	10.4387	-5.39804	6.08504e-07	1.11681e-05	5.55452
8230	ILMN_3116885	Gpr137b	0.265239	5.55641	5.39412	6.18467e-07	1.13396e-05	5.53877
5376	ILMN_2768087	Col6a1	0.303975	11.0909	5.39175	6.24557e-07	1.14398e-05	5.52927
14815	ILMN_1256219	Sat1	0.208702	10.45	5.38621	6.39042e-07	1.16935e-05	5.50703
10448	ILMN_1253860	Mas1	-0.265877	5.00799	-5.3841	6.44641e-07	1.17841e-05	5.49858
329	ILMN_3004151	1600002K03Rik	-0.250498	8.36793	-5.36965	6.84298e-07	1.24573e-05	5.44069
2446	ILMN_2713464	Abhd4	0.24515	8.30395	5.36945	6.84861e-07	1.24573e-05	5.4399
18322	ILMN_3087187	Zscan21	-0.219633	6.59653	-5.3669	6.92104e-07	1.25765e-05	5.4297
5894	ILMN_3163539	D11Bwg0280e	-0.254936	8.59341	-5.35729	7.201e-07	1.30336e-05	5.39125
7289	ILMN_2626153	Fbln2	0.279555	5.49399	5.3516	7.37211e-07	1.33039e-05	5.36849
3208	ILMN_2763103	Arf6	0.215277	8.70677	5.35024	7.41367e-07	1.33526e-05	5.36304
4300	ILMN_1235934	Btk	0.290702	5.55996	5.34676	7.52069e-07	1.34924e-05	5.34915
6166	ILMN_2791769	Ddb2	-0.250824	6.74294	-5.34578	7.55123e-07	1.35076e-05	5.34522
15804	ILMN_2889482	Sox7	-0.248647	9.5381	-5.34576	7.5519e-07	1.35076e-05	5.34513
4531	ILMN_2761247	Cad	-0.208092	6.41955	-5.34554	7.55866e-07	1.35076e-05	5.34427
15805	ILMN_2653251	Sox7	-0.274533	8.1642	-5.34322	7.63114e-07	1.36238e-05	5.33502
2325	ILMN_2913989	AA407270	-0.213071	12.6291	-5.33956	7.74729e-07	1.38178e-05	5.32038
4063	ILMN_2833163	BC064033	0.403094	5.18994	5.3341	7.92353e-07	1.41184e-05	5.29858
51	ILMN_1243451	0610039P13Rik	0.417559	5.46296	5.32956	8.07294e-07	1.43706e-05	5.28047
7287	ILMN_2602770	Fbln1	0.275674	5.18541	5.32723	8.15071e-07	1.44809e-05	5.27118
6566	ILMN_2592239	Dscr5	0.297611	11.5454	5.31913	8.42687e-07	1.49078e-05	5.23889
9031	ILMN_2592709	Ifngr2	-0.322122	9.07298	-5.31899	8.43164e-07	1.49078e-05	5.23834
10591	ILMN_1218266	Meis1	-0.20975	9.27266	-5.31796	8.46738e-07	1.49566e-05	5.23424
4840	ILMN_2910934	Cd52	0.511196	7.9538	5.306	8.89408e-07	1.565e-05	5.18661
8993	ILMN_2595612	Idh2	-0.233814	11.8743	-5.29974	9.12581e-07	1.60116e-05	5.16169
16861	ILMN_2424299	Tnfrsf12a	0.450828	10.0391	5.29559	9.28275e-07	1.62404e-05	5.14517
3312	ILMN_1227836	Arpc1b	0.284844	9.19194	5.29242	9.40417e-07	1.64371e-05	5.13258
7890	ILMN_2859032	Gfod1	0.232915	9.20229	5.28723	9.60664e-07	1.6775e-05	5.11194
9052	ILMN_2597769	Igf2	-0.224846	10.6172	-5.28616	9.64894e-07	1.68169e-05	5.10769
15079	ILMN_3059476	Sesn1	-0.342972	7.9179	-5.28082	9.8623e-07	1.71398e-05	5.0865
7721	ILMN_1236958	Gabarapl1	0.213823	10.548	5.27907	9.93337e-07	1.7247e-05	5.07955
4592	ILMN_2620030	Capn2	0.25284	8.80654	5.27599	1.00596e-06	1.74496e-05	5.06732
4291	ILMN_1254031	Bteb1	-0.240546	11.6408	-5.27051	1.02882e-06	1.77994e-05	5.04555
11595	ILMN_1233670	Nr4a3	0.314221	5.22276	5.27045	1.02904e-06	1.77994e-05	5.04535
8912	ILMN_2829594	Hspa1a	0.688262	6.49349	5.26961	1.03259e-06	1.7844e-05	5.04201
14501	ILMN_1231910	Rnf128	0.420054	6.52293	5.26696	1.04385e-06	1.80217e-05	5.0315
6360	ILMN_2721188	Dll1	-0.229186	5.3392	-5.26481	1.05311e-06	1.81473e-05	5.02295
12756	ILMN_2663130	P2ry6	0.327379	8.68219	5.25877	1.07948e-06	1.85668e-05	4.999
2634	ILMN_3036678	Adarb1	0.282473	5.60239	5.2547	1.09761e-06	1.88277e-05	4.98287
16981	ILMN_2444316	Tpm3	0.287505	8.64413	5.25467	1.09772e-06	1.88277e-05	4.98277
5984	ILMN_3150313	D330017J20Rik	0.289994	10.4947	5.25403	1.10058e-06	1.8859e-05	4.98025
17291	ILMN_2921303	Tyms-ps	0.276679	6.26293	5.25353	1.10285e-06	1.88802e-05	4.97826
9060	ILMN_2727503	Igfbp3	-0.374681	7.28547	-5.24937	1.12176e-06	1.91758e-05	4.96179
14798	ILMN_2647590	Samd8	0.23206	6.10334	5.24928	1.1222e-06	1.91758e-05	4.96141
5144	ILMN_2705732	Cipp	-0.244839	5.72313	-5.24664	1.13436e-06	1.93475e-05	4.95098
9051	ILMN_1239663	Igf1r	0.20518	6.56467	5.23698	1.18002e-06	2.00889e-05	4.91277
11774	ILMN_2943722	Ociad2	0.314991	6.15203	5.23596	1.18496e-06	2.01543e-05	4.90872
6800	ILMN_2904339	Efcab2	0.459973	8.87584	5.23157	1.20641e-06	2.04811e-05	4.89135
15236	ILMN_1232514	Siat9	0.252135	7.02342	5.23098	1.20931e-06	2.05112e-05	4.88904
11482	ILMN_2885277	Nnmt	0.376954	7.67785	5.22918	1.21821e-06	2.06432e-05	4.88193
10244	ILMN_2694275	Lxn	0.229911	8.25289	5.22863	1.22098e-06	2.0671e-05	4.87973
17399	ILMN_2880536	Uck2	0.316173	9.86684	5.22195	1.25468e-06	2.1222e-05	4.85337
16438	ILMN_1231030	Tcf15	-0.281767	8.89192	-5.22152	1.25691e-06	2.12385e-05	4.85166
9212	ILMN_2854354	Inpp4b	-0.248897	5.0692	-5.21611	1.28493e-06	2.16736e-05	4.83031
6639	ILMN_3138439	Dyrk2	0.227764	5.97436	5.21475	1.29206e-06	2.17738e-05	4.82496
13652	ILMN_1215061	Prkab2	-0.268824	6.48022	-5.21192	1.30706e-06	2.19862e-05	4.81379
17015	ILMN_2625428	Trak2	0.352801	6.25902	5.21102	1.31185e-06	2.20466e-05	4.81024
3891	ILMN_2631663	BC022687	0.250885	5.30503	5.2083	1.32649e-06	2.22722e-05	4.7995
1364	ILMN_2705578	4732481H14Rik	-0.286895	6.44513	-5.20785	1.32892e-06	2.22926e-05	4.79773
2675	ILMN_1244424	Adora2b	0.293709	5.9207	5.20675	1.3349e-06	2.23724e-05	4.79339
5375	ILMN_2589422	Col6a1	0.289501	5.47491	5.20521	1.34328e-06	2.24922e-05	4.78733
9496	ILMN_2675697	Kdelr3	0.260716	8.30778	5.20308	1.35499e-06	2.2647e-05	4.77893
3217	ILMN_2947031	Arfrp1	-0.228311	6.22033	-5.20167	1.36278e-06	2.27565e-05	4.77338
5213	ILMN_2596611	Clic1	0.258845	7.39888	5.20105	1.36627e-06	2.27939e-05	4.77091
14269	ILMN_2838629	Rccd1	-0.240016	6.50016	-5.19784	1.38425e-06	2.30519e-05	4.75826
14071	ILMN_1214241	Rabgap1l	0.360262	6.74983	5.19674	1.39046e-06	2.31343e-05	4.75393
2928	ILMN_2757008	Aldh1l2	-0.249994	5.56595	-5.17616	1.51183e-06	2.4995e-05	4.67294
7913	ILMN_1231264	Ghitm	-0.28316	9.25807	-5.17095	1.54413e-06	2.5483e-05	4.65249
2693	ILMN_2710611	Adrb1	-0.272145	5.66635	-5.16919	1.55522e-06	2.56429e-05	4.64557
8737	ILMN_2862111	Hmgn2	-0.202277	11.7323	-5.16401	1.58829e-06	2.61177e-05	4.62521
8412	ILMN_2938904	Gsto2	-0.270292	6.77175	-5.16325	1.59319e-06	2.6164e-05	4.62223
4369	ILMN_1257046	C1s	0.301123	5.90206	5.16313	1.59396e-06	2.6164e-05	4.62176
17649	ILMN_2841328	Vac14	-0.246536	5.62711	-5.15976	1.61589e-06	2.6453e-05	4.60854
8379	ILMN_2893187	Gripap1	-0.216931	7.7341	-5.15819	1.62625e-06	2.65751e-05	4.60236
5155	ILMN_3149944	Cklf	0.238692	6.25181	5.15739	1.63152e-06	2.66374e-05	4.59923
9864	ILMN_1252919	Lman2	-0.221135	9.24724	-5.15074	1.67609e-06	2.73296e-05	4.57316
7942	ILMN_2908133	Gja5	-0.295889	6.17604	-5.15063	1.67689e-06	2.73296e-05	4.5727
7940	ILMN_2691641	Gja5	-0.272196	7.33637	-5.15011	1.68042e-06	2.73629e-05	4.57066
4608	ILMN_2973824	Car14	-0.200355	11.7302	-5.14943	1.68503e-06	2.74135e-05	4.56802
5374	ILMN_1259388	Col6a1	0.278558	9.95314	5.14915	1.68696e-06	2.74205e-05	4.56691
16659	ILMN_2665133	Timp4	-0.502798	9.11046	-5.14867	1.69024e-06	2.74496e-05	4.56503
8642	ILMN_1213139	Heyl	-0.236133	5.77753	-5.14739	1.69903e-06	2.75679e-05	4.56001
13022	ILMN_1239770	Peli1	0.250705	7.13851	5.14642	1.70568e-06	2.76513e-05	4.55623
14916	ILMN_2758198	Sdh1	-0.277754	10.0915	-5.14519	1.71421e-06	2.7765e-05	4.55141
3430	ILMN_2725188	Atp10a	0.281904	5.52154	5.14166	1.73891e-06	2.81154e-05	4.53757
5873	ILMN_2650868	D030070L09Rik	0.300513	6.82866	5.13466	1.78889e-06	2.88218e-05	4.51017
16749	ILMN_2809571	Tmem136	-0.237894	6.62475	-5.13145	1.81233e-06	2.91349e-05	4.49758
16333	ILMN_1244811	Tardbp	-0.235942	6.37119	-5.13104	1.8153e-06	2.91349e-05	4.49599
11340	ILMN_2904590	Nes	-0.271223	5.80741	-5.13091	1.81626e-06	2.91349e-05	4.49548
14905	ILMN_2927025	Sdcbp	0.201784	10.9567	5.12797	1.83801e-06	2.9458e-05	4.48397
14059	ILMN_1223029	Rab8b	0.201666	9.68083	5.12661	1.84813e-06	2.95943e-05	4.47866
10230	ILMN_2658687	Ltc4s	-0.265129	6.36854	-5.12615	1.85162e-06	2.96243e-05	4.47684
6088	ILMN_3091641	Dab2	0.242916	9.39566	5.10741	1.99728e-06	3.17607e-05	4.40362
11251	ILMN_2599997	Ncor1	-0.233728	9.37229	-5.10615	2.0075e-06	3.18512e-05	4.39868
7048	ILMN_1237670	Entpd2	0.222966	9.58892	5.10606	2.00818e-06	3.18512e-05	4.39836
3391	ILMN_3162247	Asphd2	0.270225	5.34296	5.10458	2.02027e-06	3.20153e-05	4.39255
8195	ILMN_1247257	Gpd2	-0.223799	7.76454	-5.10327	2.03092e-06	3.21562e-05	4.38747
5473	ILMN_2589525	Cpeb3	-0.278534	7.69823	-5.10022	2.05606e-06	3.25262e-05	4.37558
3278	ILMN_2988191	Arl5b	-0.26255	5.99338	-5.09632	2.08874e-06	3.29579e-05	4.36033
10331	ILMN_1248947	Mal	0.250667	5.42639	5.07368	2.28825e-06	3.59821e-05	4.27216
5485	ILMN_3151149	Cpne8	0.229932	7.23115	5.0729	2.29545e-06	3.60644e-05	4.26912
11012	ILMN_2602024	Mtl5	-0.34725	5.56768	-5.06854	2.33603e-06	3.66705e-05	4.25218
13376	ILMN_2724530	Pmm2	0.307542	7.19122	5.06821	2.33916e-06	3.66883e-05	4.25089
13893	ILMN_2743723	Ptpn11	0.225757	9.50755	5.05776	2.4396e-06	3.81656e-05	4.21027
3802	ILMN_1231164	BC005471	-0.247975	6.05378	-5.05479	2.46888e-06	3.85907e-05	4.19874
12989	ILMN_1229318	Pdk1	0.212675	9.05641	5.05334	2.48333e-06	3.87835e-05	4.1931
10578	ILMN_2603187	Mecp2	-0.21491	8.30471	-5.05175	2.49923e-06	3.89986e-05	4.18694
5987	ILMN_1217670	D330028D13Rik	0.232994	5.4007	5.04738	2.5435e-06	3.95884e-05	4.16997
6497	ILMN_2616274	Dot1l	-0.306591	6.38231	-5.03326	2.6918e-06	4.17902e-05	4.11523
12916	ILMN_1238603	Pcolce2	0.24301	7.09088	5.03105	2.71576e-06	4.21265e-05	4.10667
17314	ILMN_3153869	Ubap2l	-0.202388	8.28957	-5.02968	2.73072e-06	4.23226e-05	4.10136
14482	ILMN_3066222	Rnasen	-0.278471	9.47821	-5.02775	2.75187e-06	4.26145e-05	4.09391
8056	ILMN_2734090	Gm691	0.256479	5.47614	5.02686	2.76167e-06	4.27208e-05	4.09048
1349	ILMN_2962386	4732415M23Rik	-0.348002	5.98229	-5.02526	2.77944e-06	4.28964e-05	4.08428
16766	ILMN_2973774	Tmem16d	-0.238956	6.79271	-5.02235	2.8121e-06	4.3364e-05	4.073
8688	ILMN_2716195	Hist1h2bh	0.295917	10.4431	5.00711	2.989e-06	4.5899e-05	4.01408
149	ILMN_2681601	1110028E10Rik	-0.229402	6.43766	-5.00458	3.01941e-06	4.62883e-05	4.00431
2626	ILMN_1227352	Adamts19	0.372315	6.11424	4.99893	3.08837e-06	4.72665e-05	3.9825
16875	ILMN_2469333	Tnfrsf1a	0.267446	5.92939	4.99842	3.09473e-06	4.73243e-05	3.98051
7840	ILMN_2688888	Gca	-0.228634	7.77527	-4.99764	3.10438e-06	4.74011e-05	3.97751
14424	ILMN_1237773	Rhou	0.291257	6.53438	4.99759	3.10492e-06	4.74011e-05	3.97734
13733	ILMN_2894355	Prox1	-0.279023	6.18771	-4.9967	3.11605e-06	4.75314e-05	3.97389
11039	ILMN_3108203	Mtvr2	0.272658	5.95273	4.99434	3.14558e-06	4.7942e-05	3.96478
5536	ILMN_2629112	CRG-L1	0.311738	9.92769	4.99182	3.17745e-06	4.83875e-05	3.95504
14244	ILMN_1252850	Rbm8	-0.246867	7.23016	-4.98983	3.20281e-06	4.87332e-05	3.94737
10380	ILMN_1213030	Map4k2	-0.222532	7.40075	-4.98427	3.27461e-06	4.97432e-05	3.92597
16741	ILMN_2804559	Tmem108	-0.286325	5.65955	-4.98104	3.31717e-06	5.03063e-05	3.9135
10211	ILMN_2609323	Lst1	0.306361	6.51202	4.97999	3.33105e-06	5.0475e-05	3.90947
8977	ILMN_2896601	Icam1	0.292826	8.47779	4.97972	3.33462e-06	5.04874e-05	3.90844
4338	ILMN_2940358	C030048B08Rik	-0.20655	7.93776	-4.96953	3.47301e-06	5.22805e-05	3.86919
14182	ILMN_2908687	Rasgrp3	-0.272373	7.60171	-4.95571	3.66955e-06	5.51486e-05	3.81606
2336	ILMN_3160750	AA467197	0.303009	5.0869	4.95466	3.68492e-06	5.53093e-05	3.81202
9805	ILMN_2746887	Lhfp	0.341665	7.92951	4.95457	3.68628e-06	5.53093e-05	3.81167
10792	ILMN_1230545	Mobk1b	0.25831	8.15865	4.95048	3.74669e-06	5.60612e-05	3.79598
4936	ILMN_1255741	Cdk10	0.248151	6.22669	4.95035	3.74862e-06	5.60612e-05	3.79549
11382	ILMN_2595732	Nfil3	0.37254	9.32305	4.94758	3.79015e-06	5.65439e-05	3.78485
11658	ILMN_3050362	Nt5dc3	-0.309049	5.66343	-4.94671	3.80327e-06	5.66935e-05	3.78152
909	ILMN_1230931	2410015M20Rik	-0.208203	10.6878	-4.93838	3.93141e-06	5.8461e-05	3.74955
16733	ILMN_2850937	Tmed3	0.207763	8.10147	4.93492	3.98585e-06	5.92225e-05	3.73628
13662	ILMN_1246720	Prkcabp	-0.220069	6.46882	-4.93145	4.04118e-06	5.9996e-05	3.72298
556	ILMN_2719322	1810007P19Rik	0.23013	5.57897	4.92511	4.14412e-06	6.13752e-05	3.69871
2646	ILMN_3163572	Adcy7	0.211868	6.14465	4.92352	4.17034e-06	6.16639e-05	3.69263
4854	ILMN_2877958	Cd80	0.264891	5.08784	4.92252	4.187e-06	6.18603e-05	3.68878
15209	ILMN_3162511	Shrm	0.233741	6.11123	4.91956	4.23643e-06	6.25402e-05	3.67746
16936	ILMN_1228501	Tob2	-0.333946	8.49203	-4.91799	4.26293e-06	6.28447e-05	3.67145
11593	ILMN_1257794	Nr4a3	0.337324	5.034	4.91764	4.2688e-06	6.28663e-05	3.67012
16511	ILMN_2676052	Tef	-0.318178	9.62554	-4.91253	4.35617e-06	6.39987e-05	3.65058
10681	ILMN_2940195	Mgst1	0.337943	9.93493	4.90829	4.43e-06	6.50313e-05	3.63437
11013	ILMN_3119327	Mtl5	-0.46925	6.02396	-4.9064	4.46328e-06	6.54674e-05	3.62715
10153	ILMN_2868457	Lrrc1	-0.234462	6.36778	-4.90531	4.48268e-06	6.56994e-05	3.62297
7033	ILMN_1237886	Enc1	0.306923	7.52857	4.90279	4.52767e-06	6.63058e-05	3.61334
6728	ILMN_2650893	E4f1	-0.279311	6.58132	-4.90235	4.53559e-06	6.63688e-05	3.61165
115	ILMN_1257630	1110012J17Rik	-0.202556	6.36615	-4.90184	4.54471e-06	6.64491e-05	3.60972
6995	ILMN_2658407	Elmo1	0.223991	8.56725	4.89668	4.63852e-06	6.77128e-05	3.59001
11102	ILMN_2945491	Myh7	-0.603793	7.18864	-4.89016	4.75965e-06	6.93155e-05	3.56515
8447	ILMN_2759167	Gtpbp5	-0.228202	6.66261	-4.88919	4.7779e-06	6.95261e-05	3.56146
4550	ILMN_2856697	Calm2	0.288916	9.60001	4.88811	4.79846e-06	6.97145e-05	3.55733
10139	ILMN_1213273	Lrig3	0.236621	6.92963	4.88413	4.87455e-06	7.0708e-05	3.54216
16400	ILMN_1252399	Tbx1	-0.229318	5.09027	-4.88141	4.92721e-06	7.13589e-05	3.5318
16254	ILMN_1246560	Syt12	0.241523	5.42978	4.88087	4.93771e-06	7.14545e-05	3.52974
15119	ILMN_2733399	Sfrs3	-0.219032	7.41954	-4.87791	4.99587e-06	7.22392e-05	3.51845
10964	ILMN_2694960	Msn	0.346517	9.50386	4.87593	5.03515e-06	7.27161e-05	3.5109
9201	ILMN_1239270	Inha	-0.33023	5.7608	-4.87584	5.03678e-06	7.27161e-05	3.51059
6325	ILMN_2972459	Diap1	0.231043	6.51645	4.87313	5.09111e-06	7.34425e-05	3.50025
18309	ILMN_1232073	Znrf1	-0.260541	6.30604	-4.87182	5.11735e-06	7.37051e-05	3.49529
6077	ILMN_1214945	D930036B08Rik	0.325601	5.93534	4.86877	5.17947e-06	7.45243e-05	3.48366
16181	ILMN_2776230	Sumo3	0.311037	9.26576	4.86843	5.18642e-06	7.45243e-05	3.48237
11139	ILMN_3072880	Myocd	-0.263294	6.17465	-4.86785	5.19819e-06	7.46349e-05	3.48019
6578	ILMN_2701664	Dsip1	0.431147	7.98852	4.86726	5.21031e-06	7.47504e-05	3.47794
8417	ILMN_2665715	Gstt3	0.236712	7.0579	4.86576	5.24129e-06	7.50773e-05	3.47223
707	ILMN_2727847	2210407G14Rik	-0.255736	5.18749	-4.86239	5.31136e-06	7.60216e-05	3.45943
11813	ILMN_1233455	Olfml3	0.303774	9.44336	4.85895	5.38398e-06	7.70009e-05	3.44634
16684	ILMN_1250103	Tle2	-0.316105	6.30147	-4.85789	5.40657e-06	7.72037e-05	3.4423
10557	ILMN_3158499	Mdk	0.323421	8.27522	4.85515	5.46529e-06	7.79813e-05	3.43189
11795	ILMN_3145814	Ogfrl1	0.273833	8.35721	4.85456	5.47799e-06	7.81018e-05	3.42965
16405	ILMN_2601336	Tbx20	0.347584	7.17867	4.85259	5.52071e-06	7.86498e-05	3.42217
2582	ILMN_3160507	Acy1l2	-0.238741	6.35928	-4.85204	5.53259e-06	7.87578e-05	3.42009
3440	ILMN_2602902	Atp1b2	-0.232534	7.26666	-4.85066	5.56283e-06	7.90655e-05	3.41484
4363	ILMN_2863849	C1qtnf3	0.433076	4.90283	4.84925	5.59374e-06	7.93817e-05	3.4095
9062	ILMN_2694955	Igfbp4	0.285868	10.3116	4.84896	5.60009e-06	7.94104e-05	3.40841
6122	ILMN_2736005	Dbn1	0.288982	5.48906	4.84583	5.66969e-06	8.01088e-05	3.39651
17806	ILMN_2782125	Wdr18	-0.203251	6.29791	-4.84297	5.73378e-06	8.08684e-05	3.38567
1491	ILMN_2888766	4930453N24Rik	0.249923	10.3654	4.84223	5.75063e-06	8.10436e-05	3.38285
12879	ILMN_2690575	Pcbd	0.288821	5.62764	4.83906	5.82277e-06	8.19343e-05	3.37083
7803	ILMN_2622163	Gart	-0.222713	6.75578	-4.83649	5.88199e-06	8.26409e-05	3.36108
13538	ILMN_2784068	Ppm1e	0.236163	6.78858	4.82477	6.15935e-06	8.64714e-05	3.31669
3076	ILMN_1226183	Antxr1	0.338523	6.59458	4.82343	6.19191e-06	8.67957e-05	3.31161
2886	ILMN_2920008	Akap8	-0.275031	6.47539	-4.80953	6.53913e-06	9.13834e-05	3.25905
10720	ILMN_1257332	Mkks	0.231767	10.941	4.80796	6.57959e-06	9.18088e-05	3.25311
2048	ILMN_2756704	9130213B05Rik	-0.219948	11.4503	-4.80697	6.605e-06	9.20933e-05	3.2494
5070	ILMN_2844097	Ches1	-0.209149	9.86773	-4.79863	6.82463e-06	9.49391e-05	3.2179
10765	ILMN_2696711	Mmp11	0.213953	6.51755	4.79344	6.96488e-06	9.65239e-05	3.19831
11691	ILMN_2615810	Nudt11	-0.26498	6.96262	-4.78452	7.21235e-06	9.96521e-05	3.16469
15163	ILMN_2636212	Sh3bgrl	0.221816	6.97582	4.78216	7.27917e-06	0.000100424	3.15581
9046	ILMN_2634702	Ift81	-0.264475	11.351	-4.77922	7.36333e-06	0.000101509	3.14474
6947	ILMN_2673566	Eif4ebp2	-0.207281	7.54813	-4.76724	7.71642e-06	0.000106296	3.09965
14537	ILMN_2595387	Rnf31	-0.251351	7.39113	-4.76534	7.77368e-06	0.000106959	3.09254
13231	ILMN_3154457	Pja2	-0.214627	11.2637	-4.76526	7.77617e-06	0.000106959	3.09223
5846	ILMN_2601215	Cyp7b1	0.276271	6.19825	4.76358	7.82735e-06	0.000107582	3.08591
10374	ILMN_2906042	Map3k7ip1	-0.246097	8.16997	-4.76194	7.8776e-06	0.000108192	3.07975
4122	ILMN_1250469	Bcl9l	-0.242413	8.5555	-4.7605	7.92206e-06	0.000108721	3.07434
6634	ILMN_3161897	Dync1li2	0.220118	8.43742	4.74583	8.38849e-06	0.000114693	3.01928
16153	ILMN_2838492	Styx	-0.215307	9.84877	-4.74493	8.41782e-06	0.000115008	3.01592
8687	ILMN_1242399	Hist1h2bc	0.221724	10.5715	4.74379	8.4555e-06	0.000115437	3.01162
10342	ILMN_1239578	Man2a1	0.221022	9.04139	4.74009	8.57798e-06	0.000117022	2.99778
10860	ILMN_2850391	Mrg1	-0.210046	9.21961	-4.73957	8.5955e-06	0.000117174	2.99582
16784	ILMN_2795791	Tmem38b	0.204039	10.1286	4.73038	8.9085e-06	0.000120901	2.96141
8144	ILMN_2750548	Gnpda1	0.386501	6.27825	4.7283	8.98096e-06	0.000121704	2.95361
18055	ILMN_2676634	Zfand2b	0.210189	6.53273	4.72512	9.09254e-06	0.000122944	2.94173
13427	ILMN_2590482	Polq	-0.227575	5.15252	-4.7249	9.10046e-06	0.00012296	2.94089
13473	ILMN_2663367	Pou2f1	-0.27027	6.92852	-4.72288	9.17215e-06	0.000123746	2.93335
11513	ILMN_2713835	Nos3	-0.256087	8.85762	-4.72059	9.25407e-06	0.00012476	2.92479
4091	ILMN_2885348	Bcdin3	-0.249446	5.99517	-4.71703	9.3831e-06	0.000126314	2.91147
2909	ILMN_2655895	Akt2	0.356299	6.13116	4.7159	9.42432e-06	0.000126775	2.90726
13096	ILMN_2846254	Pgpep1	-0.216796	7.08092	-4.71442	9.47886e-06	0.000127229	2.90171
647	ILMN_2753761	2010004A03Rik	0.226233	5.58411	4.71248	9.55048e-06	0.000127883	2.89447
17411	ILMN_1244631	Ugp2	0.25436	10.9693	4.71216	9.56243e-06	0.000127883	2.89326
14772	ILMN_2710905	S100a8	0.813369	6.63192	4.7037	9.88151e-06	0.000131765	2.86169
15199	ILMN_2734334	Shkbp1	0.22375	5.54058	4.70347	9.89016e-06	0.000131785	2.86085
16502	ILMN_2734624	Tdrkh	0.236636	5.92657	4.70199	9.9473e-06	0.000132354	2.85531
5344	ILMN_2862538	Col12a1	0.344353	5.28254	4.69645	1.0163e-05	0.000134833	2.83468
11004	ILMN_2823796	Mtf2	-0.202981	6.4951	-4.69502	1.02197e-05	0.000135487	2.82933
6025	ILMN_2677541	D630003M21Rik	-0.28092	5.74478	-4.68743	1.05246e-05	0.000139328	2.80106
5895	ILMN_2593134	D11Bwg0434e	0.266746	8.95889	4.6861	1.0579e-05	0.000139845	2.79611
13373	ILMN_2626547	Pmm2	0.315164	5.74587	4.68073	1.08011e-05	0.000142167	2.77613
8707	ILMN_3040069	Hist2h3c1	0.227371	5.54256	4.67896	1.08754e-05	0.00014294	2.76954
15051	ILMN_1231573	Serpinb1a	0.272539	5.18812	4.67799	1.09162e-05	0.000143373	2.76594
12883	ILMN_2622761	Pccb	-0.223604	6.71423	-4.67645	1.09814e-05	0.000144057	2.76022
17202	ILMN_2946689	Ttc7	-0.227554	6.32331	-4.67639	1.0984e-05	0.000144057	2.75999
17272	ILMN_2489360	Txndc7	-0.206784	5.96659	-4.67203	1.11707e-05	0.000145999	2.74379
2098	ILMN_1236413	9430041O17Rik	0.326548	5.99999	4.672	1.11719e-05	0.000145999	2.74369
2925	ILMN_2630749	Aldh1a2	0.282486	5.48056	4.67049	1.12373e-05	0.000146749	2.73807
2572	ILMN_2651496	Actr5	-0.211884	5.91371	-4.67012	1.12537e-05	0.000146858	2.73667
11032	ILMN_1255439	Mtss1	-0.231096	6.13581	-4.66875	1.1313e-05	0.000147423	2.73162
9895	ILMN_2598990	Lnx2	0.236552	8.05809	4.66698	1.13909e-05	0.000148227	2.72502
5633	ILMN_2746075	Csnk1d	0.260737	5.59276	4.66212	1.16065e-05	0.000150819	2.707
8404	ILMN_2671253	Gspt2	0.215323	5.49647	4.66016	1.16951e-05	0.000151862	2.69969
4572	ILMN_3119478	Camk2d	-0.224235	6.11884	-4.65931	1.17331e-05	0.000152248	2.69657
12740	ILMN_2620122	P2rx4	0.277343	6.58149	4.6541	1.19717e-05	0.000155015	2.67723
13917	ILMN_2826916	Ptpre	-0.230116	6.9644	-4.65137	1.20983e-05	0.000156544	2.66712
8475	ILMN_1218358	Gypc	-0.217468	8.681	-4.64833	1.2241e-05	0.000157962	2.65585
764	ILMN_2653166	2310016C16Rik	0.299311	9.4827	4.6483	1.22424e-05	0.000157962	2.65574
8703	ILMN_2751948	Hist2h2aa1	-0.210856	8.17054	-4.6479	1.22614e-05	0.000158096	2.65425
3896	ILMN_1213779	BC023754	-0.24566	7.93574	-4.64024	1.26285e-05	0.000162259	2.6259
4067	ILMN_1227401	BC065123	0.253419	5.12996	4.63915	1.26819e-05	0.000162717	2.62185
9410	ILMN_2759207	Kcne1	-0.458961	9.16973	-4.63619	1.28272e-05	0.000164352	2.6109
3754	ILMN_1254154	Bat2	-0.281301	8.20542	-4.63386	1.29429e-05	0.000165718	2.60228
338	ILMN_1258977	1600019D15Rik	0.215345	10.1526	4.63136	1.30681e-05	0.000167088	2.59303
10969	ILMN_2757671	Mst1r	0.265097	5.89634	4.6272	1.32787e-05	0.000169662	2.57767
8661	ILMN_2852925	Higd1b	0.213534	8.84216	4.62509	1.33868e-05	0.000170874	2.56988
311	ILMN_1249000	1500015O10Rik	0.924078	6.32317	4.62499	1.33922e-05	0.000170874	2.56949
2932	ILMN_2953513	Aldh3b1	0.221183	5.3789	4.62214	1.35395e-05	0.000172513	2.55899
17397	ILMN_2880529	Uck2	0.271535	7.22612	4.61568	1.38802e-05	0.00017657	2.53512
6744	ILMN_1220101	Ebi2	0.267756	5.24217	4.61141	1.41092e-05	0.000179026	2.5194
6179	ILMN_2695819	Ddit4l	-0.232215	6.06187	-4.60995	1.41886e-05	0.000179908	2.51402
13576	ILMN_2591134	Ppp2cz	-0.215506	5.97999	-4.60308	1.45681e-05	0.000184084	2.48867
3138	ILMN_2755666	Apbb1ip	0.225554	5.10479	4.60272	1.45877e-05	0.000184205	2.48737
15807	ILMN_3007428	Sox9	0.258533	4.96829	4.59794	1.4858e-05	0.00018736	2.46974
54	ILMN_2915716	0610040J01Rik	-0.205264	5.11162	-4.58865	1.53962e-05	0.00019388	2.43558
7277	ILMN_2698699	Farsla	-0.244139	5.77427	-4.58765	1.54556e-05	0.000194495	2.43188
6698	ILMN_2794796	E2f4	-0.21198	7.51637	-4.58717	1.54836e-05	0.000194713	2.43015
17499	ILMN_2466316	Usp2	-0.225232	7.36829	-4.58145	1.58267e-05	0.000198891	2.40911
5432	ILMN_2710086	Coro6	-0.232001	9.12508	-4.57956	1.59411e-05	0.000200055	2.4022
3144	ILMN_2965660	Apcdd1	0.241473	5.60007	4.5755	1.6191e-05	0.000202636	2.38726
17706	ILMN_2497999	Vkorc1	0.239097	8.72687	4.57187	1.64174e-05	0.000205329	2.37394
14733	ILMN_2710484	Rufy3	0.231974	5.52116	4.57074	1.64885e-05	0.000205937	2.36979
13284	ILMN_2988143	Plac8	0.383988	5.39161	4.56667	1.67466e-05	0.000208734	2.35488
11804	ILMN_1240615	Olfm1	0.270928	6.62718	4.56042	1.7151e-05	0.000212907	2.33198
15964	ILMN_3044633	Sri	0.217614	7.58456	4.55388	1.75842e-05	0.000218137	2.30805
16079	ILMN_2739544	Stc2	-0.240586	7.59294	-4.55205	1.77078e-05	0.000219374	2.30133
7374	ILMN_3161480	Fcmd	-0.220297	7.86126	-4.54886	1.79247e-05	0.000221611	2.28965
8750	ILMN_3024068	Hnrpa1	-0.258515	6.09767	-4.54766	1.80065e-05	0.000222472	2.28528
9032	ILMN_1258300	Ifngr2	-0.285244	8.26335	-4.54721	1.80372e-05	0.000222702	2.28364
15478	ILMN_2946410	Slc36a2	-0.234051	5.65384	-4.54388	1.82675e-05	0.000225242	2.27147
15420	ILMN_2747857	Slc27a3	0.270044	5.30166	4.54283	1.83411e-05	0.000225938	2.26762
7496	ILMN_2926842	Flrt2	0.211492	5.20516	4.54067	1.84925e-05	0.000227557	2.25973
15963	ILMN_3120014	Sri	0.202017	9.70737	4.5386	1.86389e-05	0.000228897	2.25217
13399	ILMN_2836312	Podxl2	-0.201121	7.44712	-4.53825	1.86636e-05	0.000229048	2.25089
11693	ILMN_2660364	Nudt14	-0.281148	6.00184	-4.5318	1.91279e-05	0.000233962	2.22732
5502	ILMN_2645816	Cpxm1	0.292751	6.86704	4.52688	1.94891e-05	0.000238064	2.20938
948	ILMN_1225204	2510004L01Rik	-0.358411	9.11653	-4.52466	1.96538e-05	0.000239915	2.20131
4189	ILMN_2751619	Bloc1s3	0.242972	6.58726	4.5234	1.97485e-05	0.00024075	2.1967
613	ILMN_2717569	1810047C23Rik	0.356017	9.02511	4.52101	1.99289e-05	0.000242627	2.18798
8721	ILMN_2650327	Hmg20a	-0.201272	5.64715	-4.52038	1.99764e-05	0.000242801	2.1857
10625	ILMN_1240458	Mfap2	0.28332	5.29087	4.5203	1.99829e-05	0.000242801	2.18539
10497	ILMN_2782248	Mboat2	-0.202149	5.34028	-4.51681	2.02495e-05	0.000245703	2.17268
1874	ILMN_1259610	6030411F23Rik	0.262207	6.44009	4.51599	2.03121e-05	0.000246111	2.16972
412	ILMN_2646640	1700019D03Rik	0.26503	6.02619	4.5132	2.0529e-05	0.000248449	2.15953
3473	ILMN_2628658	Atp6ap2	0.371358	7.25992	4.50895	2.08629e-05	0.000252156	2.14406
12862	ILMN_2821850	Pbef1	-0.287689	6.35941	-4.50572	2.11201e-05	0.00025505	2.13231
7697	ILMN_1230423	G431001E03Rik	0.28685	6.54838	4.50518	2.11627e-05	0.00025505	2.13038
13892	ILMN_1245874	Ptpn11	0.219726	9.52718	4.50457	2.12121e-05	0.000255367	2.12815
14954	ILMN_2657628	Sec61g	-0.207386	11.2451	-4.50393	2.12639e-05	0.000255822	2.12581
15435	ILMN_2618918	Slc2a6	0.206297	4.8799	4.50254	2.13764e-05	0.000257007	2.12075
10160	ILMN_2732696	Lrrc29	-0.204434	5.93052	-4.49879	2.1682e-05	0.000260511	2.10714
1198	ILMN_1222101	2810481F14Rik	-0.246578	5.37312	-4.49742	2.17945e-05	0.00026153	2.10218
11801	ILMN_2611676	Ogt	-0.203039	8.76592	-4.49741	2.17953e-05	0.00026153	2.10214
7278	ILMN_2479290	Fas	0.226639	7.86137	4.48747	2.26316e-05	0.000271033	2.06605
74	ILMN_2621862	1110001A05Rik	0.235075	6.44124	4.48218	2.30895e-05	0.000276336	2.04686
3074	ILMN_2589651	Anpep	0.260078	6.34012	4.48054	2.32327e-05	0.000277687	2.04093
9242	ILMN_2654495	Iqgap1	0.226845	9.48605	4.47527	2.37008e-05	0.000282912	2.02182
4124	ILMN_3096361	Bclaf1	-0.2014	10.656	-4.46477	2.46593e-05	0.000293781	1.98383
16397	ILMN_2667842	Tbrg1	0.209819	9.40268	4.46312	2.48138e-05	0.000295238	1.97784
13016	ILMN_2700982	Pecam1	0.214275	10.1756	4.46272	2.48506e-05	0.000295292	1.97642
13643	ILMN_2751527	Prg	0.208269	6.42847	4.46159	2.4957e-05	0.000296365	1.97233
10742	ILMN_1252757	Mllt3	0.231496	5.86548	4.46083	2.50289e-05	0.000297025	1.96958
2422	ILMN_2645526	Abcc8	-0.223405	7.52053	-4.45966	2.51391e-05	0.000298141	1.96537
5803	ILMN_1232716	Cyp1b1	0.29238	5.47235	4.45875	2.52262e-05	0.000298981	1.96205
6081	ILMN_3132588	D930038M13Rik	0.391459	6.4916	4.45817	2.52808e-05	0.000299433	1.95998
5842	ILMN_1251504	Cyp4v3	0.248463	6.83495	4.44426	2.66414e-05	0.000314129	1.90977
15520	ILMN_2782061	Slc4a3	-0.226423	9.85802	-4.43871	2.72038e-05	0.000319527	1.88976
16687	ILMN_2746356	Tle4	-0.210473	5.35948	-4.43273	2.78232e-05	0.000326384	1.86821
2346	ILMN_2610899	AA792894	0.307667	7.98469	4.43172	2.79283e-05	0.000327407	1.8646
7109	ILMN_2821263	Eps8l2	-0.233296	5.68171	-4.43013	2.80966e-05	0.00032917	1.85884
8328	ILMN_3027761	Gpx4	0.214745	5.52135	4.42687	2.84429e-05	0.000332849	1.84711
6530	ILMN_2606210	Dpt	0.233488	9.2506	4.42434	2.87144e-05	0.00033555	1.83802
16184	ILMN_2912532	Suox	0.220947	6.96015	4.41972	2.92161e-05	0.000340545	1.82143
11616	ILMN_2875404	Nrip3	0.240268	4.7964	4.41168	3.01109e-05	0.000350195	1.79256
5757	ILMN_2687586	Cxcl16	0.28505	8.43482	4.40858	3.04635e-05	0.000353736	1.78141
11548	ILMN_2677772	Npn3	0.249917	8.42905	4.40756	3.05796e-05	0.000354859	1.77777
7397	ILMN_2643495	Fez1	0.223433	6.50646	4.39896	3.15819e-05	0.000365564	1.74691
5906	ILMN_1225931	D11Moh35	0.257628	6.63888	4.39135	3.24938e-05	0.000375645	1.71967
13804	ILMN_2757870	Psmb10	-0.220218	10.8074	-4.39097	3.25402e-05	0.000375945	1.7183
13966	ILMN_1219748	Pxmp2	-0.231433	10.2523	-4.38912	3.27656e-05	0.000378311	1.7117
9010	ILMN_2767918	Ifi30	0.223245	6.12097	4.38691	3.30384e-05	0.00038098	1.70376
13982	ILMN_1239077	Qscn6	0.259798	6.10361	4.38197	3.3654e-05	0.000387592	1.6861
2806	ILMN_1220232	AI591476	0.205197	6.2479	4.37911	3.40155e-05	0.000391263	1.67588
7761	ILMN_3033192	Gal3st3	-0.200952	5.2903	-4.37564	3.4459e-05	0.000395621	1.66349
5634	ILMN_2689333	Csnk1e	-0.22159	9.64307	-4.35713	3.69217e-05	0.000421257	1.59747
7419	ILMN_2745480	Fgf13	-0.276052	10.4562	-4.35303	3.74898e-05	0.000426941	1.58287
5760	ILMN_1215862	Cxcl9	-0.475121	7.13492	-4.35171	3.76741e-05	0.000428508	1.57818
16182	ILMN_2776231	Sumo3	0.287099	8.8881	4.35003	3.79102e-05	0.000430926	1.5722
14125	ILMN_2884869	Ralgps2	0.250937	5.72382	4.34804	3.81914e-05	0.000433854	1.56514
8692	ILMN_1257520	Hist1h2bn	0.254463	9.08177	4.34771	3.8239e-05	0.000434125	1.56395
5609	ILMN_1254561	Csf1	-0.20401	6.81881	-4.33849	3.95719e-05	0.000448424	1.53119
3834	ILMN_2720836	BC013481	0.326912	6.30801	4.33796	3.965e-05	0.000448755	1.52931
11383	ILMN_2742599	Nfix	-0.219707	11.23	-4.33753	3.97139e-05	0.000448923	1.52777
17667	ILMN_1224077	Vav1	0.224642	6.66201	4.32528	4.15622e-05	0.000468086	1.48429
6484	ILMN_1241168	Dok4	-0.247973	8.00822	-4.3213	4.21798e-05	0.000473876	1.47019
14258	ILMN_2733708	Rbp7	-0.33501	10.8427	-4.31656	4.29281e-05	0.000481105	1.45339
15227	ILMN_1248439	Siat7d	-0.214715	6.81024	-4.3154	4.31119e-05	0.000481986	1.44931
10259	ILMN_1231309	Ly9	0.203708	4.86037	4.31127	4.37763e-05	0.000488223	1.43469
10142	ILMN_2672708	Lrp11	-0.25678	6.98335	-4.30995	4.39921e-05	0.000490331	1.43
9256	ILMN_1229320	Irf3	-0.229149	6.89475	-4.30413	4.49502e-05	0.000499905	1.40941
6344	ILMN_2746556	Dkk3	0.785557	7.9548	4.30407	4.49601e-05	0.000499905	1.4092
13323	ILMN_2914453	Plekha5	-0.28702	7.31786	-4.29934	4.57526e-05	0.000507776	1.39251
17168	ILMN_2763198	Tsr2	-0.247909	5.56295	-4.29919	4.57787e-05	0.000507776	1.39196
12720	ILMN_2765989	Otub2	0.208728	5.09133	4.29738	4.60854e-05	0.000510868	1.38559
14072	ILMN_2750778	Rabgap1l	0.235108	6.24552	4.29609	4.63058e-05	0.000512691	1.38103
8714	ILMN_2644025	Hk1	0.272959	7.43661	4.28405	4.84113e-05	0.000534711	1.33856
11007	ILMN_2878548	Mthfd2	0.244655	5.1088	4.26752	5.14527e-05	0.000566258	1.28039
4196	ILMN_1218116	Bmp1	0.244591	8.2587	4.25976	5.29444e-05	0.000581279	1.25311
11250	ILMN_1255836	Ncoa6ip	-0.205369	6.02227	-4.25902	5.30877e-05	0.000582503	1.25053
4365	ILMN_2593034	C1qtnf3	0.324154	5.52679	4.24851	5.51788e-05	0.000601847	1.21365
4847	ILMN_3052430	Cd63	0.286138	9.55282	4.2469	5.55056e-05	0.000605051	1.20802
13687	ILMN_1258991	Prkwnk1	0.292468	7.01046	4.24629	5.563e-05	0.000605687	1.20588
1549	ILMN_2841307	4930544G21Rik	-0.20943	5.16683	-4.24018	5.68915e-05	0.00061832	1.18449
11388	ILMN_2690551	Nfkbie	0.245505	5.32865	4.23786	5.73775e-05	0.000622863	1.17637
4601	ILMN_2921526	Capza1	0.244772	6.74056	4.23668	5.76266e-05	0.000624828	1.17224
10995	ILMN_2708297	Mtch1	0.300059	9.15378	4.23247	5.85245e-05	0.000634189	1.15749
10500	ILMN_2737200	Mbp	-0.272916	5.77428	-4.23124	5.8787e-05	0.000635228	1.15322
3475	ILMN_2628657	Atp6ap2	0.325797	6.91472	4.23121	5.87936e-05	0.000635228	1.15311
16506	ILMN_2674720	Tebp	-0.232602	6.81697	-4.22986	5.90864e-05	0.00063764	1.14837
123	ILMN_2698606	1110014L17Rik	0.327849	9.66562	4.22723	5.96591e-05	0.000643062	1.13917
10552	ILMN_2891176	Mdh1	-0.272756	6.40825	-4.2261	5.99061e-05	0.000644967	1.13523
2962	ILMN_2663920	Als2cr2	0.37994	8.62454	4.2201	6.1236e-05	0.000657355	1.11429
11100	ILMN_2640008	Myh6	-0.236854	11.6874	-4.21152	6.31874e-05	0.000676718	1.08437
1779	ILMN_2747501	5730410E15Rik	-0.251854	6.71642	-4.2107	6.33765e-05	0.000678346	1.08152
8411	ILMN_2633096	Gstm6	-0.200654	5.13386	-4.19881	6.61904e-05	0.000706814	1.0401
5710	ILMN_2666007	Ctsz	0.263041	6.9909	4.19722	6.65739e-05	0.000710496	1.0346
13023	ILMN_2627441	Peli1	0.238233	6.15773	4.18892	6.86207e-05	0.000731063	1.00573
11106	ILMN_2878542	Myl1	0.269995	11.7634	4.18568	6.94345e-05	0.000738875	0.994493
4517	ILMN_3153753	Cacnb3	0.211092	5.90999	4.18501	6.96046e-05	0.000740255	0.992161
6304	ILMN_2705361	Dhrs8	0.208373	7.98495	4.18061	7.07292e-05	0.000750475	0.976885
8448	ILMN_2901056	Gtpbp6	-0.217611	6.94644	-4.17356	7.25659e-05	0.000768185	0.952456
4168	ILMN_2717011	Biklk	-0.250671	7.95802	-4.17176	7.30439e-05	0.000772799	0.946201
3599	ILMN_2626980	AW540478	-0.286537	6.0564	-4.16884	7.38221e-05	0.000779233	0.936104
4184	ILMN_2774640	Blm	0.232544	5.83208	4.16176	7.57465e-05	0.000796794	0.911588
6336	ILMN_2926480	Diras2	0.361424	5.52522	4.15779	7.68435e-05	0.000807407	0.897891
16149	ILMN_2657728	Stxbp2	0.254362	6.70136	4.14918	7.92817e-05	0.000830646	0.86814
15222	ILMN_1224619	Siat4a	0.23086	6.34553	4.14549	8.03481e-05	0.000841337	0.855416
2476	ILMN_2744129	Acad10	-0.256338	6.277	-4.14315	8.1032e-05	0.000847531	0.847345
14763	ILMN_1256702	S100a10	0.226889	7.80568	4.14201	8.13685e-05	0.000850565	0.843399
2420	ILMN_3048492	Abcc5	-0.243649	8.70193	-4.14042	8.18377e-05	0.00085411	0.837923
842	ILMN_2860725	2310061F22Rik	-0.204615	6.39024	-4.1404	8.18427e-05	0.00085411	0.837865
8214	ILMN_2746811	Gpr108	0.248574	7.40468	4.14039	8.18473e-05	0.00085411	0.837812
15480	ILMN_1214066	Slc37a1	0.239781	6.20871	4.13644	8.30259e-05	0.000864932	0.824199
8477	ILMN_2658553	Gys3	0.295436	6.25318	4.13155	8.45058e-05	0.000878851	0.807379
14300	ILMN_1243890	Recql5	-0.202815	5.65661	-4.13105	8.46598e-05	0.000879792	0.805645
2354	ILMN_1243564	AA960558	0.249099	6.57333	4.13094	8.46923e-05	0.000879792	0.805281
13521	ILMN_2810882	Ppic	0.209517	10.9642	4.12592	8.62437e-05	0.000893883	0.788
4195	ILMN_2713538	Bmp1	0.220623	8.02535	4.12556	8.6355e-05	0.000894025	0.786773
9583	ILMN_2921031	Klhl10	-0.210921	5.26286	-4.12384	8.68936e-05	0.00089808	0.780855
12944	ILMN_1226800	Pdcd1lg1	-0.408192	7.87732	-4.11906	8.8406e-05	0.000912169	0.76443
2126	ILMN_2669280	9530090G24Rik	0.20462	5.3349	4.11659	8.91989e-05	0.000919832	0.755933
14083	ILMN_2600678	Rac2	0.230014	5.16659	4.11357	9.01743e-05	0.000928324	0.745583
7414	ILMN_2982771	Fgf10	-0.200466	4.99889	-4.11166	9.07973e-05	0.000934213	0.739031
6651	ILMN_2717788	E030013G06Rik	-0.211054	5.09394	-4.11111	9.09777e-05	0.000935545	0.737142
15004	ILMN_2744936	Senp8	-0.26131	5.86407	-4.10479	9.30752e-05	0.000954972	0.715453
13185	ILMN_2473531	Pik3r1	-0.245798	11.0882	-4.10062	9.44817e-05	0.000967237	0.701184
6559	ILMN_1259180	Dscr1	0.596153	7.78013	4.09879	9.51058e-05	0.000973083	0.69492
15664	ILMN_1245356	Smpd1	0.356902	8.4537	4.09692	9.57501e-05	0.000979129	0.688497
7700	ILMN_3161676	G630016D24Rik	-0.225628	5.22607	-4.09109	9.77773e-05	0.000996577	0.668569
6058	ILMN_3049465	D830030K20Rik	-0.231553	5.90993	-4.08991	9.81919e-05	0.000999638	0.664544
9427	ILMN_3124037	Kcnip2	-0.337071	7.968	-4.08506	9.99178e-05	0.00101552	0.647972
11547	ILMN_3093150	Npm3	-0.225264	6.8087	-4.07953	0.000101923	0.00103418	0.629072
157	ILMN_2710151	1110031B06Rik	0.201738	7.95743	4.07869	0.000102229	0.00103671	0.626222
8540	ILMN_2753057	Hars2	-0.216015	6.65899	-4.07854	0.000102287	0.00103672	0.625689
17800	ILMN_2429970	Wdr10	-0.242558	6.96854	-4.07385	0.000104022	0.00105198	0.609695
13495	ILMN_1222991	Ppap2a	0.283644	6.30582	4.07313	0.000104292	0.00105355	0.607227
7785	ILMN_2736514	Galntl4	-0.218445	6.64543	-4.07168	0.000104834	0.00105728	0.602298
16700	ILMN_2752966	Tlr4	0.223427	6.77289	4.06752	0.000106408	0.00107197	0.588133
17677	ILMN_2778655	Vcam1	0.221021	8.84458	4.06585	0.000107048	0.00107783	0.582431
17305	ILMN_2467800	Uap1l1	0.237873	7.63743	4.06112	0.000108876	0.00109503	0.566334
5029	ILMN_2705384	Cerk	0.25351	5.67447	4.0586	0.000109863	0.00110435	0.557761
17688	ILMN_2484527	Vegfa	-0.205066	11.177	-4.05312	0.000112037	0.00112313	0.53913
1790	ILMN_1218627	5730437N04Rik	0.20309	12.3457	4.05167	0.00011262	0.00112773	0.534203
13374	ILMN_1219568	Pmm2	0.264305	6.84051	4.05114	0.000112833	0.00112925	0.532407
5470	ILMN_2727598	Cpd	-0.212569	5.16012	-4.04709	0.000114477	0.00114135	0.518658
17084	ILMN_2504823	Trim47	0.265486	7.15012	4.04113	0.000116942	0.00116529	0.498413
13517	ILMN_1213617	Ppgb	0.289083	8.0912	4.03732	0.000118542	0.00117803	0.485503
3199	ILMN_2597827	Arc	-0.313854	5.55397	-4.03215	0.000120748	0.00119865	0.467991
17171	ILMN_2492161	Tssc1	0.262719	6.27534	4.03152	0.000121018	0.00120068	0.465868
12347	ILMN_2631693	Olfr558	0.20378	5.23822	4.02985	0.00012174	0.00120654	0.460215
6619	ILMN_2637538	Dusp3	0.255627	6.53196	4.02486	0.000123924	0.00122554	0.443327
9375	ILMN_2448137	Jup	-0.204401	5.21454	-4.02414	0.000124241	0.00122801	0.440903
11119	ILMN_2977331	Mylpf	-0.281815	6.44528	-4.01988	0.00012614	0.0012461	0.426496
5255	ILMN_1225727	Cma1	0.271356	5.582	4.01913	0.000126478	0.00124758	0.423955
11425	ILMN_2657376	Nipsnap3b	0.203699	7.00224	4.01287	0.000129324	0.00127208	0.402821
9260	ILMN_2621752	Irf5	0.251722	5.95484	4.0085	0.00013135	0.00128718	0.388064
11426	ILMN_2592629	Nipsnap3b	0.214227	5.96969	4.00518	0.000132906	0.00129965	0.376884
12676	ILMN_1246734	Osbp2	-0.221359	6.66578	-3.99255	0.000138998	0.00135488	0.334346
3990	ILMN_2761662	BC042901	-0.218608	7.29764	-3.98809	0.000141212	0.00137208	0.319347
11413	ILMN_2814005	Nid1	0.25374	9.81808	3.97953	0.000145558	0.00140983	0.290584
4292	ILMN_2705119	Btg1	0.291927	9.34852	3.97781	0.000146445	0.00141688	0.284824
15941	ILMN_2825817	Spry4	-0.208688	5.99305	-3.97676	0.000146991	0.0014205	0.281292
13547	ILMN_2822477	Ppnr	-0.326185	7.17233	-3.9765	0.000147125	0.0014205	0.280428
18223	ILMN_3152594	Zfp60	-0.21019	7.22437	-3.97585	0.000147462	0.00142232	0.278254
6658	ILMN_2630039	E130014J05Rik	-0.226225	5.54713	-3.97584	0.000147468	0.00142232	0.278218
5787	ILMN_2670713	Cyfip2	-0.224099	5.39456	-3.97218	0.00014939	0.00143859	0.265933
8429	ILMN_2742455	Gtf2f1	-0.209463	7.70539	-3.96767	0.000151789	0.00145938	0.250824
4372	ILMN_2717814	C230009H10Rik	0.265502	5.32427	3.96532	0.000153056	0.0014708	0.242935
11072	ILMN_1239219	Mx2	-0.254123	5.61015	-3.96342	0.000154085	0.00147991	0.236581
15999	ILMN_2693461	Ssbp2	0.353998	8.72529	3.95764	0.00015726	0.00150568	0.217238
211	ILMN_2734924	1190003J15Rik	-0.385941	6.66523	-3.95458	0.000158966	0.00151963	0.207009
13152	ILMN_2627217	Pi4k2b	0.220572	5.75057	3.95409	0.000159239	0.00152065	0.205385
17927	ILMN_2483748	Xrcc2	-0.240371	6.23401	-3.95364	0.000159494	0.00152206	0.203868
7172	ILMN_2649709	Etv1	0.214032	5.58968	3.95353	0.000159553	0.00152206	0.203513
11390	ILMN_2755008	Nfkbiz	0.242232	6.79046	3.95041	0.000161319	0.00153412	0.193081
3326	ILMN_2700848	Arrb2	0.205681	7.24173	3.94845	0.000162434	0.00154152	0.18655
300	ILMN_1250000	1500003O03Rik	0.364282	6.95552	3.94463	0.000164636	0.0015608	0.173785
2827	ILMN_1217864	AI839920	-0.235262	7.05226	-3.94282	0.000165686	0.00156914	0.167755
2700	ILMN_2957614	Adss	0.200578	6.3727	3.94171	0.000166333	0.00157364	0.164059
3346	ILMN_2629591	Asah1	0.361679	7.68866	3.93826	0.000168367	0.00159124	0.152542
3171	ILMN_1216042	Apoe	0.221385	10.4281	3.93223	0.000171968	0.0016211	0.132481
6895	ILMN_2868981	Ehbp1	-0.207898	7.76784	-3.9243	0.000176824	0.00166175	0.106094
251	ILMN_2991574	1200015N20Rik	0.245992	6.07261	3.91558	0.000182313	0.0017046	0.0771328
5141	ILMN_2744587	Cib2	0.297823	6.09443	3.91349	0.000183654	0.00171538	0.0701936
11201	ILMN_2802952	Narg2	-0.221779	5.70018	-3.91294	0.000184007	0.0017178	0.0683738
8532	ILMN_1229467	Hand2	0.242351	5.80069	3.91082	0.000185382	0.00172712	0.0613206
8615	ILMN_1253813	Hemp1	0.257363	7.65235	3.91048	0.0001856	0.00172828	0.0602068
14970	ILMN_1236889	Selp	0.226439	5.09253	3.90198	0.000191202	0.00177593	0.0320465
5756	ILMN_2659426	Cxcl14	0.331054	5.76978	3.89352	0.000196943	0.00182463	0.00403249
15704	ILMN_3136638	Snca	0.400923	7.76342	3.89317	0.000197185	0.00182587	0.00287063
14799	ILMN_1221736	Samhd1	-0.204626	7.39282	-3.88952	0.00019971	0.00184374	-0.00917512
13589	ILMN_1250063	Ppp2r5d	-0.213348	9.00774	-3.8853	0.000202673	0.00186641	-0.0231202
15326	ILMN_3152241	Slc16a6	-0.22977	5.75362	-3.88446	0.000203267	0.00186906	-0.0258898
3034	ILMN_2625451	Ankrd1	0.350349	12.1397	3.88423	0.000203432	0.00186964	-0.0266581
9406	ILMN_2625435	Kcnd2	-0.214401	7.1822	-3.87336	0.000211286	0.00193309	-0.0625066
9202	ILMN_2868220	Inhba	0.320566	6.09068	3.87099	0.000213031	0.00194712	-0.0702925
11521	ILMN_1256134	Notch4	-0.224726	5.88536	-3.86928	0.000214306	0.00195682	-0.0759374
16925	ILMN_2468617	Tnrc11	-0.211305	8.22665	-3.86889	0.000214595	0.00195849	-0.077215
18281	ILMN_2512986	Zfyve27	-0.20979	6.08542	-3.86533	0.000217273	0.00197997	-0.0889473
14904	ILMN_2751539	Sdcbp	0.267335	9.82151	3.851	0.000228357	0.00206864	-0.136011
566	ILMN_2757087	1810009O10Rik	0.283898	6.94413	3.85024	0.000228958	0.00207306	-0.1385
8655	ILMN_2677332	Hic2	-0.23601	5.61971	-3.84998	0.000229169	0.00207394	-0.13937
14773	ILMN_2803674	S100a9	0.428836	5.2396	3.83891	0.00023813	0.00214025	-0.17564
5140	ILMN_2659168	Cib2	0.243717	5.25439	3.83828	0.000238651	0.00214388	-0.177707
16754	ILMN_2472110	Tmem14c	0.215753	11.1183	3.82799	0.000247303	0.00221185	-0.21137
17522	ILMN_2790399	Usp52	-0.221205	7.43028	-3.82607	0.000248952	0.00222118	-0.217652
8478	ILMN_2658554	Gys3	0.311507	6.28879	3.82194	0.000252526	0.00224856	-0.231126
12998	ILMN_3137570	Pdlim5	0.468021	12.2958	3.81759	0.000256351	0.00227502	-0.245331
2109	ILMN_2758459	9430079M16Rik	0.21044	6.40919	3.81636	0.000257437	0.00228135	-0.249327
1964	ILMN_2885123	6530418L21Rik	-0.22249	5.90547	-3.81486	0.000258775	0.00229209	-0.254223
9800	ILMN_2994995	Lgi3	0.218605	6.12267	3.8062	0.000266618	0.00235248	-0.282434
5300	ILMN_2657911	Cnot4	-0.213792	7.64887	-3.80518	0.00026755	0.00235843	-0.285731
12684	ILMN_1215466	Oscar	-0.221773	5.50859	-3.80433	0.000268341	0.00236426	-0.288518
6955	ILMN_3072536	Eif5	0.228716	9.86751	3.80318	0.000269403	0.00237248	-0.292249
3162	ILMN_2888834	Apob48r	0.240824	5.6786	3.79659	0.000275585	0.00241763	-0.313677
8958	ILMN_2685879	Htra3	0.204513	6.77105	3.79641	0.000275757	0.00241798	-0.314266
2552	ILMN_2738825	Acta1	-0.429085	13.0204	-3.79584	0.000276299	0.00242158	-0.316121
10626	ILMN_2981545	Mfap2	0.239844	5.94668	3.78624	0.000285562	0.00249287	-0.347261
7619	ILMN_3098120	Frrs1	0.208725	5.64372	3.78303	0.000288726	0.00251487	-0.357663
10475	ILMN_3068231	Max	0.235543	6.37594	3.78237	0.000289385	0.00251941	-0.359815
6285	ILMN_2915060	Dgkz	-0.222744	8.56099	-3.77573	0.000296048	0.0025701	-0.381303
14371	ILMN_2699531	Rgs10	0.204075	7.1812	3.77423	0.000297581	0.00258218	-0.386178
15708	ILMN_1239463	Snf1lk	0.361297	6.94539	3.77263	0.000299209	0.0025914	-0.391326
11623	ILMN_2669912	Nrp	-0.202223	11.3547	-3.77187	0.000299992	0.00259621	-0.393793
16000	ILMN_2693459	Ssbp2	0.33524	8.03754	3.77158	0.000300292	0.0025971	-0.394736
4604	ILMN_1220165	Capzb	0.235932	11.2938	3.76966	0.000302271	0.00260929	-0.400935
15585	ILMN_2961216	Slco2a1	0.281043	5.99023	3.76744	0.000304584	0.00262555	-0.408129
16554	ILMN_2819650	Tfpi	-0.207319	6.74264	-3.75914	0.000313351	0.00269606	-0.434906
11063	ILMN_2658461	Mustn1	0.200256	8.69393	3.7555	0.000317281	0.00272603	-0.446662
10588	ILMN_2732465	Mef2c	-0.215003	9.44134	-3.7507	0.000322524	0.00275944	-0.462124
5352	ILMN_2735184	Col18a1	0.221009	8.84296	3.74467	0.000329233	0.00281028	-0.481542
7903	ILMN_2960522	Ggnbp1	-0.260301	5.39127	-3.74321	0.000330877	0.002823	-0.48624
4963	ILMN_2846776	Cdkn1a	0.355274	7.92623	3.74269	0.000331463	0.00282668	-0.487907
2640	ILMN_2847004	Adcy4	-0.221663	8.73955	-3.74112	0.000333235	0.00284048	-0.492937
13845	ILMN_2722513	Pstpip2	0.222181	6.05044	3.73864	0.000336068	0.00286063	-0.500917
16821	ILMN_1246495	Tmem9b	0.299975	8.13496	3.73433	0.000341035	0.00289888	-0.514753
4420	ILMN_3049559	C4b	0.395215	8.05164	3.73119	0.000344708	0.00292738	-0.524851
1170	ILMN_1256528	2810417J12Rik	-0.221031	5.93376	-3.73071	0.000345265	0.00293076	-0.526373
5844	ILMN_2688075	Cyp51	0.226035	6.82767	3.72075	0.000357161	0.00301776	-0.558301
4964	ILMN_2846775	Cdkn1a	0.320256	8.24685	3.71854	0.000359855	0.00303814	-0.565384
4612	ILMN_2655795	Car4	-0.231707	8.19212	-3.7165	0.000362363	0.00305468	-0.57193
797	ILMN_1230221	2310037I24Rik	0.25458	6.76481	3.70161	0.000381129	0.00319379	-0.6195
796	ILMN_2625058	2310037I24Rik	0.28315	7.80549	3.70112	0.000381763	0.00319645	-0.621065
704	ILMN_2719702	2210403B10Rik	0.250838	6.43271	3.69352	0.000391703	0.00326597	-0.645273
4823	ILMN_2591361	Cd28	-0.205033	5.58162	-3.69123	0.00039476	0.00328847	-0.652595
1741	ILMN_2732961	5230400G24Rik	0.271565	9.82305	3.68852	0.000398383	0.00331413	-0.661196
144	ILMN_1239181	1110025F24Rik	-0.206027	6.58855	-3.68617	0.000401565	0.00333606	-0.668686
3231	ILMN_2959729	Arhgap20	-0.202415	8.092	-3.68586	0.000401986	0.00333805	-0.669673
15230	ILMN_2655373	Siat7f	0.303943	6.84139	3.68232	0.000406824	0.00337669	-0.680936
10110	ILMN_2877059	LOC639396	-0.215191	6.12016	-3.68077	0.000408949	0.0033928	-0.68584
2304	ILMN_2620799	A930010I20Rik	0.209901	6.36869	3.67847	0.000412144	0.00341621	-0.693166
15512	ILMN_3075513	Slc41a3	0.465208	7.38087	3.67788	0.000412968	0.00341995	-0.695047
6033	ILMN_1213911	D630044F24Rik	-0.200402	7.31737	-3.67107	0.00042256	0.00348992	-0.716657
6287	ILMN_2915059	Dgkz	-0.215424	9.07604	-3.65666	0.000443554	0.00364199	-0.762279
15901	ILMN_2689307	Spnb2	-0.212105	9.98951	-3.64576	0.000460104	0.00375601	-0.796734
2554	ILMN_2617433	Actb	0.22751	10.0373	3.6429	0.000464541	0.00378886	-0.80576
199	ILMN_2636349	1110061N23Rik	0.227819	6.33849	3.63261	0.000480831	0.00390609	-0.838164
5422	ILMN_2747060	Coro1a	0.229724	5.8061	3.62162	0.000498843	0.00403528	-0.872728
7689	ILMN_2907560	Fzd7	0.220403	7.18547	3.61975	0.00050196	0.00405796	-0.878582
13363	ILMN_1246710	Plxnb1	-0.218236	5.60933	-3.61686	0.000506845	0.00408843	-0.887682
15219	ILMN_1226332	Siah2	0.237095	6.20176	3.61342	0.000512694	0.00413016	-0.898461
3598	ILMN_1255596	AW540478	-0.220112	6.20302	-3.60982	0.000518882	0.00417451	-0.909733
7171	ILMN_2643915	Etv1	0.210014	5.55589	3.6081	0.000521867	0.00419117	-0.915121
10459	ILMN_1258415	Mat2a	-0.216071	6.88112	-3.60415	0.000528792	0.00423936	-0.927503
1145	ILMN_1238893	2810038K19Rik	-0.294057	6.09942	-3.60083	0.000534672	0.00428088	-0.937888
8763	ILMN_2684986	Hnrph1	-0.202742	6.66017	-3.58456	0.00056439	0.00447969	-0.988674
6468	ILMN_3112268	Dnmt3l	0.218964	5.23407	3.58124	0.000570645	0.00452151	-0.999018
11341	ILMN_2610771	Net1	0.201795	5.95419	3.57583	0.000580995	0.00459161	-1.01589
3054	ILMN_1224692	Ankrd47	-0.218256	6.72328	-3.57486	0.000582859	0.00460237	-1.01889
6796	ILMN_2589181	Eef2	0.331222	10.487	3.5736	0.000585295	0.00461764	-1.02281
714	ILMN_1245518	2210413P10Rik	-0.289879	7.54503	-3.5698	0.000592707	0.00466272	-1.03461
13164	ILMN_3151917	Pigc	-0.219968	6.08443	-3.56751	0.00059722	0.00469354	-1.04173
18137	ILMN_2450096	Zfp30	-0.229082	8.95831	-3.55889	0.000614498	0.00481077	-1.06848
14326	ILMN_2656504	Retnlg	0.236978	4.73597	3.557	0.000618345	0.00483069	-1.07434
998	ILMN_2466655	2610020C11Rik	-0.201803	6.37056	-3.54746	0.000638143	0.00495148	-1.10389
15	ILMN_2734484	0610009B22Rik	0.26977	7.64054	3.54254	0.000648574	0.00502816	-1.11909
1956	ILMN_2609182	6530401D17Rik	-0.259407	5.40678	-3.54236	0.000648967	0.00502908	-1.11966
15756	ILMN_1248510	Soat1	0.202412	5.12927	3.52573	0.000685475	0.00527189	-1.17095
5709	ILMN_2839569	Ctsz	0.222291	6.91763	3.5251	0.000686914	0.00528074	-1.17291
15229	ILMN_2681013	Siat7f	0.254092	5.77692	3.52005	0.000698386	0.00536444	-1.18843
9320	ILMN_2607377	Itm2a	0.309082	8.46167	3.51148	0.00071832	0.00549224	-1.21478
4820	ILMN_2670001	Cd248	0.2202	5.79489	3.49636	0.000754765	0.00573502	-1.26112
10297	ILMN_2763602	Maea	0.302752	8.48872	3.49211	0.000765325	0.00580084	-1.27412
4994	ILMN_1243455	Celsr2	-0.238973	6.13993	-3.48874	0.0007738	0.00585919	-1.28443
17044	ILMN_2485323	Trf	0.369528	9.15657	3.48636	0.000779823	0.00589368	-1.29168
4162	ILMN_2939138	Bicc1	0.21827	8.96643	3.48176	0.00079163	0.00596815	-1.30574
15703	ILMN_3161601	Snca	0.337422	6.42026	3.4786	0.00079983	0.00602006	-1.31538
4681	ILMN_2756665	Cbr2	-0.20941	8.74291	-3.47692	0.000804201	0.006048	-1.32048
10556	ILMN_1254450	Mdk	0.221947	6.29428	3.47631	0.000805818	0.00605478	-1.32236
5150	ILMN_2905866	Cited2	0.202623	6.605	3.47489	0.000809537	0.00606574	-1.32667
337	ILMN_1234558	1600019D15Rik	0.304665	9.79535	3.46178	0.000844815	0.0062864	-1.36655
8602	ILMN_3163486	Heca	0.230862	7.3083	3.45873	0.000853227	0.0063387	-1.37582
7348	ILMN_1229019	Fbxo44	0.283468	6.96758	3.44984	0.000878209	0.00650059	-1.40279
13949	ILMN_1247990	Purb	-0.214189	5.25248	-3.43742	0.000914258	0.00673209	-1.44037
6275	ILMN_1226133	Dgcr8	-0.221681	6.21726	-3.43172	0.000931255	0.006849	-1.45758
6105	ILMN_2646230	Dap3	0.252316	9.89591	3.43071	0.0009343	0.00686589	-1.46063
13844	ILMN_2665666	Pstpip1	0.229592	6.13232	3.42776	0.000943242	0.00692328	-1.46952
15698	ILMN_2903698	Snapc3	-0.23452	8.34739	-3.42693	0.000945762	0.00693622	-1.47201
13071	ILMN_2673233	Pfkp	0.29781	7.18128	3.42063	0.000965195	0.00707025	-1.491
17915	ILMN_2428963	Xpnpep1	0.302985	7.29608	3.41654	0.000977988	0.00714968	-1.5033
8526	ILMN_2661733	Hadhsc	-0.222632	5.72883	-3.41596	0.000979842	0.00716038	-1.50506
9362	ILMN_1217728	Jph1	-0.240112	6.33039	-3.41136	0.000994466	0.0072528	-1.51889
4865	ILMN_2729708	Cdc14b	-0.203918	7.35	-3.40901	0.001002	0.00729616	-1.52594
13396	ILMN_1229370	Podn	-0.250243	6.21112	-3.39308	0.00105461	0.00763075	-1.57368
17922	ILMN_2923599	Xpo6	-0.256616	7.95947	-3.37975	0.00110064	0.00790764	-1.61351
7969	ILMN_2873750	Gldc	0.307135	5.99516	3.36444	0.00115582	0.00825877	-1.6591
6794	ILMN_1239110	Eef2	0.307847	11.0634	3.32865	0.00129516	0.00911181	-1.76507
3173	ILMN_2916782	Apom	0.247769	5.60614	3.32855	0.00129558	0.00911181	-1.76538
9196	ILMN_2685696	Ing3	0.210472	6.21783	3.32715	0.00130133	0.00914524	-1.7695
13688	ILMN_1241638	Prkwnk1	0.205391	11.2837	3.31946	0.00133342	0.00934927	-1.79216
14681	ILMN_1219106	Rrad	0.257437	11.1318	3.3077	0.0013839	0.00965142	-1.82671
3005	ILMN_2648397	Anapc5	0.207782	9.36179	3.30758	0.00138441	0.00965142	-1.82705
17205	ILMN_2444217	Ttid	0.335233	7.50598	3.30228	0.00140775	0.00977695	-1.84259
5728	ILMN_2704119	Cul4a	0.248579	6.53837	3.30005	0.00141769	0.00982732	-1.84913
2373	ILMN_2651582	AB041544	-0.228843	5.90129	-3.29786	0.00142752	0.00988052	-1.85555
10264	ILMN_1258942	Lynx1	-0.242731	6.69106	-3.28715	0.00147647	0.0101657	-1.88688
2315	ILMN_2711772	A930021H16Rik	-0.206974	5.65655	-3.28493	0.00148682	0.0102292	-1.89337
4919	ILMN_1247861	Cdh2	0.242292	6.3785	3.2761	0.00152857	0.0104693	-1.91909
10470	ILMN_2729289	Matn4	0.210821	5.68831	3.27198	0.00154845	0.0105778	-1.93108
8143	ILMN_1228139	Gnpda1	0.211444	6.143	3.26898	0.00156308	0.0106521	-1.93982
5850	ILMN_2794645	Cyr61	-0.202693	6.48578	-3.26429	0.00158622	0.0107876	-1.95346
17666	ILMN_2440530	Vat1	0.207314	7.61169	3.26359	0.0015897	0.0108073	-1.95549
13831	ILMN_1220284	Psmd7	0.254463	9.55593	3.26029	0.00160619	0.0108951	-1.96507
14115	ILMN_1238130	Rai12	0.229141	6.63981	3.25644	0.00162563	0.0110025	-1.97623
3485	ILMN_2608429	Atp6v0d1	0.279415	8.79825	3.24624	0.00167822	0.0113084	-2.00577
4210	ILMN_3008361	Bmper	0.252222	6.40881	3.22864	0.00177276	0.0118583	-2.05657
8613	ILMN_2948649	Helz	-0.202261	7.26787	-3.22708	0.00178135	0.0119114	-2.06105
15041	ILMN_2889832	Serpina3h	0.332061	7.10393	3.20273	0.001921	0.0126846	-2.13096
17524	ILMN_1245461	Usp52	-0.219668	6.27258	-3.20105	0.00193101	0.0127402	-2.13577
9426	ILMN_2680958	Kcnip2	-0.246794	5.9656	-3.19776	0.00195072	0.0128518	-2.14518
956	ILMN_2590349	2510010F15Rik	0.251685	8.47806	3.19548	0.00196453	0.0129242	-2.1517
7126	ILMN_2599615	Ergic3	0.268657	8.52728	3.18853	0.0020071	0.0131664	-2.17154
2568	ILMN_1242390	Actn4	0.205344	6.20846	3.18621	0.00202149	0.0132514	-2.17815
6330	ILMN_1257214	Dido1	-0.239412	7.08621	-3.18284	0.00204259	0.0133753	-2.18776
17405	ILMN_1233132	Ucp3	-0.240575	5.77405	-3.18096	0.00205443	0.0134347	-2.1931
13218	ILMN_2705846	Pitpnc1	-0.210376	8.17744	-3.17281	0.00210658	0.0137209	-2.21629
4137	ILMN_3105417	Bdnf	-0.236663	6.92882	-3.16982	0.00212603	0.013823	-2.22478
8715	ILMN_3161013	Hk3	0.234162	5.42662	3.16138	0.00218177	0.0141203	-2.2487
14761	ILMN_1242706	Ryr2	0.229815	6.51801	3.15966	0.00219336	0.0141853	-2.2536
2440	ILMN_2672772	Abhd1	-0.292504	6.54133	-3.15929	0.00219583	0.0141962	-2.25464
17494	ILMN_3131679	Usp18	-0.20546	7.64924	-3.15797	0.00220472	0.0142436	-2.25837
9265	ILMN_1234539	Irgm	-0.217741	7.63049	-3.15562	0.00222061	0.0143211	-2.26501
6694	ILMN_1231138	E2f1	0.210412	5.75477	3.154	0.0022317	0.0143825	-2.26961
12646	ILMN_1238081	Oprs1	0.215318	7.02758	3.15331	0.00223638	0.0144025	-2.27155
16068	ILMN_2657822	Stat2	-0.204497	6.36611	-3.14137	0.00231951	0.0148535	-2.30526
17916	ILMN_2428961	Xpnpep1	0.262921	6.72249	3.13257	0.00238262	0.0151791	-2.33004
8092	ILMN_1222471	Gmfg	0.203596	6.63024	3.12663	0.00242611	0.0154293	-2.34673
6536	ILMN_1250075	Dpysl3	0.220302	7.45762	3.12125	0.0024662	0.0156517	-2.36186
6545	ILMN_2988228	Drd2	-0.216652	5.6701	-3.11496	0.00251376	0.0158766	-2.37947
7752	ILMN_2947568	Gadd45a	-0.215258	7.49087	-3.08661	0.002739	0.0170938	-2.45857
9778	ILMN_2695964	Lep	-0.22289	5.21207	-3.08037	0.00279107	0.0173414	-2.47591
13531	ILMN_1257193	Ppm1a	0.201688	9.72387	3.07117	0.00286943	0.017744	-2.5014
12991	ILMN_1259322	Pdk4	0.338575	12.1173	3.06862	0.00289154	0.0178506	-2.50847
6	ILMN_3033922	0610007C21Rik	0.208194	10.0653	3.06369	0.00293472	0.0180625	-2.52211
15973	ILMN_2852380	Srp54	0.334616	8.67389	3.0575	0.00298969	0.0183638	-2.53918
15775	ILMN_3027751	Sorbs1	0.232652	9.00723	3.05391	0.00302212	0.0185444	-2.54911
6795	ILMN_1252294	Eef2	0.261993	9.88433	3.05016	0.00305626	0.01871	-2.55944
15511	ILMN_2647533	Slc41a3	0.205164	9.38118	3.03129	0.00323353	0.0195925	-2.61126
3482	ILMN_1258534	Atp6v0d1	0.205778	8.92011	3.03024	0.00324366	0.0196409	-2.61414
5278	ILMN_1237640	Cnih	0.222992	8.5785	3.01344	0.00340998	0.0205259	-2.66005
8669	ILMN_2705324	Hipk2	-0.20121	7.25894	-3.01249	0.00341965	0.0205706	-2.66265
8261	ILMN_2658266	Gpr22	-0.229427	9.82606	-3.00408	0.00350605	0.0209837	-2.68555
14008	ILMN_2693124	Rab1b	0.26698	9.99053	3.00004	0.00354825	0.0212051	-2.69653
2952	ILMN_2613908	Alox12	-0.203196	6.90934	-2.9956	0.00359524	0.021437	-2.7086
3328	ILMN_2693835	Arrdc2	-0.215172	5.67662	-2.98816	0.00367522	0.0218407	-2.72877
6167	ILMN_2628647	Ddc	-0.27035	6.19982	-2.9766	0.00380272	0.0224623	-2.76003
3881	ILMN_2760765	BC021381	-0.239826	6.86351	-2.97186	0.00385617	0.0227048	-2.77282
6560	ILMN_3033007	Dscr1l1	0.353792	9.79513	2.93547	0.00429041	0.0248213	-2.87048
10416	ILMN_2716527	Mapk9	0.201051	7.21258	2.92531	0.00441943	0.0254093	-2.89756
14139	ILMN_2689160	Ranbp9	0.202805	8.50174	2.92407	0.00443545	0.0254774	-2.90087
4560	ILMN_1218668	Calu	0.274675	7.7814	2.88887	0.00491231	0.0277557	-2.9941
844	ILMN_2762944	2310061N23Rik	0.211759	9.99783	2.87558	0.00510436	0.0286203	-3.02906
2742	ILMN_1226520	Agpt	-0.262086	6.37289	-2.87223	0.00515386	0.0288714	-3.03786
9751	ILMN_2712075	Lcn2	0.258525	6.82786	2.87139	0.00516625	0.0289231	-3.04005
3397	ILMN_1247811	Ass1	0.343043	7.43119	2.86994	0.00518791	0.0290178	-3.04386
3289	ILMN_1241924	Arl6ip5	0.271892	10.7154	2.86893	0.00520301	0.0290549	-3.04651
8861	ILMN_2606072	Hrb	0.230194	7.032	2.85985	0.00534045	0.0297259	-3.07026
3273	ILMN_2745036	Arl2bp	0.220486	9.61013	2.84993	0.00549462	0.0304712	-3.09617
15244	ILMN_2642133	Sipa1	-0.206862	5.76587	-2.84235	0.00561495	0.0310465	-3.11588
17345	ILMN_2486267	Ube2l6	0.205161	6.79867	2.84029	0.00564813	0.0311923	-3.12124
1023	ILMN_2612091	2610034E13Rik	0.212938	6.4478	2.83867	0.00567441	0.0313186	-3.12546
955	ILMN_2590350	2510010F15Rik	0.245485	8.72489	2.81628	0.00604795	0.0330716	-3.18342
3274	ILMN_2700022	Arl2bp	0.237683	7.59455	2.81389	0.00608917	0.0332574	-3.18959
2791	ILMN_3161790	AI451557	-0.257821	5.70864	-2.78583	0.00659242	0.0355681	-3.26166
3007	ILMN_2875251	Ang1	0.24839	6.85129	2.77681	0.0067621	0.0363204	-3.28469
4178	ILMN_2681241	Birc5	0.205667	5.24876	2.77169	0.00686029	0.0367143	-3.29776
3358	ILMN_2663555	Asb3	0.200833	6.81179	2.76591	0.00697251	0.0371523	-3.31246
193	ILMN_2633457	1110057K04Rik	0.20636	8.11189	2.76526	0.00698527	0.03719	-3.31412
10353	ILMN_2686183	Map1lc3a	0.223778	9.10276	2.74869	0.00731705	0.0386289	-3.35612
12973	ILMN_3079421	Pde6d	0.234502	8.75976	2.74036	0.00748928	0.0393794	-3.37717
3307	ILMN_2707510	Arntl	0.270509	5.60391	2.7213	0.00789728	0.0412291	-3.42511
1814	ILMN_2759730	5730537D05Rik	0.209913	6.09961	2.71525	0.00803106	0.0418204	-3.44028
16564	ILMN_2723108	Tgfb1i4	-0.261605	10.566	-2.68365	0.00876342	0.0448318	-3.51901
14483	ILMN_3154111	Rnaset2	0.201855	11.5668	2.68136	0.00881886	0.0450275	-3.52469
1022	ILMN_2612090	2610034E13Rik	0.223608	6.69244	2.67359	0.00900887	0.0458191	-3.54389
5094	ILMN_2750098	Chmp7	0.208137	6.7129	2.65439	0.00949507	0.0477619	-3.5912

## Sheet: B
Annotation Cluster 1	Enrichment Score: 11.932877059762815
Category	Term	Count	%	PValue	Genes	List Total	Pop Hits	Pop Total	Fold Enrichment	Bonferroni	Benjamini	FDR
SP_PIR_KEYWORDS	signal	207	28.951	1.07234e-19	ILMN_1246800, ILMN_2839569, ILMN_2715840, ILMN_2662802, ILMN_2656504, ILMN_1230287, ILMN_2862538, ILMN_3154111, ILMN_2705361, ILMN_2479290, ILMN_1229643, ILMN_2671755, ILMN_1229746, ILMN_2692316, ILMN_2916782, ILMN_1250696, ILMN_2692315, ILMN_2814005, ILMN_2608746, ILMN_2735429, ILMN_2628658, ILMN_2602770, ILMN_1248714, ILMN_2833163, ILMN_1244836, ILMN_2724294, ILMN_1251669, ILMN_2628657, ILMN_26…	682	2970	17854	1.82459	4.70758e-17	4.70758e-17	1.51595e-16
SP_PIR_KEYWORDS	Secreted	120	16.7832	7.1649e-17	ILMN_2708681, ILMN_1246800, ILMN_2589422, ILMN_2715840, ILMN_2662802, ILMN_2862538, ILMN_2903926, ILMN_1253919, ILMN_3154111, ILMN_2705361, ILMN_1225565, ILMN_3008361, ILMN_2687872, ILMN_1224619, ILMN_1249000, ILMN_1229746, ILMN_1228320, ILMN_2916782, ILMN_2814005, ILMN_2608746, ILMN_2602770, ILMN_1233455, ILMN_2833163, ILMN_2724294, ILMN_2606210, ILMN_1238886, ILMN_3161805, ILMN_2685879, ILMN_28…	682	1420	17854	2.2123	4.87388e-14	2.43139e-14	1.55431e-13
GOTERM_CC_FAT	GO:0005576~extracellular region	136	19.021	1.75169e-15	ILMN_2708681, ILMN_1246800, ILMN_2589422, ILMN_2715840, ILMN_2635229, ILMN_2662802, ILMN_2656504, ILMN_2862538, ILMN_1253919, ILMN_2903926, ILMN_3154111, ILMN_2479290, ILMN_2705361, ILMN_1218116, ILMN_1225565, ILMN_3008361, ILMN_2687872, ILMN_1224619, ILMN_1249000, ILMN_1229746, ILMN_1228320, ILMN_3132588, ILMN_2916782, ILMN_2814005, ILMN_2608746, ILMN_2602770, ILMN_1233455, ILMN_2833163, ILMN_27…	515	1680	12504	1.96549	6.03961e-13	6.03961e-13	2.42029e-12
UP_SEQ_FEATURE	signal peptide	207	28.951	1.35253e-14	ILMN_1246800, ILMN_2839569, ILMN_2715840, ILMN_2662802, ILMN_2656504, ILMN_1230287, ILMN_2862538, ILMN_3154111, ILMN_2705361, ILMN_2479290, ILMN_1229643, ILMN_2671755, ILMN_1229746, ILMN_2692316, ILMN_2916782, ILMN_1250696, ILMN_2692315, ILMN_2814005, ILMN_2608746, ILMN_2735429, ILMN_2628658, ILMN_2602770, ILMN_1248714, ILMN_2833163, ILMN_1244836, ILMN_2724294, ILMN_1251669, ILMN_2628657, ILMN_26…	679	2963	16021	1.64838	2.55589e-11	2.55589e-11	2.31259e-11
SP_PIR_KEYWORDS	disulfide bond	160	22.3776	6.24648e-12	ILMN_2708681, ILMN_2877958, ILMN_1231309, ILMN_1242457, ILMN_2754698, ILMN_2839569, ILMN_2715840, ILMN_2744683, ILMN_2635229, ILMN_2662802, ILMN_1230287, ILMN_1236889, ILMN_2862538, ILMN_1253919, ILMN_2903926, ILMN_3154111, ILMN_2752966, ILMN_2479290, ILMN_1218116, ILMN_1225565, ILMN_1255416, ILMN_1244424, ILMN_1224619, ILMN_2870696, ILMN_2655260, ILMN_2692316, ILMN_2847787, ILMN_1228320, ILMN_29…	682	2469	17854	1.69649	2.74219e-09	9.14063e-10	8.83048e-09
SP_PIR_KEYWORDS	glycoprotein	206	28.8112	2.17414e-10	ILMN_2685157, ILMN_1242457, ILMN_1246800, ILMN_2702101, ILMN_2839569, ILMN_2662802, ILMN_1259252, ILMN_2862538, ILMN_2641467, ILMN_3154111, ILMN_2648742, ILMN_2479290, ILMN_1229643, ILMN_2671755, ILMN_1244424, ILMN_1224619, ILMN_1229746, ILMN_2692316, ILMN_1250696, ILMN_2692315, ILMN_2814005, ILMN_1235811, ILMN_2608746, ILMN_2620122, ILMN_2602770, ILMN_1248714, ILMN_1251669, ILMN_2987709, ILMN_29…	682	3600	17854	1.49801	9.54446e-08	2.38612e-08	3.07353e-07
UP_SEQ_FEATURE	disulfide bond	152	21.2587	8.98171e-08	ILMN_2708681, ILMN_2877958, ILMN_1231309, ILMN_1242457, ILMN_2754698, ILMN_2839569, ILMN_2715840, ILMN_2744683, ILMN_2635229, ILMN_2662802, ILMN_1230287, ILMN_1236889, ILMN_1253919, ILMN_2903926, ILMN_3154111, ILMN_2752966, ILMN_2479290, ILMN_1218116, ILMN_1225565, ILMN_1255416, ILMN_1244424, ILMN_1224619, ILMN_2870696, ILMN_2655260, ILMN_2692316, ILMN_2847787, ILMN_1228320, ILMN_2916782, ILMN_28…	679	2379	16021	1.50754	0.000169471	8.47389e-05	0.000153376
UP_SEQ_FEATURE	glycosylation site:N-linked (GlcNAc...)	186	26.014	0.00015508	ILMN_2685157, ILMN_2702101, ILMN_1246800, ILMN_1242457, ILMN_2839569, ILMN_2662802, ILMN_2862538, ILMN_2641467, ILMN_3154111, ILMN_2648742, ILMN_2479290, ILMN_1229643, ILMN_2671755, ILMN_1244424, ILMN_1224619, ILMN_2692316, ILMN_1229746, ILMN_1250696, ILMN_2814005, ILMN_2692315, ILMN_1235811, ILMN_2608746, ILMN_2602770, ILMN_2620122, ILMN_1248714, ILMN_1251669, ILMN_2987709, ILMN_2636424, ILMN_27…	679	3444	16021	1.27429	0.253723	0.0568517	0.264492
Annotation Cluster 2	Enrichment Score: 10.467917557098847
Category	Term	Count	%	PValue	Genes	List Total	Pop Hits	Pop Total	Fold Enrichment	Bonferroni	Benjamini	FDR
GOTERM_CC_FAT	GO:0044421~extracellular region part	80	11.1888	2.65851e-14	ILMN_2769918, ILMN_2708681, ILMN_2589422, ILMN_1227352, ILMN_2757966, ILMN_1222489, ILMN_2862538, ILMN_1253919, ILMN_1240458, ILMN_1245307, ILMN_2772632, ILMN_2659426, ILMN_1218116, ILMN_1225565, ILMN_2687872, ILMN_1237364, ILMN_3001540, ILMN_1229746, ILMN_3132588, ILMN_2916782, ILMN_2814005, ILMN_3049559, ILMN_1258629, ILMN_2608746, ILMN_2657175, ILMN_1248099, ILMN_2697304, ILMN_2602770, ILMN_27…	515	774	12504	2.50952	9.02167e-12	4.51084e-12	3.61378e-11
GOTERM_CC_FAT	GO:0031012~extracellular matrix	44	6.15385	1.65446e-12	ILMN_2769918, ILMN_2708681, ILMN_2589422, ILMN_1227352, ILMN_2862538, ILMN_1240458, ILMN_1245307, ILMN_2687872, ILMN_3001540, ILMN_1237364, ILMN_1229746, ILMN_3132588, ILMN_2814005, ILMN_1258629, ILMN_2608746, ILMN_2657175, ILMN_1248099, ILMN_2697304, ILMN_2602770, ILMN_2606210, ILMN_2735184, ILMN_1259388, ILMN_2981542, ILMN_2875251, ILMN_2981545, ILMN_2748402, ILMN_2683958, ILMN_1255871, ILMN_28…	515	309	12504	3.45729	5.62514e-10	1.87505e-10	2.25301e-09
GOTERM_CC_FAT	GO:0005578~proteinaceous extracellular matrix	43	6.01399	1.76786e-12	ILMN_2769918, ILMN_2708681, ILMN_2589422, ILMN_1227352, ILMN_2862538, ILMN_1240458, ILMN_1245307, ILMN_2687872, ILMN_3001540, ILMN_1237364, ILMN_1229746, ILMN_3132588, ILMN_2814005, ILMN_1258629, ILMN_2608746, ILMN_2657175, ILMN_1248099, ILMN_2697304, ILMN_2602770, ILMN_2606210, ILMN_2735184, ILMN_1259388, ILMN_2981542, ILMN_2875251, ILMN_2981545, ILMN_2748402, ILMN_2683958, ILMN_1255871, ILMN_28…	515	297	12504	3.51523	6.01055e-10	1.50264e-10	2.40737e-09
SP_PIR_KEYWORDS	extracellular matrix	31	4.33566	6.3914e-10	ILMN_2769918, ILMN_2708681, ILMN_3103896, ILMN_1226259, ILMN_2589422, ILMN_1227352, ILMN_1223552, ILMN_1234824, ILMN_1240458, ILMN_2862538, ILMN_1245307, ILMN_1258526, ILMN_3059326, ILMN_2690603, ILMN_1225835, ILMN_2687872, ILMN_3001540, ILMN_2964042, ILMN_2696711, ILMN_1229746, ILMN_2947526, ILMN_2626153, ILMN_2753809, ILMN_2814005, ILMN_1258629, ILMN_2657175, ILMN_1248099, ILMN_3136561, ILMN_26…	682	213	17854	3.81007	2.80583e-07	5.61165e-08	9.03539e-07
GOTERM_CC_FAT	GO:0044420~extracellular matrix part	17	2.37762	9.20606e-07	ILMN_2769918, ILMN_3103896, ILMN_2814005, ILMN_1258629, ILMN_2657175, ILMN_1223552, ILMN_1237670, ILMN_1234824, ILMN_3136561, ILMN_2602770, ILMN_1240458, ILMN_2485323, ILMN_2997494, ILMN_2735184, ILMN_2981542, ILMN_2875251, ILMN_2981545, ILMN_3059326, ILMN_2687872, ILMN_1225835, ILMN_2683958, ILMN_2748402	515	92	12504	4.48645	0.000312957	6.25993e-05	0.00125366
Annotation Cluster 3	Enrichment Score: 5.879493332990431
Category	Term	Count	%	PValue	Genes	List Total	Pop Hits	Pop Total	Fold Enrichment	Bonferroni	Benjamini	FDR
GOTERM_BP_FAT	GO:0001944~vasculature development	32	4.47552	8.91035e-09	ILMN_2424299, ILMN_2627041, ILMN_2760979, ILMN_2737713, ILMN_2659224, ILMN_2788073, ILMN_2997494, ILMN_1220034, ILMN_3140516, ILMN_2601336, ILMN_2687872, ILMN_1240726, ILMN_1232884, ILMN_3140071, ILMN_2727695, ILMN_2603834, ILMN_1258629, ILMN_2602711, ILMN_2905866, ILMN_2657175, ILMN_2930707, ILMN_2589651, ILMN_2603837, ILMN_2630749, ILMN_1229467, ILMN_2735184, ILMN_2697220, ILMN_2875251, ILMN_12…	525	250	13588	3.31288	2.08054e-05	2.08054e-05	1.55967e-05
GOTERM_BP_FAT	GO:0001568~blood vessel development	30	4.1958	6.94523e-08	ILMN_2424299, ILMN_2627041, ILMN_2760979, ILMN_2737713, ILMN_2659224, ILMN_2788073, ILMN_2997494, ILMN_1220034, ILMN_3140516, ILMN_2601336, ILMN_2687872, ILMN_1240726, ILMN_1232884, ILMN_3140071, ILMN_2727695, ILMN_2603834, ILMN_1258629, ILMN_2602711, ILMN_2905866, ILMN_2657175, ILMN_2589651, ILMN_2603837, ILMN_2630749, ILMN_1229467, ILMN_2735184, ILMN_2697220, ILMN_2875251, ILMN_1216042, ILMN_12…	525	244	13588	3.1822	0.000162158	8.10823e-05	0.00012157
GOTERM_BP_FAT	GO:0048514~blood vessel morphogenesis	22	3.07692	2.63167e-05	ILMN_3140071, ILMN_2727695, ILMN_2603834, ILMN_2424299, ILMN_2602711, ILMN_2627041, ILMN_2657175, ILMN_2760979, ILMN_2905866, ILMN_2737713, ILMN_2589651, ILMN_2603837, ILMN_2659224, ILMN_2788073, ILMN_1229467, ILMN_2735184, ILMN_1220034, ILMN_2601336, ILMN_2697220, ILMN_2875251, ILMN_1216042, ILMN_1247861, ILMN_1240726	525	198	13588	2.87577	0.0596004	0.00680456	0.0460549
GOTERM_BP_FAT	GO:0001525~angiogenesis	16	2.23776	0.0001863	ILMN_3140071, ILMN_2603834, ILMN_2424299, ILMN_2760979, ILMN_2627041, ILMN_2657175, ILMN_2737713, ILMN_2603837, ILMN_2659224, ILMN_2589651, ILMN_2788073, ILMN_1229467, ILMN_2735184, ILMN_2601336, ILMN_2697220, ILMN_2875251, ILMN_1240726	525	133	13588	3.11361	0.352769	0.0238798	0.3256
Annotation Cluster 4	Enrichment Score: 5.316039529064361
Category	Term	Count	%	PValue	Genes	List Total	Pop Hits	Pop Total	Fold Enrichment	Bonferroni	Benjamini	FDR
GOTERM_MF_FAT	GO:0001871~pattern binding	19	2.65734	7.90451e-07	ILMN_3132588, ILMN_2648669, ILMN_3158499, ILMN_1231851, ILMN_1223552, ILMN_1234824, ILMN_2757966, ILMN_2662803, ILMN_2662802, ILMN_2635229, ILMN_2734683, ILMN_1238886, ILMN_2597532, ILMN_2875251, ILMN_2678421, ILMN_1216042, ILMN_1254450, ILMN_2748402, ILMN_2869110, ILMN_2964042, ILMN_1238603, ILMN_2782964, ILMN_2638114, ILMN_2614655	482	128	13288	4.09219	0.000535783	0.000535783	0.00118695
GOTERM_MF_FAT	GO:0030247~polysaccharide binding	19	2.65734	7.90451e-07	ILMN_3132588, ILMN_2648669, ILMN_3158499, ILMN_1231851, ILMN_1223552, ILMN_1234824, ILMN_2757966, ILMN_2662803, ILMN_2662802, ILMN_2635229, ILMN_2734683, ILMN_1238886, ILMN_2597532, ILMN_2875251, ILMN_2678421, ILMN_1216042, ILMN_1254450, ILMN_2748402, ILMN_2869110, ILMN_2964042, ILMN_1238603, ILMN_2782964, ILMN_2638114, ILMN_2614655	482	128	13288	4.09219	0.000535783	0.000535783	0.00118695
GOTERM_MF_FAT	GO:0008201~heparin binding	15	2.0979	1.4684e-06	ILMN_3132588, ILMN_2648669, ILMN_3158499, ILMN_1234824, ILMN_2757966, ILMN_2635229, ILMN_2734683, ILMN_1238886, ILMN_2597532, ILMN_2875251, ILMN_2678421, ILMN_1216042, ILMN_1254450, ILMN_2748402, ILMN_2869110, ILMN_1238603, ILMN_2638114, ILMN_2614655	482	83	13288	4.98225	0.000995078	0.000497663	0.00220494
GOTERM_MF_FAT	GO:0005539~glycosaminoglycan binding	16	2.23776	1.49193e-05	ILMN_3132588, ILMN_2648669, ILMN_3158499, ILMN_1234824, ILMN_2757966, ILMN_2635229, ILMN_2734683, ILMN_1238886, ILMN_2597532, ILMN_2875251, ILMN_2678421, ILMN_1216042, ILMN_1254450, ILMN_2748402, ILMN_2869110, ILMN_2964042, ILMN_1238603, ILMN_2638114, ILMN_2614655	482	114	13288	3.86926	0.0100644	0.0033661	0.0224007
SP_PIR_KEYWORDS	heparin-binding	11	1.53846	2.69476e-05	ILMN_3158499, ILMN_2757966, ILMN_2635229, ILMN_2734683, ILMN_1238886, ILMN_2597532, ILMN_2678421, ILMN_1216042, ILMN_1254450, ILMN_2748402, ILMN_2869110, ILMN_1238603, ILMN_2638114	682	53	17854	5.43335	0.0117604	0.0013136	0.0380885
GOTERM_MF_FAT	GO:0030246~carbohydrate binding	28	3.91608	3.44272e-05	ILMN_2648669, ILMN_3161652, ILMN_1223552, ILMN_2896843, ILMN_2757966, ILMN_1234824, ILMN_2662802, ILMN_2635229, ILMN_1236889, ILMN_2597532, ILMN_2964042, ILMN_2614655, ILMN_2638114, ILMN_3132588, ILMN_3127595, ILMN_3158499, ILMN_1231851, ILMN_2662803, ILMN_1239578, ILMN_2734683, ILMN_1238886, ILMN_2670001, ILMN_2875251, ILMN_2678421, ILMN_1216042, ILMN_1254450, ILMN_2748402, ILMN_2718204, ILMN_12…	482	317	13288	2.43507	0.0230717	0.00581852	0.0516839
Annotation Cluster 5	Enrichment Score: 4.927537226947506
Category	Term	Count	%	PValue	Genes	List Total	Pop Hits	Pop Total	Fold Enrichment	Bonferroni	Benjamini	FDR
GOTERM_BP_FAT	GO:0030036~actin cytoskeleton organization	22	3.07692	1.48415e-06	ILMN_2921526, ILMN_2658407, ILMN_3162511, ILMN_2744683, ILMN_1248041, ILMN_2623776, ILMN_2733793, ILMN_2600678, ILMN_1216871, ILMN_3085841, ILMN_2787257, ILMN_1229643, ILMN_1242390, ILMN_1225332, ILMN_1237773, ILMN_2736005, ILMN_2697304, ILMN_1226183, ILMN_2885990, ILMN_2972459, ILMN_2875251, ILMN_3027751, ILMN_2747060, ILMN_2803674, ILMN_1220165, ILMN_3116504, ILMN_1235230	525	165	13588	3.45092	0.0034595	0.000866	0.00259784
GOTERM_BP_FAT	GO:0030029~actin filament-based process	22	3.07692	4.22944e-06	ILMN_2921526, ILMN_2658407, ILMN_3162511, ILMN_2744683, ILMN_1248041, ILMN_2623776, ILMN_2733793, ILMN_2600678, ILMN_1216871, ILMN_3085841, ILMN_2787257, ILMN_1229643, ILMN_1242390, ILMN_1225332, ILMN_1237773, ILMN_2736005, ILMN_2697304, ILMN_1226183, ILMN_2885990, ILMN_2972459, ILMN_2875251, ILMN_3027751, ILMN_2747060, ILMN_2803674, ILMN_1220165, ILMN_3116504, ILMN_1235230	525	176	13588	3.23524	0.00982715	0.0019732	0.00740296
GOTERM_BP_FAT	GO:0007015~actin filament organization	11	1.53846	4.8047e-05	ILMN_1242390, ILMN_2736005, ILMN_2697304, ILMN_2744683, ILMN_2885990, ILMN_2733793, ILMN_2972459, ILMN_2875251, ILMN_3027751, ILMN_1216871, ILMN_2787257, ILMN_2747060, ILMN_3116504, ILMN_1235230	525	56	13588	5.08395	0.106128	0.0111565	0.0840683
GOTERM_BP_FAT	GO:0007010~cytoskeleton organization	29	4.05594	6.46284e-05	ILMN_2663920, ILMN_2921526, ILMN_2763602, ILMN_2681241, ILMN_2658407, ILMN_3162511, ILMN_2744683, ILMN_1248041, ILMN_2623776, ILMN_2733793, ILMN_2600678, ILMN_2628522, ILMN_3085841, ILMN_1216871, ILMN_1229643, ILMN_2787257, ILMN_1225332, ILMN_1242390, ILMN_1237773, ILMN_2736005, ILMN_2697304, ILMN_1226183, ILMN_2722513, ILMN_2606072, ILMN_2885990, ILMN_2972459, ILMN_2875251, ILMN_1214945, ILMN_30…	525	326	13588	2.30238	0.140077	0.0124973	0.113066
Annotation Cluster 6	Enrichment Score: 4.858206221742147
Category	Term	Count	%	PValue	Genes	List Total	Pop Hits	Pop Total	Fold Enrichment	Bonferroni	Benjamini	FDR
GOTERM_BP_FAT	GO:0030198~extracellular matrix organization	17	2.37762	1.46657e-06	ILMN_3132588, ILMN_2814005, ILMN_1226259, ILMN_1258629, ILMN_2602711, ILMN_2657175, ILMN_2697304, ILMN_1234824, ILMN_2513826, ILMN_2602770, ILMN_2997494, ILMN_2606210, ILMN_2597532, ILMN_2735184, ILMN_1221851, ILMN_2748402, ILMN_2683958, ILMN_2745551, ILMN_1223317	525	101	13588	4.35636	0.00341859	0.00114083	0.00256706
GOTERM_BP_FAT	GO:0043062~extracellular structure organization	19	2.65734	1.71794e-05	ILMN_3132588, ILMN_2814005, ILMN_1226259, ILMN_1258629, ILMN_2602711, ILMN_2657175, ILMN_2697304, ILMN_1234824, ILMN_2513826, ILMN_2602770, ILMN_2997494, ILMN_2606210, ILMN_2597532, ILMN_2735184, ILMN_2972478, ILMN_1221851, ILMN_1247861, ILMN_2748402, ILMN_2683958, ILMN_2745551, ILMN_1223317	525	149	13588	3.30038	0.0393203	0.00571421	0.0300666
GOTERM_BP_FAT	GO:0030199~collagen fibril organization	7	0.979021	0.000105699	ILMN_1221851, ILMN_1226259, ILMN_1258629, ILMN_2602711, ILMN_2657175, ILMN_2748402, ILMN_2683958, ILMN_2606210, ILMN_2997494	525	21	13588	8.6273	0.218719	0.01632	0.184854
Annotation Cluster 7	Enrichment Score: 3.951616900071913
Category	Term	Count	%	PValue	Genes	List Total	Pop Hits	Pop Total	Fold Enrichment	Bonferroni	Benjamini	FDR
GOTERM_BP_FAT	GO:0007155~cell adhesion	42	5.87413	6.47132e-05	ILMN_1231309, ILMN_2648669, ILMN_2725414, ILMN_2424299, ILMN_2754698, ILMN_2627041, ILMN_2654651, ILMN_2589422, ILMN_2744683, ILMN_2700982, ILMN_2635229, ILMN_1232261, ILMN_1236889, ILMN_2862538, ILMN_2597532, ILMN_2972478, ILMN_3140516, ILMN_1258526, ILMN_2649392, ILMN_2690603, ILMN_2896601, ILMN_1229643, ILMN_2844032, ILMN_3007428, ILMN_2671755, ILMN_2665666, ILMN_2592718, ILMN_2614655, ILMN_28…	525	561	13588	1.93768	0.140247	0.0115566	0.113214
GOTERM_BP_FAT	GO:0022610~biological adhesion	42	5.87413	6.59999e-05	ILMN_1231309, ILMN_2648669, ILMN_2725414, ILMN_2424299, ILMN_2754698, ILMN_2627041, ILMN_2654651, ILMN_2589422, ILMN_2744683, ILMN_2700982, ILMN_2635229, ILMN_1232261, ILMN_1236889, ILMN_2862538, ILMN_2597532, ILMN_2972478, ILMN_3140516, ILMN_1258526, ILMN_2649392, ILMN_2690603, ILMN_2896601, ILMN_1229643, ILMN_2844032, ILMN_3007428, ILMN_2671755, ILMN_2665666, ILMN_2592718, ILMN_2614655, ILMN_28…	525	562	13588	1.93423	0.142826	0.0109478	0.115464
SP_PIR_KEYWORDS	cell adhesion	30	4.1958	0.000327049	ILMN_1231309, ILMN_2424299, ILMN_2725414, ILMN_2754698, ILMN_2627041, ILMN_2589422, ILMN_2654651, ILMN_2635229, ILMN_2700982, ILMN_1236889, ILMN_2862538, ILMN_2597532, ILMN_2972478, ILMN_1258526, ILMN_2649392, ILMN_2690603, ILMN_2896601, ILMN_2844032, ILMN_2671755, ILMN_2665666, ILMN_2592718, ILMN_2814005, ILMN_1248099, ILMN_2778655, ILMN_2606210, ILMN_2735184, ILMN_1259388, ILMN_2691951, ILMN_12…	682	380	17854	2.06675	0.133764	0.0102046	0.461351
Annotation Cluster 8	Enrichment Score: 3.6341222067685433
Category	Term	Count	%	PValue	Genes	List Total	Pop Hits	Pop Total	Fold Enrichment	Bonferroni	Benjamini	FDR
GOTERM_CC_FAT	GO:0005773~vacuole	22	3.07692	0.000100901	ILMN_2686183, ILMN_2839569, ILMN_2665490, ILMN_3130172, ILMN_1219820, ILMN_1213617, ILMN_2767918, ILMN_1217849, ILMN_2768026, ILMN_2680781, ILMN_2741114, ILMN_2751527, ILMN_2987709, ILMN_2666007, ILMN_2629591, ILMN_2597868, ILMN_2872058, ILMN_3052430, ILMN_1236958, ILMN_2689785, ILMN_2812935, ILMN_1245356, ILMN_2711163, ILMN_2887075	515	204	12504	2.61839	0.0337263	0.00488918	0.137318
SP_PIR_KEYWORDS	lysosome	17	2.37762	0.000123856	ILMN_2839569, ILMN_2665490, ILMN_3130172, ILMN_1219820, ILMN_1213617, ILMN_1217849, ILMN_2768026, ILMN_2680781, ILMN_2741114, ILMN_2987709, ILMN_2666007, ILMN_2629591, ILMN_2597868, ILMN_3052430, ILMN_2872058, ILMN_2689785, ILMN_1245356, ILMN_2711163, ILMN_2887075	682	144	17854	3.09056	0.052924	0.00452108	0.17495
KEGG_PATHWAY	mmu04142:Lysosome	15	2.0979	0.00033731	ILMN_2608429, ILMN_1258534, ILMN_2839569, ILMN_3130172, ILMN_1213617, ILMN_1217849, ILMN_2768026, ILMN_2741114, ILMN_2666007, ILMN_2629591, ILMN_2597868, ILMN_3052430, ILMN_2872058, ILMN_2812935, ILMN_2689785, ILMN_1245356, ILMN_2711163, ILMN_2887075	237	119	5738	3.0518	0.0538253	0.0182737	0.408248
GOTERM_CC_FAT	GO:0005764~lysosome	19	2.65734	0.000386799	ILMN_2839569, ILMN_2665490, ILMN_3130172, ILMN_1219820, ILMN_1213617, ILMN_2767918, ILMN_1217849, ILMN_2768026, ILMN_2680781, ILMN_2741114, ILMN_2987709, ILMN_2751527, ILMN_2666007, ILMN_2629591, ILMN_2597868, ILMN_2872058, ILMN_3052430, ILMN_2689785, ILMN_1245356, ILMN_2711163, ILMN_2887075	515	178	12504	2.59164	0.123253	0.0145089	0.525453
GOTERM_CC_FAT	GO:0000323~lytic vacuole	19	2.65734	0.000414059	ILMN_2839569, ILMN_2665490, ILMN_3130172, ILMN_1219820, ILMN_1213617, ILMN_2767918, ILMN_1217849, ILMN_2768026, ILMN_2680781, ILMN_2741114, ILMN_2987709, ILMN_2751527, ILMN_2666007, ILMN_2629591, ILMN_2597868, ILMN_2872058, ILMN_3052430, ILMN_2689785, ILMN_1245356, ILMN_2711163, ILMN_2887075	515	179	12504	2.57717	0.131345	0.0139823	0.562389
Annotation Cluster 9	Enrichment Score: 3.43441003679198
Category	Term	Count	%	PValue	Genes	List Total	Pop Hits	Pop Total	Fold Enrichment	Bonferroni	Benjamini	FDR
GOTERM_BP_FAT	GO:0009611~response to wounding	32	4.47552	1.22268e-05	ILMN_1246800, ILMN_2469329, ILMN_2627041, ILMN_2742042, ILMN_2760979, ILMN_1237670, ILMN_2715840, ILMN_2757966, ILMN_2700982, ILMN_2866901, ILMN_1236889, ILMN_1253919, ILMN_2755008, ILMN_2772632, ILMN_2752966, ILMN_2694955, ILMN_1216871, ILMN_2751619, ILMN_2671923, ILMN_1232884, ILMN_1228320, ILMN_3049559, ILMN_3158499, ILMN_1257046, ILMN_2620767, ILMN_1248714, ILMN_2485323, ILMN_2469333, ILMN_12…	525	347	13588	2.3868	0.028146	0.00474698	0.0213997
GOTERM_BP_FAT	GO:0006954~inflammatory response	22	3.07692	0.000168085	ILMN_1232884, ILMN_1228320, ILMN_3049559, ILMN_1246800, ILMN_1257046, ILMN_2469329, ILMN_2742042, ILMN_2715840, ILMN_1236889, ILMN_1248714, ILMN_1253919, ILMN_2485323, ILMN_2469333, ILMN_2755008, ILMN_1238886, ILMN_3161805, ILMN_2772632, ILMN_2752966, ILMN_2694955, ILMN_2771237, ILMN_1258988, ILMN_2671923, ILMN_1223257, ILMN_1245354	525	225	13588	2.53068	0.324642	0.0242335	0.293809
GOTERM_BP_FAT	GO:0002526~acute inflammatory response	11	1.53846	0.0010715	ILMN_2772632, ILMN_1228320, ILMN_2752966, ILMN_3049559, ILMN_2771237, ILMN_1246800, ILMN_1257046, ILMN_2742042, ILMN_2715840, ILMN_1248714, ILMN_2485323	525	81	13588	3.51483	0.918185	0.0917909	1.85907
GOTERM_BP_FAT	GO:0006952~defense response	29	4.05594	0.00830856	ILMN_1246800, ILMN_2469329, ILMN_3103233, ILMN_2742042, ILMN_2715840, ILMN_1236889, ILMN_1253919, ILMN_2755008, ILMN_2772632, ILMN_2752966, ILMN_2694955, ILMN_2671923, ILMN_2596611, ILMN_1247933, ILMN_1232884, ILMN_1228320, ILMN_2939681, ILMN_2916782, ILMN_3049559, ILMN_1257046, ILMN_1248714, ILMN_2485323, ILMN_2915232, ILMN_2469333, ILMN_1238886, ILMN_3161805, ILMN_2771237, ILMN_1258988, ILMN_12…	525	448	13588	1.67539	1	0.285297	13.5878
Annotation Cluster 10	Enrichment Score: 2.9202181542648478
Category	Term	Count	%	PValue	Genes	List Total	Pop Hits	Pop Total	Fold Enrichment	Bonferroni	Benjamini	FDR
GOTERM_BP_FAT	GO:0042330~taxis	16	2.23776	1.82067e-05	ILMN_2776603, ILMN_1242457, ILMN_2627041, ILMN_2757966, ILMN_2710905, ILMN_1253919, ILMN_2680770, ILMN_2687586, ILMN_1238886, ILMN_2733793, ILMN_3161805, ILMN_2600678, ILMN_3149944, ILMN_2771237, ILMN_2787257, ILMN_2747060, ILMN_2803674, ILMN_1223257	525	109	13588	3.79918	0.0416221	0.00530004	0.0318643
GOTERM_BP_FAT	GO:0006935~chemotaxis	16	2.23776	1.82067e-05	ILMN_2776603, ILMN_1242457, ILMN_2627041, ILMN_2757966, ILMN_2710905, ILMN_1253919, ILMN_2680770, ILMN_2687586, ILMN_1238886, ILMN_2733793, ILMN_3161805, ILMN_2600678, ILMN_3149944, ILMN_2771237, ILMN_2787257, ILMN_2747060, ILMN_2803674, ILMN_1223257	525	109	13588	3.79918	0.0416221	0.00530004	0.0318643
KEGG_PATHWAY	mmu04062:Chemokine signaling pathway	21	2.93706	4.91543e-05	ILMN_2700848, ILMN_2776603, ILMN_2658407, ILMN_3103233, ILMN_2627041, ILMN_2655895, ILMN_2757966, ILMN_1249435, ILMN_1253919, ILMN_2687586, ILMN_3163572, ILMN_1238886, ILMN_2908855, ILMN_1248041, ILMN_3161805, ILMN_2600678, ILMN_2733852, ILMN_2637571, ILMN_2659426, ILMN_1224077, ILMN_1223257, ILMN_1259653	237	182	5738	2.79357	0.0080291	0.00402264	0.0595872
GOTERM_MF_FAT	GO:0008009~chemokine activity	9	1.25874	5.21681e-05	ILMN_2776603, ILMN_3161805, ILMN_2659426, ILMN_2627041, ILMN_2757966, ILMN_1223257, ILMN_1253919, ILMN_2687586, ILMN_1238886	482	38	13288	6.52937	0.0347526	0.0058778	0.0783077
GOTERM_MF_FAT	GO:0042379~chemokine receptor binding	9	1.25874	6.35763e-05	ILMN_2776603, ILMN_3161805, ILMN_2659426, ILMN_2627041, ILMN_2757966, ILMN_1223257, ILMN_1253919, ILMN_2687586, ILMN_1238886	482	39	13288	6.36195	0.0421903	0.0061391	0.0954246
SP_PIR_KEYWORDS	chemotaxis	11	1.53846	0.000109111	ILMN_2776603, ILMN_3161805, ILMN_3149944, ILMN_1242457, ILMN_2757966, ILMN_2710905, ILMN_2803674, ILMN_1223257, ILMN_1253919, ILMN_2687586, ILMN_1238886	682	62	17854	4.64464	0.0467732	0.0043453	0.154138
INTERPRO	IPR001811:Small chemokine, interleukin-8-like	8	1.11888	0.00035857	ILMN_2776603, ILMN_3161805, ILMN_2659426, ILMN_2627041, ILMN_2757966, ILMN_1223257, ILMN_1253919, ILMN_1238886	658	37	17763	5.83685	0.326706	0.0941607	0.572067
SMART	SM00199:SCY	8	1.11888	0.000659573	ILMN_2776603, ILMN_3161805, ILMN_2659426, ILMN_2627041, ILMN_2757966, ILMN_1223257, ILMN_1253919, ILMN_1238886	376	37	9131	5.25072	0.141365	0.0733746	0.842893
GOTERM_BP_FAT	GO:0007626~locomotory behavior	21	2.93706	0.000968298	ILMN_2776603, ILMN_1242457, ILMN_3103233, ILMN_2627041, ILMN_2757966, ILMN_2710905, ILMN_1253919, ILMN_2680770, ILMN_2687586, ILMN_1225261, ILMN_1238886, ILMN_2623776, ILMN_3136638, ILMN_3161805, ILMN_2597532, ILMN_2733793, ILMN_3161601, ILMN_2600678, ILMN_3149944, ILMN_2771237, ILMN_2787257, ILMN_2747060, ILMN_2803674, ILMN_1223257	525	239	13588	2.27414	0.895865	0.0899475	1.68144
INTERPRO	IPR000827:Small chemokine, C-C group, conserved site	5	0.699301	0.00671815	ILMN_2776603, ILMN_3161805, ILMN_1223257, ILMN_1253919, ILMN_1238886	658	21	17763	6.42749	0.99941	0.310478	10.2223
SP_PIR_KEYWORDS	cytokine	15	2.0979	0.00800381	ILMN_2776603, ILMN_2627041, ILMN_2757966, ILMN_2710905, ILMN_1253919, ILMN_2687586, ILMN_1238886, ILMN_3161805, ILMN_2753761, ILMN_3149944, ILMN_2659426, ILMN_1218116, ILMN_2713538, ILMN_2690603, ILMN_1223257, ILMN_2638114	682	177	17854	2.21855	0.970631	0.110943	10.7388
PIR_SUPERFAMILY	PIRSF001950:small inducible chemokine, C/CC types	5	0.699301	0.0119422	ILMN_2776603, ILMN_3161805, ILMN_1223257, ILMN_1253919, ILMN_1238886	357	21	8136	5.42617	0.989841	0.68252	15.3334
GOTERM_BP_FAT	GO:0007610~behavior	26	3.63636	0.0140583	ILMN_2776603, ILMN_1257794, ILMN_1242457, ILMN_3103233, ILMN_2627041, ILMN_2757966, ILMN_2680770, ILMN_1253919, ILMN_2687586, ILMN_3136638, ILMN_2623776, ILMN_3161601, ILMN_2597532, ILMN_2733793, ILMN_2600678, ILMN_2643915, ILMN_2787257, ILMN_2623983, ILMN_2638114, ILMN_2649709, ILMN_2710905, ILMN_1225261, ILMN_1238886, ILMN_3161805, ILMN_3149944, ILMN_2771237, ILMN_2747060, ILMN_2803674, ILMN_12…	525	405	13588	1.66155	1	0.389465	21.9503
KEGG_PATHWAY	mmu04060:Cytokine-cytokine receptor interaction	18	2.51748	0.0224819	ILMN_2776603, ILMN_2424299, ILMN_2868220, ILMN_2602711, ILMN_2469329, ILMN_2627041, ILMN_2760979, ILMN_2757966, ILMN_2793522, ILMN_2513826, ILMN_1253919, ILMN_2687586, ILMN_2469333, ILMN_1238886, ILMN_3161805, ILMN_2697220, ILMN_2659426, ILMN_2479290, ILMN_1223257	237	244	5738	1.78606	0.975986	0.26711	24.0976
SP_PIR_KEYWORDS	inflammatory response	8	1.11888	0.0291077	ILMN_3161805, ILMN_2752966, ILMN_3049559, ILMN_2671923, ILMN_1223257, ILMN_1253919, ILMN_1245354, ILMN_1238886	682	78	17854	2.68501	0.999998	0.255265	34.1373
GOTERM_MF_FAT	GO:0005125~cytokine activity	13	1.81818	0.0307179	ILMN_2776603, ILMN_2627041, ILMN_2757966, ILMN_1253919, ILMN_2687586, ILMN_1238886, ILMN_3161805, ILMN_2753761, ILMN_3149944, ILMN_2659426, ILMN_1218116, ILMN_2713538, ILMN_2690603, ILMN_1223257	482	180	13288	1.99106	1	0.494579	37.4058
INTERPRO	IPR018048:Small chemokine, C-X-C, conserved site	3	0.41958	0.0926947	ILMN_2659426, ILMN_2757966, ILMN_2687586	658	14	17763	5.78474	1	0.827774	78.905
Annotation Cluster 11	Enrichment Score: 2.911352604562067
Category	Term	Count	%	PValue	Genes	List Total	Pop Hits	Pop Total	Fold Enrichment	Bonferroni	Benjamini	FDR
INTERPRO	IPR001134:Netrin domain	6	0.839161	0.000665491	ILMN_2769918, ILMN_2604282, ILMN_2678421, ILMN_3103896, ILMN_3049559, ILMN_1238603, ILMN_1253741, ILMN_1214602	658	20	17763	8.09863	0.52015	0.136582	1.0593
UP_SEQ_FEATURE	domain:NTR	6	0.839161	0.00122032	ILMN_2769918, ILMN_2604282, ILMN_2678421, ILMN_3103896, ILMN_3049559, ILMN_1238603, ILMN_1253741, ILMN_1214602	679	20	16021	7.0785	0.900156	0.162423	2.06356
INTERPRO	IPR018933:Netrin module, non-TIMP type	5	0.699301	0.00137997	ILMN_2604282, ILMN_2678421, ILMN_3049559, ILMN_1238603, ILMN_1253741, ILMN_1214602	658	14	17763	9.64123	0.781977	0.173367	2.18485
SMART	SM00643:C345C	5	0.699301	0.00201885	ILMN_2604282, ILMN_2678421, ILMN_3049559, ILMN_1238603, ILMN_1253741, ILMN_1214602	376	14	9131	8.67306	0.373011	0.110154	2.55934
Annotation Cluster 12	Enrichment Score: 2.7410640417540315
Category	Term	Count	%	PValue	Genes	List Total	Pop Hits	Pop Total	Fold Enrichment	Bonferroni	Benjamini	FDR
INTERPRO	IPR003129:Laminin G, thrombospondin-type, N-terminal	6	0.839161	0.000847092	ILMN_2735184, ILMN_2654651, ILMN_2748402, ILMN_1248099, ILMN_2635229, ILMN_2840956, ILMN_2862538	658	21	17763	7.71298	0.607311	0.125002	1.34653
UP_SEQ_FEATURE	domain:TSP N-terminal	6	0.839161	0.000947954	ILMN_2735184, ILMN_2654651, ILMN_2748402, ILMN_1248099, ILMN_2635229, ILMN_2840956, ILMN_2862538	679	19	16021	7.45105	0.832979	0.138548	1.60649
SMART	SM00210:TSPN	6	0.839161	0.00134228	ILMN_2735184, ILMN_2654651, ILMN_2748402, ILMN_1248099, ILMN_2635229, ILMN_2840956, ILMN_2862538	376	21	9131	6.93845	0.266754	0.098256	1.70844
INTERPRO	IPR008160:Collagen triple helix repeat	9	1.25874	0.0100736	ILMN_2863849, ILMN_1258629, ILMN_2589422, ILMN_2715840, ILMN_1248099, ILMN_2862538, ILMN_1259388, ILMN_2735184, ILMN_2683958, ILMN_2687872, ILMN_2748402, ILMN_2593034, ILMN_2768087	658	81	17763	2.99949	0.999986	0.349179	14.9529
Annotation Cluster 13	Enrichment Score: 2.715625779834415
Category	Term	Count	%	PValue	Genes	List Total	Pop Hits	Pop Total	Fold Enrichment	Bonferroni	Benjamini	FDR
SP_PIR_KEYWORDS	Apoptosis	27	3.77622	0.000555352	ILMN_1225931, ILMN_2722938, ILMN_2727153, ILMN_2888766, ILMN_2681241, ILMN_2658407, ILMN_2424299, ILMN_2469329, ILMN_2665490, ILMN_2513826, ILMN_2811737, ILMN_1222489, ILMN_2710705, ILMN_2751527, ILMN_2597532, ILMN_2708297, ILMN_2479290, ILMN_1226332, ILMN_2603834, ILMN_2923607, ILMN_1219820, ILMN_1234812, ILMN_3138439, ILMN_2603837, ILMN_2469333, ILMN_1231138, ILMN_2617468, ILMN_2646230, ILMN_28…	682	337	17854	2.09742	0.216408	0.0134568	0.782233
GOTERM_BP_FAT	GO:0008219~cell death	35	4.8951	0.00122612	ILMN_1225931, ILMN_2654554, ILMN_2722938, ILMN_2727153, ILMN_2888766, ILMN_2681241, ILMN_2658407, ILMN_2424299, ILMN_2469329, ILMN_2665490, ILMN_2513826, ILMN_2811737, ILMN_1222489, ILMN_2710705, ILMN_2708297, ILMN_2751527, ILMN_2597532, ILMN_2711267, ILMN_2479290, ILMN_1226332, ILMN_2621847, ILMN_1247933, ILMN_2939681, ILMN_2603834, ILMN_2923607, ILMN_1219820, ILMN_1234812, ILMN_3138439, ILMN_24…	525	507	13588	1.78672	0.943003	0.0972525	2.12463
GOTERM_BP_FAT	GO:0016265~death	35	4.8951	0.00181199	ILMN_1225931, ILMN_2654554, ILMN_2722938, ILMN_2727153, ILMN_2888766, ILMN_2681241, ILMN_2658407, ILMN_2424299, ILMN_2469329, ILMN_2665490, ILMN_2513826, ILMN_2811737, ILMN_1222489, ILMN_2710705, ILMN_2708297, ILMN_2751527, ILMN_2597532, ILMN_2711267, ILMN_2479290, ILMN_1226332, ILMN_2621847, ILMN_1247933, ILMN_2939681, ILMN_2603834, ILMN_2923607, ILMN_1219820, ILMN_1234812, ILMN_3138439, ILMN_24…	525	519	13588	1.74541	0.985518	0.123955	3.12473
GOTERM_BP_FAT	GO:0006915~apoptosis	31	4.33566	0.00411465	ILMN_1225931, ILMN_2722938, ILMN_2888766, ILMN_2681241, ILMN_2658407, ILMN_2424299, ILMN_2469329, ILMN_2665490, ILMN_2513826, ILMN_2811737, ILMN_1222489, ILMN_2710705, ILMN_2708297, ILMN_2751527, ILMN_2597532, ILMN_2711267, ILMN_2479290, ILMN_1226332, ILMN_2621847, ILMN_2603834, ILMN_2923607, ILMN_1219820, ILMN_1234812, ILMN_3138439, ILMN_2763103, ILMN_2603837, ILMN_2469333, ILMN_2692110, ILMN_12…	525	465	13588	1.72546	0.999934	0.196523	6.96287
GOTERM_BP_FAT	GO:0012501~programmed cell death	31	4.33566	0.00520333	ILMN_1225931, ILMN_2722938, ILMN_2888766, ILMN_2681241, ILMN_2658407, ILMN_2424299, ILMN_2469329, ILMN_2665490, ILMN_2513826, ILMN_2811737, ILMN_1222489, ILMN_2710705, ILMN_2708297, ILMN_2751527, ILMN_2597532, ILMN_2711267, ILMN_2479290, ILMN_1226332, ILMN_2621847, ILMN_2603834, ILMN_2923607, ILMN_1219820, ILMN_1234812, ILMN_3138439, ILMN_2763103, ILMN_2603837, ILMN_2469333, ILMN_2692110, ILMN_12…	525	473	13588	1.69628	0.999995	0.228317	8.72718
Annotation Cluster 14	Enrichment Score: 2.5431942275709307
Category	Term	Count	%	PValue	Genes	List Total	Pop Hits	Pop Total	Fold Enrichment	Bonferroni	Benjamini	FDR
GOTERM_CC_FAT	GO:0001725~stress fiber	6	0.839161	0.00209314	ILMN_1242390, ILMN_3027751, ILMN_2657175, ILMN_1245874, ILMN_2757671, ILMN_2665666, ILMN_2743723	515	23	12504	6.33381	0.509541	0.0533266	2.81307
GOTERM_CC_FAT	GO:0032432~actin filament bundle	6	0.839161	0.00255586	ILMN_1242390, ILMN_3027751, ILMN_2657175, ILMN_1245874, ILMN_2757671, ILMN_2665666, ILMN_2743723	515	24	12504	6.0699	0.581092	0.0563566	3.42496
GOTERM_CC_FAT	GO:0042641~actomyosin	6	0.839161	0.00438613	ILMN_1242390, ILMN_3027751, ILMN_2657175, ILMN_1245874, ILMN_2757671, ILMN_2665666, ILMN_2743723	515	27	12504	5.39547	0.775654	0.0891803	5.81046
Annotation Cluster 15	Enrichment Score: 2.498243681919645
Category	Term	Count	%	PValue	Genes	List Total	Pop Hits	Pop Total	Fold Enrichment	Bonferroni	Benjamini	FDR
INTERPRO	IPR018503:Tetraspanin, conserved site	6	0.839161	0.00161422	ILMN_2725414, ILMN_3052430, ILMN_2836710, ILMN_2758459, ILMN_2817714, ILMN_1235688, ILMN_2664884, ILMN_2657478, ILMN_2492403	658	24	17763	6.74886	0.831685	0.179623	2.55125
INTERPRO	IPR000301:Tetraspanin, subgroup	6	0.839161	0.00279788	ILMN_2725414, ILMN_3052430, ILMN_2836710, ILMN_2758459, ILMN_2817714, ILMN_1235688, ILMN_2664884, ILMN_2657478, ILMN_2492403	658	27	17763	5.99899	0.954516	0.24493	4.38311
PIR_SUPERFAMILY	PIRSF002419:CD9 antigen	5	0.699301	0.0043153	ILMN_2725414, ILMN_3052430, ILMN_2836710, ILMN_2758459, ILMN_1235688, ILMN_2657478, ILMN_2492403	357	16	8136	7.12185	0.808336	0.562206	5.81564
INTERPRO	IPR018499:Tetraspanin	6	0.839161	0.00521462	ILMN_2725414, ILMN_3052430, ILMN_2836710, ILMN_2758459, ILMN_2817714, ILMN_1235688, ILMN_2664884, ILMN_2657478, ILMN_2492403	658	31	17763	5.22492	0.99687	0.261781	8.02349
Annotation Cluster 16	Enrichment Score: 2.4247436964138442
Category	Term	Count	%	PValue	Genes	List Total	Pop Hits	Pop Total	Fold Enrichment	Bonferroni	Benjamini	FDR
INTERPRO	IPR013091:EGF calcium-binding	13	1.81818	7.5711e-06	ILMN_2708681, ILMN_2626153, ILMN_2814005, ILMN_2608746, ILMN_2654651, ILMN_1223552, ILMN_2896843, ILMN_2866901, ILMN_2602770, ILMN_1216880, ILMN_1245307, ILMN_2691951, ILMN_2670001, ILMN_1218116, ILMN_2713538, ILMN_2869110, ILMN_2840956, ILMN_2847787	658	69	17763	5.0861	0.00831619	0.00831619	0.0121109
UP_SEQ_FEATURE	domain:EGF-like 5; calcium-binding	9	1.25874	2.52383e-05	ILMN_2708681, ILMN_2626153, ILMN_2691951, ILMN_2814005, ILMN_2608746, ILMN_1223552, ILMN_2602770, ILMN_2866901, ILMN_1216880, ILMN_1245307, ILMN_2847787	679	30	16021	7.0785	0.0465091	0.0118357	0.0430894
INTERPRO	IPR001881:EGF-like calcium-binding	14	1.95804	2.90498e-05	ILMN_2708681, ILMN_2626153, ILMN_2814005, ILMN_1257046, ILMN_2608746, ILMN_2654651, ILMN_1223552, ILMN_2896843, ILMN_1216880, ILMN_2866901, ILMN_2602770, ILMN_1245307, ILMN_2691951, ILMN_2670001, ILMN_1218116, ILMN_2713538, ILMN_2869110, ILMN_2840956, ILMN_2847787	658	91	17763	4.15314	0.0315345	0.0158935	0.0464611
INTERPRO	IPR018097:EGF-like calcium-binding, conserved site	14	1.95804	4.1235e-05	ILMN_2708681, ILMN_2626153, ILMN_2814005, ILMN_1257046, ILMN_2608746, ILMN_2654651, ILMN_1223552, ILMN_2896843, ILMN_1216880, ILMN_2866901, ILMN_2602770, ILMN_1245307, ILMN_2691951, ILMN_2670001, ILMN_1218116, ILMN_2713538, ILMN_2869110, ILMN_2840956, ILMN_2847787	658	94	17763	4.0206	0.0444643	0.0150467	0.0659435
SMART	SM00179:EGF_CA	14	1.95804	8.02322e-05	ILMN_2708681, ILMN_2626153, ILMN_2814005, ILMN_1257046, ILMN_2608746, ILMN_2654651, ILMN_1223552, ILMN_2896843, ILMN_1216880, ILMN_2866901, ILMN_2602770, ILMN_1245307, ILMN_2691951, ILMN_2670001, ILMN_1218116, ILMN_2713538, ILMN_2869110, ILMN_2840956, ILMN_2847787	376	91	9131	3.73609	0.0183637	0.0183637	0.102883
UP_SEQ_FEATURE	domain:EGF-like 6; calcium-binding	7	0.979021	0.000305724	ILMN_2708681, ILMN_2626153, ILMN_2691951, ILMN_2608746, ILMN_2602770, ILMN_2866901, ILMN_1216880, ILMN_1245307, ILMN_2847787	679	23	16021	7.18108	0.438413	0.0916857	0.520787
UP_SEQ_FEATURE	domain:EGF-like 4; calcium-binding	8	1.11888	0.000314258	ILMN_2708681, ILMN_2626153, ILMN_2691951, ILMN_2608746, ILMN_1223552, ILMN_2602770, ILMN_2866901, ILMN_1216880, ILMN_1245307, ILMN_2847787	679	32	16021	5.89875	0.447388	0.0812382	0.535288
UP_SEQ_FEATURE	domain:EGF-like 7; calcium-binding	7	0.979021	0.000498972	ILMN_2708681, ILMN_2626153, ILMN_2691951, ILMN_2608746, ILMN_1223552, ILMN_2602770, ILMN_1216880, ILMN_1245307, ILMN_2847787	679	25	16021	6.6066	0.610072	0.111059	0.848657
UP_SEQ_FEATURE	domain:EGF-like 3; calcium-binding	8	1.11888	0.000562295	ILMN_2626153, ILMN_2691951, ILMN_2814005, ILMN_2654651, ILMN_2869110, ILMN_2602770, ILMN_2866901, ILMN_1216880, ILMN_2840956, ILMN_1245307, ILMN_2847787	679	35	16021	5.39314	0.654011	0.11124	0.955872
INTERPRO	IPR000152:EGF-type aspartate/asparagine hydroxylation conserved site	12	1.67832	0.00069333	ILMN_2708681, ILMN_2626153, ILMN_2814005, ILMN_2608746, ILMN_1257046, ILMN_2729289, ILMN_1223552, ILMN_1216880, ILMN_2866901, ILMN_2602770, ILMN_1245307, ILMN_2691951, ILMN_1218116, ILMN_2713538, ILMN_2847787	658	94	17763	3.44623	0.53467	0.119708	1.10338
UP_SEQ_FEATURE	domain:EGF-like 2; calcium-binding	9	1.25874	0.00142845	ILMN_2708681, ILMN_2691951, ILMN_2713538, ILMN_1218116, ILMN_2608746, ILMN_2654651, ILMN_2869110, ILMN_2635229, ILMN_2602770, ILMN_2866901, ILMN_2840956	679	52	16021	4.08375	0.93262	0.175248	2.41148
SP_PIR_KEYWORDS	egf-like domain	19	2.65734	0.00219414	ILMN_2708681, ILMN_2626153, ILMN_2814005, ILMN_2608746, ILMN_1257046, ILMN_2729289, ILMN_2654651, ILMN_1223552, ILMN_2896843, ILMN_2635229, ILMN_1216880, ILMN_2866901, ILMN_2602770, ILMN_1236889, ILMN_1245307, ILMN_2670001, ILMN_2691951, ILMN_2636424, ILMN_1218116, ILMN_2713538, ILMN_3033922, ILMN_2869110, ILMN_2840956, ILMN_2847787	682	222	17854	2.24054	0.618745	0.0410588	3.05751
UP_SEQ_FEATURE	domain:EGF-like 9; calcium-binding	5	0.699301	0.00226548	ILMN_2708681, ILMN_2626153, ILMN_2608746, ILMN_1223552, ILMN_2602770, ILMN_1245307	679	14	16021	8.42678	0.986155	0.248227	3.79898
INTERPRO	IPR006210:EGF-like	17	2.37762	0.00368659	ILMN_2708681, ILMN_2626153, ILMN_2814005, ILMN_2608746, ILMN_2729289, ILMN_2654651, ILMN_1223552, ILMN_2896843, ILMN_2635229, ILMN_1216880, ILMN_2866901, ILMN_2602770, ILMN_1236889, ILMN_1245307, ILMN_2691951, ILMN_2636424, ILMN_2670001, ILMN_3033922, ILMN_2869110, ILMN_2840956, ILMN_2847787	658	203	17763	2.2607	0.982988	0.252475	5.73721
UP_SEQ_FEATURE	domain:EGF-like 8; calcium-binding	5	0.699301	0.00896297	ILMN_2708681, ILMN_2626153, ILMN_2608746, ILMN_1223552, ILMN_2602770, ILMN_1245307	679	20	16021	5.89875	1	0.610875	14.251
SMART	SM00181:EGF	17	2.37762	0.00936116	ILMN_2708681, ILMN_2626153, ILMN_2814005, ILMN_2608746, ILMN_2729289, ILMN_2654651, ILMN_1223552, ILMN_2896843, ILMN_2635229, ILMN_1216880, ILMN_2866901, ILMN_2602770, ILMN_1236889, ILMN_1245307, ILMN_2691951, ILMN_2636424, ILMN_2670001, ILMN_3033922, ILMN_2869110, ILMN_2840956, ILMN_2847787	376	203	9131	2.03368	0.88612	0.303789	11.3667
UP_SEQ_FEATURE	domain:EGF-like 10; calcium-binding	4	0.559441	0.00965024	ILMN_2708681, ILMN_2626153, ILMN_2608746, ILMN_1223552, ILMN_1245307	679	11	16021	8.58	1	0.618283	15.2608
UP_SEQ_FEATURE	domain:EGF-like 1	11	1.53846	0.0142998	ILMN_2708681, ILMN_2814005, ILMN_2608746, ILMN_2729289, ILMN_2654651, ILMN_1223552, ILMN_2635229, ILMN_1216880, ILMN_2602770, ILMN_2691951, ILMN_2869110, ILMN_2840956, ILMN_2847787	679	106	16021	2.44854	1	0.693235	21.8041
INTERPRO	IPR000742:EGF-like, type 3	15	2.0979	0.0162461	ILMN_2708681, ILMN_2626153, ILMN_2814005, ILMN_2608746, ILMN_2654651, ILMN_1223552, ILMN_2635229, ILMN_2866901, ILMN_2602770, ILMN_1216880, ILMN_1236889, ILMN_1245307, ILMN_2691951, ILMN_1218116, ILMN_2713538, ILMN_3033922, ILMN_2869110, ILMN_2840956, ILMN_2847787	658	199	17763	2.03483	1	0.431401	23.0507
INTERPRO	IPR002212:Matrix fibril-associated	3	0.41958	0.0185573	ILMN_2708681, ILMN_2608746, ILMN_1223552	658	6	17763	13.4977	1	0.455384	25.8923
UP_SEQ_FEATURE	domain:EGF-like 11; calcium-binding	4	0.559441	0.019371	ILMN_2708681, ILMN_2626153, ILMN_2608746, ILMN_1223552, ILMN_1245307	679	14	16021	6.74143	1	0.758209	28.397
INTERPRO	IPR006209:EGF	11	1.53846	0.0204917	ILMN_2708681, ILMN_2814005, ILMN_2608746, ILMN_1257046, ILMN_2729289, ILMN_2896843, ILMN_1223552, ILMN_2635229, ILMN_1236889, ILMN_2691951, ILMN_2670001, ILMN_1218116, ILMN_2713538	658	128	17763	2.31992	1	0.469728	28.1948
INTERPRO	IPR013032:EGF-like region, conserved site	20	2.7972	0.0221839	ILMN_2708681, ILMN_2469329, ILMN_2654651, ILMN_1223552, ILMN_2896843, ILMN_2635229, ILMN_2866901, ILMN_1236889, ILMN_1245307, ILMN_2713538, ILMN_1218116, ILMN_3033922, ILMN_2847787, ILMN_2626153, ILMN_2814005, ILMN_1257046, ILMN_2608746, ILMN_2729289, ILMN_2602770, ILMN_1216880, ILMN_2469333, ILMN_2636424, ILMN_2691951, ILMN_2670001, ILMN_2869110, ILMN_2840956	658	310	17763	1.74164	1	0.487659	30.1537
UP_SEQ_FEATURE	domain:TB 3	3	0.41958	0.0239472	ILMN_2708681, ILMN_2608746, ILMN_1223552	679	6	16021	11.7975	1	0.804757	33.8939
UP_SEQ_FEATURE	domain:TB 1	3	0.41958	0.0239472	ILMN_2708681, ILMN_2608746, ILMN_1223552	679	6	16021	11.7975	1	0.804757	33.8939
UP_SEQ_FEATURE	domain:TB 2	3	0.41958	0.0239472	ILMN_2708681, ILMN_2608746, ILMN_1223552	679	6	16021	11.7975	1	0.804757	33.8939
INTERPRO	IPR017878:TGF-beta binding	3	0.41958	0.0329813	ILMN_2708681, ILMN_2608746, ILMN_1223552	658	8	17763	10.1233	1	0.576954	41.5209
UP_SEQ_FEATURE	domain:EGF-like 12; calcium-binding	3	0.41958	0.116361	ILMN_2708681, ILMN_2608746, ILMN_1223552	679	14	16021	5.05607	1	0.985654	87.9061
UP_SEQ_FEATURE	domain:EGF-like 3	5	0.699301	0.305364	ILMN_2708681, ILMN_2608746, ILMN_2729289, ILMN_1223552, ILMN_2635229	679	66	16021	1.7875	1	0.99963	99.8015
UP_SEQ_FEATURE	domain:EGF-like 4	4	0.559441	0.355355	ILMN_2814005, ILMN_2654651, ILMN_2729289, ILMN_2869110, ILMN_2840956	679	50	16021	1.8876	1	0.999877	99.9446
UP_SEQ_FEATURE	domain:EGF-like 2	5	0.699301	0.430979	ILMN_2626153, ILMN_2814005, ILMN_2729289, ILMN_1223552, ILMN_1216880, ILMN_1245307, ILMN_2847787	679	79	16021	1.49335	1	0.999967	99.9934
Annotation Cluster 17	Enrichment Score: 2.2961299763352327
Category	Term	Count	%	PValue	Genes	List Total	Pop Hits	Pop Total	Fold Enrichment	Bonferroni	Benjamini	FDR
SP_PIR_KEYWORDS	prenylation	18	2.51748	3.88189e-05	ILMN_2926480, ILMN_2689986, ILMN_1223029, ILMN_3121891, ILMN_3103233, ILMN_2862379, ILMN_2712685, ILMN_2468981, ILMN_2588737, ILMN_1238000, ILMN_1255510, ILMN_1221274, ILMN_2755333, ILMN_2600678, ILMN_2693124, ILMN_3116504, ILMN_1259653, ILMN_2655260, ILMN_2662387, ILMN_1217009, ILMN_2719702	682	145	17854	3.24979	0.0168974	0.00170273	0.0548635
GOTERM_BP_FAT	GO:0007264~small GTPase mediated signal transduction	25	3.4965	6.19479e-05	ILMN_2926480, ILMN_2658407, ILMN_2468981, ILMN_2588737, ILMN_2700982, ILMN_1232261, ILMN_2788073, ILMN_1219106, ILMN_1248041, ILMN_1221274, ILMN_3140516, ILMN_2600678, ILMN_2884869, ILMN_1223029, ILMN_2704141, ILMN_1237773, ILMN_2862379, ILMN_2763103, ILMN_2680781, ILMN_2927025, ILMN_2693124, ILMN_2751539, ILMN_2721149, ILMN_2654495, ILMN_1217009, ILMN_2719702	525	258	13588	2.50794	0.134677	0.0130642	0.108378
SP_PIR_KEYWORDS	gtp-binding	26	3.63636	0.000424708	ILMN_2926480, ILMN_2718217, ILMN_2468981, ILMN_1239110, ILMN_2588737, ILMN_1219106, ILMN_1221274, ILMN_2828265, ILMN_2671253, ILMN_2600678, ILMN_1377920, ILMN_2606295, ILMN_2958099, ILMN_2852380, ILMN_1223029, ILMN_2588052, ILMN_3072536, ILMN_1237773, ILMN_1245079, ILMN_2862379, ILMN_1252294, ILMN_2763103, ILMN_2680781, ILMN_2908855, ILMN_2589181, ILMN_2693124, ILMN_2721149, ILMN_2711688, ILMN_29…	682	313	17854	2.1746	0.17013	0.0109099	0.59873
UP_SEQ_FEATURE	nucleotide phosphate-binding region:GTP	25	3.4965	0.000631822	ILMN_2926480, ILMN_2718217, ILMN_2468981, ILMN_1239110, ILMN_2588737, ILMN_1219106, ILMN_1221274, ILMN_2828265, ILMN_2671253, ILMN_2600678, ILMN_1377920, ILMN_2958099, ILMN_2852380, ILMN_1223029, ILMN_2588052, ILMN_3072536, ILMN_1237773, ILMN_1245079, ILMN_2862379, ILMN_1252294, ILMN_2763103, ILMN_2680781, ILMN_2908855, ILMN_2589181, ILMN_2693124, ILMN_2721149, ILMN_2711688, ILMN_2957614, ILMN_12…	679	274	16021	2.15283	0.696576	0.112425	1.07347
UP_SEQ_FEATURE	lipid moiety-binding region:S-geranylgeranyl cysteine	13	1.81818	0.000655754	ILMN_2926480, ILMN_1223029, ILMN_3103233, ILMN_2862379, ILMN_2468981, ILMN_2588737, ILMN_1238000, ILMN_1221274, ILMN_2600678, ILMN_2693124, ILMN_1217009, ILMN_1259653, ILMN_2719702	679	95	16021	3.22879	0.709982	0.106428	1.11391
GOTERM_MF_FAT	GO:0005525~GTP binding	26	3.63636	0.00114804	ILMN_2926480, ILMN_2718217, ILMN_2468981, ILMN_1239110, ILMN_2588737, ILMN_1219106, ILMN_1221274, ILMN_2828265, ILMN_2671253, ILMN_2600678, ILMN_1377920, ILMN_2606295, ILMN_2958099, ILMN_2852380, ILMN_1223029, ILMN_2588052, ILMN_3072536, ILMN_1237773, ILMN_1245079, ILMN_2862379, ILMN_1252294, ILMN_2763103, ILMN_2680781, ILMN_2908855, ILMN_2589181, ILMN_2693124, ILMN_2721149, ILMN_2711688, ILMN_29…	482	354	13288	2.0248	0.541053	0.05815	1.71012
GOTERM_MF_FAT	GO:0032561~guanyl ribonucleotide binding	26	3.63636	0.0016206	ILMN_2926480, ILMN_2718217, ILMN_2468981, ILMN_1239110, ILMN_2588737, ILMN_1219106, ILMN_1221274, ILMN_2828265, ILMN_2671253, ILMN_2600678, ILMN_1377920, ILMN_2606295, ILMN_2958099, ILMN_2852380, ILMN_1223029, ILMN_2588052, ILMN_3072536, ILMN_1237773, ILMN_1245079, ILMN_2862379, ILMN_1252294, ILMN_2763103, ILMN_2680781, ILMN_2908855, ILMN_2589181, ILMN_2693124, ILMN_2721149, ILMN_2711688, ILMN_29…	482	363	13288	1.9746	0.667014	0.0755412	2.40607
GOTERM_MF_FAT	GO:0019001~guanyl nucleotide binding	26	3.63636	0.0016206	ILMN_2926480, ILMN_2718217, ILMN_2468981, ILMN_1239110, ILMN_2588737, ILMN_1219106, ILMN_1221274, ILMN_2828265, ILMN_2671253, ILMN_2600678, ILMN_1377920, ILMN_2606295, ILMN_2958099, ILMN_2852380, ILMN_1223029, ILMN_2588052, ILMN_3072536, ILMN_1237773, ILMN_1245079, ILMN_2862379, ILMN_1252294, ILMN_2763103, ILMN_2680781, ILMN_2908855, ILMN_2589181, ILMN_2693124, ILMN_2721149, ILMN_2711688, ILMN_29…	482	363	13288	1.9746	0.667014	0.0755412	2.40607
INTERPRO	IPR005225:Small GTP-binding protein	15	2.0979	0.00314207	ILMN_2926480, ILMN_1223029, ILMN_1237773, ILMN_2862379, ILMN_2468981, ILMN_1252294, ILMN_2588737, ILMN_1239110, ILMN_2763103, ILMN_2680781, ILMN_1219106, ILMN_1221274, ILMN_2600678, ILMN_2693124, ILMN_2589181, ILMN_2721149, ILMN_1217009	658	164	17763	2.4691	0.968919	0.251185	4.90969
INTERPRO	IPR001806:Ras GTPase	12	1.67832	0.0088877	ILMN_1221274, ILMN_2926480, ILMN_2600678, ILMN_1223029, ILMN_1237773, ILMN_2862379, ILMN_2693124, ILMN_2468981, ILMN_2588737, ILMN_1217009, ILMN_2719702, ILMN_1219106	658	130	17763	2.49189	0.999947	0.336542	13.3084
INTERPRO	IPR013753:Ras	11	1.53846	0.0143374	ILMN_1221274, ILMN_2926480, ILMN_2600678, ILMN_1223029, ILMN_1237773, ILMN_2862379, ILMN_2693124, ILMN_2468981, ILMN_2588737, ILMN_1217009, ILMN_1219106	658	121	17763	2.45413	1	0.401798	20.6274
UP_SEQ_FEATURE	short sequence motif:Effector region	9	1.25874	0.0409192	ILMN_1221274, ILMN_2926480, ILMN_2600678, ILMN_1223029, ILMN_2862379, ILMN_2693124, ILMN_2468981, ILMN_2588737, ILMN_2719702	679	92	16021	2.30821	1	0.914882	51.005
UP_SEQ_FEATURE	propeptide:Removed in mature form	16	2.23776	0.0473827	ILMN_2926480, ILMN_2686183, ILMN_1223029, ILMN_2692315, ILMN_3103233, ILMN_2862379, ILMN_2468981, ILMN_2693895, ILMN_1248714, ILMN_1238000, ILMN_2596998, ILMN_2600678, ILMN_1255416, ILMN_2910934, ILMN_1259653, ILMN_2719702, ILMN_2692316	679	220	16021	1.716	1	0.921481	56.3481
INTERPRO	IPR002078:RNA polymerase sigma factor 54, interaction	3	0.41958	0.128969	ILMN_1223029, ILMN_2693124, ILMN_1217009	658	17	17763	4.7639	1	0.89351	89.0172
INTERPRO	IPR003579:Ras small GTPase, Rab type	5	0.699301	0.166551	ILMN_1221274, ILMN_1223029, ILMN_2693124, ILMN_2588737, ILMN_1217009	658	58	17763	2.32719	1	0.931389	94.5763
GOTERM_CC_FAT	GO:0009898~internal side of plasma membrane	16	2.23776	0.202708	ILMN_2926480, ILMN_2712873, ILMN_1223029, ILMN_2636832, ILMN_1237773, ILMN_3103233, ILMN_2665490, ILMN_2712685, ILMN_2468981, ILMN_2588737, ILMN_2694960, ILMN_2755333, ILMN_2648618, ILMN_2693124, ILMN_3116504, ILMN_1259653, ILMN_1217009, ILMN_2719702	515	287	12504	1.35357	1	0.717097	95.4266
SMART	SM00175:RAB	5	0.699301	0.214318	ILMN_1221274, ILMN_1223029, ILMN_2693124, ILMN_2588737, ILMN_1217009	376	58	9131	2.0935	1	0.80578	95.4701
Annotation Cluster 18	Enrichment Score: 2.0860215011414516
Category	Term	Count	%	PValue	Genes	List Total	Pop Hits	Pop Total	Fold Enrichment	Bonferroni	Benjamini	FDR
GOTERM_BP_FAT	GO:0010810~regulation of cell-substrate adhesion	7	0.979021	0.00401908	ILMN_2626153, ILMN_3132588, ILMN_2814005, ILMN_2690603, ILMN_2687872, ILMN_1234824, ILMN_1240726, ILMN_1245307	525	40	13588	4.52933	0.999918	0.200599	6.80648
GOTERM_BP_FAT	GO:0045785~positive regulation of cell adhesion	7	0.979021	0.00579253	ILMN_2626153, ILMN_3132588, ILMN_2814005, ILMN_2905866, ILMN_2690603, ILMN_1224077, ILMN_1234824, ILMN_1245307	525	43	13588	4.21333	0.999999	0.233544	9.66882
GOTERM_BP_FAT	GO:0030155~regulation of cell adhesion	10	1.3986	0.0102524	ILMN_2626153, ILMN_3132588, ILMN_2814005, ILMN_2905866, ILMN_2690603, ILMN_2896601, ILMN_2687872, ILMN_1224077, ILMN_1234824, ILMN_1240726, ILMN_1245307	525	94	13588	2.75339	1	0.317472	16.5051
GOTERM_BP_FAT	GO:0010811~positive regulation of cell-substrate adhesion	5	0.699301	0.0189711	ILMN_2626153, ILMN_3132588, ILMN_2814005, ILMN_2690603, ILMN_1234824, ILMN_1245307	525	27	13588	4.79295	1	0.453579	28.4849
Annotation Cluster 19	Enrichment Score: 1.9958583363244744
Category	Term	Count	%	PValue	Genes	List Total	Pop Hits	Pop Total	Fold Enrichment	Bonferroni	Benjamini	FDR
GOTERM_MF_FAT	GO:0019838~growth factor binding	12	1.67832	5.11409e-05	ILMN_2708681, ILMN_2689790, ILMN_1258629, ILMN_2608746, ILMN_2602711, ILMN_2589422, ILMN_2685879, ILMN_1259388, ILMN_1239663, ILMN_2694955, ILMN_2748402, ILMN_2687872, ILMN_2683958, ILMN_1258988, ILMN_2764588, ILMN_2768087	482	72	13288	4.59474	0.0340802	0.0069109	0.0767664
SP_PIR_KEYWORDS	Growth factor binding	5	0.699301	0.00204577	ILMN_2708681, ILMN_2689790, ILMN_2694955, ILMN_2608746, ILMN_1258988, ILMN_2764588	682	15	17854	8.7263	0.59303	0.0400406	2.85353
GOTERM_MF_FAT	GO:0005520~insulin-like growth factor binding	5	0.699301	0.0073834	ILMN_2685879, ILMN_2689790, ILMN_1239663, ILMN_2694955, ILMN_1258988, ILMN_2764588	482	22	13288	6.26556	0.993425	0.232371	10.5313
INTERPRO	IPR000867:Insulin-like growth factor-binding protein, IGFBP	4	0.559441	0.0313883	ILMN_2685879, ILMN_2689790, ILMN_2694955, ILMN_1258988, ILMN_2764588	658	19	17763	5.68325	1	0.567222	39.9607
UP_SEQ_FEATURE	domain:IGFBP N-terminal	4	0.559441	0.0383285	ILMN_2685879, ILMN_2689790, ILMN_2694955, ILMN_1258988, ILMN_2764588	679	18	16021	5.24333	1	0.907355	48.6953
SMART	SM00121:IB	4	0.559441	0.0408553	ILMN_2685879, ILMN_2689790, ILMN_2694955, ILMN_1258988, ILMN_2764588	376	19	9131	5.11254	0.999935	0.523465	41.442
GOTERM_BP_FAT	GO:0001558~regulation of cell growth	6	0.839161	0.28156	ILMN_2685879, ILMN_3140071, ILMN_2689790, ILMN_2424299, ILMN_2694955, ILMN_1258988, ILMN_2764588	525	92	13588	1.68795	1	0.943924	99.6936
Annotation Cluster 20	Enrichment Score: 1.9933602027895307
Category	Term	Count	%	PValue	Genes	List Total	Pop Hits	Pop Total	Fold Enrichment	Bonferroni	Benjamini	FDR
GOTERM_BP_FAT	GO:0009612~response to mechanical stimulus	7	0.979021	0.00352885	ILMN_1259180, ILMN_2643915, ILMN_2760979, ILMN_2687872, ILMN_2649709, ILMN_1240726, ILMN_1257332, ILMN_2666018	525	39	13588	4.64547	0.99974	0.182355	6.00027
GOTERM_BP_FAT	GO:0048545~response to steroid hormone stimulus	8	1.11888	0.00802979	ILMN_1259180, ILMN_2648742, ILMN_2479290, ILMN_2602711, ILMN_2760979, ILMN_2687872, ILMN_1240726, ILMN_2788073	525	60	13588	3.45092	1	0.281268	13.1616
GOTERM_BP_FAT	GO:0043627~response to estrogen stimulus	5	0.699301	0.0369473	ILMN_1259180, ILMN_2602711, ILMN_2760979, ILMN_1240726, ILMN_2788073	525	33	13588	3.9215	1	0.595963	48.262
Annotation Cluster 21	Enrichment Score: 1.985588833724531
Category	Term	Count	%	PValue	Genes	List Total	Pop Hits	Pop Total	Fold Enrichment	Bonferroni	Benjamini	FDR
GOTERM_BP_FAT	GO:0009725~response to hormone stimulus	16	2.23776	0.0018067	ILMN_1259180, ILMN_1246800, ILMN_2602711, ILMN_2760979, ILMN_1247894, ILMN_2655895, ILMN_1245874, ILMN_2788073, ILMN_2648742, ILMN_2479290, ILMN_3027751, ILMN_2687872, ILMN_2623983, ILMN_1240726, ILMN_2889832, ILMN_2743723, ILMN_2666018	525	165	13588	2.50976	0.985337	0.127339	3.11574
GOTERM_BP_FAT	GO:0010033~response to organic substance	33	4.61538	0.00406744	ILMN_2722938, ILMN_1246800, ILMN_2760979, ILMN_1247894, ILMN_1245874, ILMN_1232716, ILMN_2623776, ILMN_2788073, ILMN_2733793, ILMN_2629591, ILMN_2752966, ILMN_2648742, ILMN_2479290, ILMN_2687872, ILMN_2787257, ILMN_2623983, ILMN_2601833, ILMN_1240726, ILMN_2946088, ILMN_2596611, ILMN_2743723, ILMN_2889832, ILMN_2887075, ILMN_1234453, ILMN_1259180, ILMN_2916782, ILMN_2602711, ILMN_2655895, ILMN_24…	525	505	13588	1.69129	0.999926	0.198541	6.88564
GOTERM_BP_FAT	GO:0009719~response to endogenous stimulus	16	2.23776	0.0051087	ILMN_1259180, ILMN_1246800, ILMN_2602711, ILMN_2760979, ILMN_1247894, ILMN_2655895, ILMN_1245874, ILMN_2788073, ILMN_2648742, ILMN_2479290, ILMN_3027751, ILMN_2687872, ILMN_2623983, ILMN_1240726, ILMN_2889832, ILMN_2743723, ILMN_2666018	525	184	13588	2.2506	0.999994	0.228938	8.57507
GOTERM_BP_FAT	GO:0043434~response to peptide hormone stimulus	6	0.839161	0.304178	ILMN_1246800, ILMN_3027751, ILMN_2687872, ILMN_2655895, ILMN_2623983, ILMN_2889832	525	95	13588	1.63465	1	0.951934	99.825
Annotation Cluster 22	Enrichment Score: 1.9698057042185804
Category	Term	Count	%	PValue	Genes	List Total	Pop Hits	Pop Total	Fold Enrichment	Bonferroni	Benjamini	FDR
GOTERM_MF_FAT	GO:0005201~extracellular matrix structural constituent	7	0.979021	0.00061729	ILMN_2735184, ILMN_1258629, ILMN_1223552, ILMN_2748402, ILMN_2687872, ILMN_2683958, ILMN_1225835, ILMN_2697304	482	30	13288	6.43264	0.342067	0.0373441	0.922932
SP_PIR_KEYWORDS	hydroxylation	10	1.3986	0.000683312	ILMN_1258629, ILMN_1257046, ILMN_2589422, ILMN_2715840, ILMN_1248099, ILMN_2697304, ILMN_2862538, ILMN_1259388, ILMN_2735184, ILMN_2683958, ILMN_2687872, ILMN_2748402, ILMN_2768087	682	64	17854	4.09045	0.259238	0.0156694	0.96166
GOTERM_MF_FAT	GO:0048407~platelet-derived growth factor binding	4	0.559441	0.00336328	ILMN_1259388, ILMN_1258629, ILMN_2589422, ILMN_2748402, ILMN_2687872, ILMN_2683958, ILMN_2768087	482	9	13288	12.2527	0.898139	0.141249	4.93303
SP_PIR_KEYWORDS	triple helix	4	0.559441	0.00390602	ILMN_2735184, ILMN_1259388, ILMN_1258629, ILMN_2589422, ILMN_2687872, ILMN_2683958, ILMN_2768087	682	9	17854	11.6351	0.820593	0.0639448	5.38241
SP_PIR_KEYWORDS	collagen	10	1.3986	0.00466145	ILMN_2863849, ILMN_1258629, ILMN_2589422, ILMN_2715840, ILMN_1248099, ILMN_1253741, ILMN_2862538, ILMN_1259388, ILMN_2735184, ILMN_2748402, ILMN_2683958, ILMN_2687872, ILMN_2593034, ILMN_2768087	682	84	17854	3.11653	0.871414	0.0731549	6.39178
INTERPRO	IPR008160:Collagen triple helix repeat	9	1.25874	0.0100736	ILMN_2863849, ILMN_1258629, ILMN_2589422, ILMN_2715840, ILMN_1248099, ILMN_2862538, ILMN_1259388, ILMN_2735184, ILMN_2683958, ILMN_2687872, ILMN_2748402, ILMN_2593034, ILMN_2768087	658	81	17763	2.99949	0.999986	0.349179	14.9529
KEGG_PATHWAY	mmu04512:ECM-receptor interaction	9	1.25874	0.0201061	ILMN_1258629, ILMN_2589422, ILMN_2654651, ILMN_2635229, ILMN_1259388, ILMN_2690603, ILMN_2683958, ILMN_2687872, ILMN_2748402, ILMN_2844032, ILMN_2869110, ILMN_2840956, ILMN_2768087	237	83	5738	2.62529	0.964243	0.261267	21.8302
UP_SEQ_FEATURE	region of interest:Triple-helical region	4	0.559441	0.0383285	ILMN_1259388, ILMN_1258629, ILMN_2589422, ILMN_2748402, ILMN_2687872, ILMN_2683958, ILMN_2768087	679	18	16021	5.24333	1	0.907355	48.6953
GOTERM_CC_FAT	GO:0005581~collagen	4	0.559441	0.0409972	ILMN_1258629, ILMN_2748402, ILMN_2687872, ILMN_2683958, ILMN_2997494	515	19	12504	5.1115	0.999999	0.368163	43.4509
INTERPRO	IPR000885:Fibrillar collagen, C-terminal	3	0.41958	0.0602234	ILMN_1258629, ILMN_2748402, ILMN_2687872, ILMN_2683958	658	11	17763	7.36239	1	0.718808	62.9769
UP_SEQ_FEATURE	domain:Fibrillar collagen NC1	3	0.41958	0.0642398	ILMN_1258629, ILMN_2748402, ILMN_2687872, ILMN_2683958	679	10	16021	7.0785	1	0.949363	67.8194
SMART	SM00038:COLFI	3	0.41958	0.0724182	ILMN_1258629, ILMN_2748402, ILMN_2687872, ILMN_2683958	376	11	9131	6.62307	1	0.618917	61.8801
Annotation Cluster 23	Enrichment Score: 1.906058801773113
Category	Term	Count	%	PValue	Genes	List Total	Pop Hits	Pop Total	Fold Enrichment	Bonferroni	Benjamini	FDR
GOTERM_BP_FAT	GO:0009991~response to extracellular stimulus	13	1.81818	0.00531064	ILMN_2686183, ILMN_2916782, ILMN_2760979, ILMN_1214602, ILMN_2788073, ILMN_2632230, ILMN_1236161, ILMN_2687872, ILMN_2912532, ILMN_2596611, ILMN_1244424, ILMN_2870696, ILMN_2666018	525	133	13588	2.52981	0.999996	0.224109	8.89937
GOTERM_BP_FAT	GO:0031667~response to nutrient levels	11	1.53846	0.0133617	ILMN_2686183, ILMN_2632230, ILMN_2916782, ILMN_2760979, ILMN_2687872, ILMN_1236161, ILMN_2912532, ILMN_2596611, ILMN_2870696, ILMN_2666018, ILMN_2788073	525	115	13588	2.47566	1	0.38785	20.9793
GOTERM_BP_FAT	GO:0007584~response to nutrient	8	1.11888	0.0269659	ILMN_2916782, ILMN_2760979, ILMN_2687872, ILMN_1236161, ILMN_2912532, ILMN_2596611, ILMN_2666018, ILMN_2788073	525	76	13588	2.72441	1	0.532278	38.0284
Annotation Cluster 24	Enrichment Score: 1.852131122945817
Category	Term	Count	%	PValue	Genes	List Total	Pop Hits	Pop Total	Fold Enrichment	Bonferroni	Benjamini	FDR
GOTERM_BP_FAT	GO:0006979~response to oxidative stress	12	1.67832	0.000498008	ILMN_2715546, ILMN_2727153, ILMN_2653166, ILMN_1229994, ILMN_2724294, ILMN_2788073, ILMN_3136638, ILMN_3161601, ILMN_3027761, ILMN_1216042, ILMN_2696232, ILMN_2677772, ILMN_2687872, ILMN_1240726	525	87	13588	3.56992	0.687496	0.0564981	0.868141
INTERPRO	IPR000889:Glutathione peroxidase	4	0.559441	0.00245378	ILMN_2715546, ILMN_3027761, ILMN_2653166, ILMN_2724294	658	8	17763	13.4977	0.933453	0.237372	3.85393
PIR_SUPERFAMILY	PIRSF000303:glutathione peroxidase	4	0.559441	0.00394684	ILMN_2715546, ILMN_3027761, ILMN_2653166, ILMN_2724294	357	8	8136	11.395	0.77924	0.77924	5.33161
PIR_SUPERFAMILY	PIRSF000303:Glutathion_perox	4	0.559441	0.00394684	ILMN_2715546, ILMN_3027761, ILMN_2653166, ILMN_2724294	357	8	8136	11.395	0.77924	0.77924	5.33161
GOTERM_MF_FAT	GO:0004602~glutathione peroxidase activity	4	0.559441	0.00467644	ILMN_2715546, ILMN_3027761, ILMN_2653166, ILMN_2724294	482	10	13288	11.0274	0.958334	0.180146	6.79668
INTERPRO	IPR012335:Thioredoxin fold	10	1.3986	0.0167246	ILMN_2715546, ILMN_2636212, ILMN_3027761, ILMN_2653166, ILMN_1239077, ILMN_2665715, ILMN_2625351, ILMN_1242281, ILMN_2596611, ILMN_2724294	658	106	17763	2.54674	1	0.430921	23.6474
SP_PIR_KEYWORDS	peroxidase	4	0.559441	0.0496324	ILMN_2715546, ILMN_3027761, ILMN_2653166, ILMN_2724294	682	22	17854	4.7598	1	0.344042	51.3079
GOTERM_MF_FAT	GO:0016209~antioxidant activity	5	0.699301	0.0555821	ILMN_2715546, ILMN_3027761, ILMN_2653166, ILMN_2677772, ILMN_1229994, ILMN_2724294	482	40	13288	3.44606	1	0.659389	57.6297
GOTERM_MF_FAT	GO:0004601~peroxidase activity	4	0.559441	0.0791695	ILMN_2715546, ILMN_3027761, ILMN_2653166, ILMN_2724294	482	28	13288	3.93835	1	0.727601	71.0188
GOTERM_MF_FAT	GO:0016684~oxidoreductase activity, acting on peroxide as acceptor	4	0.559441	0.0791695	ILMN_2715546, ILMN_3027761, ILMN_2653166, ILMN_2724294	482	28	13288	3.93835	1	0.727601	71.0188
KEGG_PATHWAY	mmu00480:Glutathione metabolism	5	0.699301	0.164398	ILMN_2715546, ILMN_3027761, ILMN_2940195, ILMN_2724294, ILMN_2589651	237	52	5738	2.32798	1	0.504063	88.6713
Annotation Cluster 25	Enrichment Score: 1.8500380046490918
Category	Term	Count	%	PValue	Genes	List Total	Pop Hits	Pop Total	Fold Enrichment	Bonferroni	Benjamini	FDR
UP_SEQ_FEATURE	domain:EGF-like 2; calcium-binding	9	1.25874	0.00142845	ILMN_2708681, ILMN_2691951, ILMN_2713538, ILMN_1218116, ILMN_2608746, ILMN_2654651, ILMN_2869110, ILMN_2635229, ILMN_2602770, ILMN_2866901, ILMN_2840956	679	52	16021	4.08375	0.93262	0.175248	2.41148
INTERPRO	IPR013320:Concanavalin A-like lectin/glucanase, subgroup	9	1.25874	0.00748819	ILMN_2691951, ILMN_3127595, ILMN_2654651, ILMN_2748402, ILMN_2662803, ILMN_2662802, ILMN_2869110, ILMN_2635229, ILMN_2840956, ILMN_2659224, ILMN_1223317	658	77	17763	3.15531	0.999749	0.313977	11.3292
INTERPRO	IPR003367:Thrombospondin, type 3-like repeat	3	0.41958	0.0126803	ILMN_2654651, ILMN_2869110, ILMN_2635229, ILMN_2840956	658	5	17763	16.1973	0.999999	0.384533	18.4656
INTERPRO	IPR017897:Thrombospondin, type 3 repeat	3	0.41958	0.0126803	ILMN_2654651, ILMN_2869110, ILMN_2635229, ILMN_2840956	658	5	17763	16.1973	0.999999	0.384533	18.4656
INTERPRO	IPR008859:Thrombospondin, C-terminal	3	0.41958	0.0126803	ILMN_2654651, ILMN_2869110, ILMN_2635229, ILMN_2840956	658	5	17763	16.1973	0.999999	0.384533	18.4656
UP_SEQ_FEATURE	repeat:TSP type-3 6	3	0.41958	0.0164218	ILMN_2654651, ILMN_2869110, ILMN_2635229, ILMN_2840956	679	5	16021	14.157	1	0.727981	24.6295
UP_SEQ_FEATURE	repeat:TSP type-3 7	3	0.41958	0.0164218	ILMN_2654651, ILMN_2869110, ILMN_2635229, ILMN_2840956	679	5	16021	14.157	1	0.727981	24.6295
UP_SEQ_FEATURE	repeat:TSP type-3 8	3	0.41958	0.0164218	ILMN_2654651, ILMN_2869110, ILMN_2635229, ILMN_2840956	679	5	16021	14.157	1	0.727981	24.6295
UP_SEQ_FEATURE	repeat:TSP type-3 2	3	0.41958	0.0164218	ILMN_2654651, ILMN_2869110, ILMN_2635229, ILMN_2840956	679	5	16021	14.157	1	0.727981	24.6295
UP_SEQ_FEATURE	repeat:TSP type-3 3	3	0.41958	0.0164218	ILMN_2654651, ILMN_2869110, ILMN_2635229, ILMN_2840956	679	5	16021	14.157	1	0.727981	24.6295
UP_SEQ_FEATURE	repeat:TSP type-3 4	3	0.41958	0.0164218	ILMN_2654651, ILMN_2869110, ILMN_2635229, ILMN_2840956	679	5	16021	14.157	1	0.727981	24.6295
UP_SEQ_FEATURE	repeat:TSP type-3 5	3	0.41958	0.0164218	ILMN_2654651, ILMN_2869110, ILMN_2635229, ILMN_2840956	679	5	16021	14.157	1	0.727981	24.6295
UP_SEQ_FEATURE	domain:TSP C-terminal	3	0.41958	0.0164218	ILMN_2654651, ILMN_2869110, ILMN_2635229, ILMN_2840956	679	5	16021	14.157	1	0.727981	24.6295
UP_SEQ_FEATURE	repeat:TSP type-3 1	3	0.41958	0.0164218	ILMN_2654651, ILMN_2869110, ILMN_2635229, ILMN_2840956	679	5	16021	14.157	1	0.727981	24.6295
KEGG_PATHWAY	mmu04512:ECM-receptor interaction	9	1.25874	0.0201061	ILMN_1258629, ILMN_2589422, ILMN_2654651, ILMN_2635229, ILMN_1259388, ILMN_2690603, ILMN_2683958, ILMN_2687872, ILMN_2748402, ILMN_2844032, ILMN_2869110, ILMN_2840956, ILMN_2768087	237	83	5738	2.62529	0.964243	0.261267	21.8302
KEGG_PATHWAY	mmu04350:TGF-beta signaling pathway	8	1.11888	0.0658624	ILMN_2868220, ILMN_2602711, ILMN_2654651, ILMN_2760979, ILMN_2869110, ILMN_2635229, ILMN_2840956, ILMN_1248041, ILMN_2692110	237	87	5738	2.2263	0.999986	0.329047	56.2268
Annotation Cluster 26	Enrichment Score: 1.8341544549142161
Category	Term	Count	%	PValue	Genes	List Total	Pop Hits	Pop Total	Fold Enrichment	Bonferroni	Benjamini	FDR
UP_SEQ_FEATURE	domain:Olfactomedin-like	4	0.559441	0.00965024	ILMN_1240615, ILMN_2932705, ILMN_1233455, ILMN_2745551	679	11	16021	8.58	1	0.618283	15.2608
INTERPRO	IPR003112:Olfactomedin-like	4	0.559441	0.0109147	ILMN_1240615, ILMN_2932705, ILMN_1233455, ILMN_2745551	658	13	17763	8.30629	0.999994	0.351002	16.1016
SMART	SM00284:OLF	4	0.559441	0.014455	ILMN_1240615, ILMN_2932705, ILMN_1233455, ILMN_2745551	376	13	9131	7.47218	0.965385	0.285625	17.0391
PIR_SUPERFAMILY	PIRSF018524:Noelin/Myocilin	3	0.41958	0.017486	ILMN_1240615, ILMN_2932705, ILMN_1233455	357	5	8136	13.6739	0.998816	0.674738	21.6829
INTERPRO	IPR003924:GPCR, family 2, latrophilin	3	0.41958	0.0253494	ILMN_1240615, ILMN_2932705, ILMN_2745551	658	7	17763	11.5695	1	0.516245	33.6844
Annotation Cluster 27	Enrichment Score: 1.7497380020213993
Category	Term	Count	%	PValue	Genes	List Total	Pop Hits	Pop Total	Fold Enrichment	Bonferroni	Benjamini	FDR
GOTERM_CC_FAT	GO:0031674~I band	8	1.11888	0.00569734	ILMN_3044633, ILMN_1242706, ILMN_3120014, ILMN_2444217, ILMN_2621862, ILMN_2625451, ILMN_2982123, ILMN_1220165, ILMN_3137570, ILMN_1235230, ILMN_2885990	515	53	12504	3.66485	0.856674	0.102304	7.48573
GOTERM_CC_FAT	GO:0044449~contractile fiber part	10	1.3986	0.00865656	ILMN_2625451, ILMN_2693895, ILMN_2982123, ILMN_2700982, ILMN_3137570, ILMN_2885990, ILMN_3044633, ILMN_3120014, ILMN_1242706, ILMN_2621862, ILMN_2444217, ILMN_1220165, ILMN_1235230	515	86	12504	2.82321	0.947976	0.144082	11.1657
GOTERM_CC_FAT	GO:0030018~Z disc	7	0.979021	0.0108658	ILMN_3044633, ILMN_1242706, ILMN_3120014, ILMN_2444217, ILMN_2621862, ILMN_2982123, ILMN_1220165, ILMN_3137570, ILMN_1235230, ILMN_2885990	515	46	12504	3.69472	0.975635	0.162124	13.824
GOTERM_CC_FAT	GO:0043292~contractile fiber	10	1.3986	0.0160295	ILMN_2625451, ILMN_2693895, ILMN_2982123, ILMN_2700982, ILMN_3137570, ILMN_2885990, ILMN_3044633, ILMN_3120014, ILMN_1242706, ILMN_2621862, ILMN_2444217, ILMN_1220165, ILMN_1235230	515	95	12504	2.55575	0.995889	0.204611	19.7526
GOTERM_CC_FAT	GO:0030017~sarcomere	8	1.11888	0.0459512	ILMN_3044633, ILMN_1242706, ILMN_3120014, ILMN_2444217, ILMN_2621862, ILMN_2625451, ILMN_2982123, ILMN_1220165, ILMN_3137570, ILMN_1235230, ILMN_2885990	515	80	12504	2.42796	1	0.393351	47.3018
GOTERM_CC_FAT	GO:0030016~myofibril	8	1.11888	0.0804037	ILMN_3044633, ILMN_1242706, ILMN_3120014, ILMN_2444217, ILMN_2621862, ILMN_2625451, ILMN_2982123, ILMN_1220165, ILMN_3137570, ILMN_1235230, ILMN_2885990	515	91	12504	2.13447	1	0.500974	68.0646
Annotation Cluster 28	Enrichment Score: 1.6913362175221367
Category	Term	Count	%	PValue	Genes	List Total	Pop Hits	Pop Total	Fold Enrichment	Bonferroni	Benjamini	FDR
GOTERM_MF_FAT	GO:0008092~cytoskeletal protein binding	32	4.47552	0.000107624	ILMN_2686183, ILMN_2921526, ILMN_2603725, ILMN_2763602, ILMN_2681241, ILMN_3162511, ILMN_1227836, ILMN_1237886, ILMN_1240458, ILMN_2733793, ILMN_2628522, ILMN_3085841, ILMN_1216871, ILMN_1229643, ILMN_2787257, ILMN_2773113, ILMN_2665666, ILMN_2860480, ILMN_2643495, ILMN_1225332, ILMN_1242390, ILMN_1222471, ILMN_2736005, ILMN_2657175, ILMN_1226183, ILMN_2722513, ILMN_2644415, ILMN_2915232, ILMN_28…	482	414	13288	2.1309	0.070374	0.00908014	0.161488
GOTERM_CC_FAT	GO:0015629~actin cytoskeleton	21	2.93706	0.000301749	ILMN_2921526, ILMN_2763602, ILMN_2603725, ILMN_1245874, ILMN_2757671, ILMN_2693895, ILMN_1227836, ILMN_1232261, ILMN_2733793, ILMN_2649392, ILMN_1216871, ILMN_2787257, ILMN_2665666, ILMN_2860480, ILMN_2743723, ILMN_1242390, ILMN_1237773, ILMN_2736005, ILMN_2657175, ILMN_2885990, ILMN_2860479, ILMN_2878542, ILMN_3027751, ILMN_2747060, ILMN_1220165, ILMN_1235230, ILMN_2444316	515	205	12504	2.48718	0.0975212	0.0127444	0.410135
GOTERM_MF_FAT	GO:0003779~actin binding	23	3.21678	0.000814081	ILMN_2921526, ILMN_2763602, ILMN_2603725, ILMN_3162511, ILMN_1237886, ILMN_1227836, ILMN_2733793, ILMN_2628522, ILMN_1216871, ILMN_3085841, ILMN_2787257, ILMN_1229643, ILMN_2773113, ILMN_2665666, ILMN_2860480, ILMN_1242390, ILMN_1225332, ILMN_1222471, ILMN_2736005, ILMN_1226183, ILMN_2722513, ILMN_2915232, ILMN_2972459, ILMN_2875251, ILMN_1214945, ILMN_2860479, ILMN_2444217, ILMN_2747060, ILMN_12…	482	288	13288	2.20165	0.424302	0.0449717	1.21549
SP_PIR_KEYWORDS	actin-binding	17	2.37762	0.0132232	ILMN_2921526, ILMN_2763602, ILMN_1242390, ILMN_1225332, ILMN_2603725, ILMN_3162511, ILMN_2736005, ILMN_1227836, ILMN_1237886, ILMN_2915232, ILMN_2733793, ILMN_2972459, ILMN_2860479, ILMN_1216871, ILMN_3085841, ILMN_2787257, ILMN_2444217, ILMN_2747060, ILMN_2773113, ILMN_1220165, ILMN_2860480, ILMN_2444316	682	226	17854	1.96921	0.997102	0.149835	17.1535
SP_PIR_KEYWORDS	cytoskeleton	32	4.47552	0.0394896	ILMN_2921526, ILMN_2603725, ILMN_2763602, ILMN_2681241, ILMN_2880906, ILMN_1236413, ILMN_3162511, ILMN_2693895, ILMN_2856697, ILMN_1227836, ILMN_1237886, ILMN_1232261, ILMN_1241924, ILMN_2733793, ILMN_2828265, ILMN_3085841, ILMN_1216871, ILMN_2787257, ILMN_2665666, ILMN_2860480, ILMN_2745036, ILMN_2617433, ILMN_1221178, ILMN_1236700, ILMN_1225332, ILMN_2755666, ILMN_2755667, ILMN_2755668, ILMN_27…	682	583	17854	1.43692	1	0.303	43.4236
GOTERM_CC_FAT	GO:0005856~cytoskeleton	55	7.69231	0.123578	ILMN_2921526, ILMN_2603725, ILMN_2658407, ILMN_3162511, ILMN_2982123, ILMN_3161897, ILMN_1241924, ILMN_1240458, ILMN_2733793, ILMN_3161601, ILMN_2649392, ILMN_1216871, ILMN_3085841, ILMN_2787257, ILMN_2665666, ILMN_2643495, ILMN_1236700, ILMN_1242390, ILMN_1225332, ILMN_3121891, ILMN_1237773, ILMN_2657175, ILMN_2755666, ILMN_2755667, ILMN_2755668, ILMN_2763459, ILMN_2981542, ILMN_2981545, ILMN_28…	515	1122	12504	1.19018	1	0.61489	83.4088
GOTERM_CC_FAT	GO:0044430~cytoskeletal part	34	4.75524	0.429703	ILMN_2686183, ILMN_2921526, ILMN_2603725, ILMN_2681241, ILMN_2718217, ILMN_3162511, ILMN_1245874, ILMN_2757671, ILMN_2982123, ILMN_2856697, ILMN_1227836, ILMN_3161897, ILMN_1240458, ILMN_2623776, ILMN_1248041, ILMN_2828265, ILMN_2597532, ILMN_2711267, ILMN_2649392, ILMN_3085841, ILMN_1216871, ILMN_2665666, ILMN_2860480, ILMN_2745036, ILMN_2743723, ILMN_2662387, ILMN_2643495, ILMN_1236700, ILMN_12…	515	774	12504	1.06655	1	0.888614	99.9523
GOTERM_CC_FAT	GO:0043228~non-membrane-bounded organelle	70	9.79021	0.904508	ILMN_3112268, ILMN_2921526, ILMN_2603725, ILMN_2658407, ILMN_3162511, ILMN_2982123, ILMN_3161897, ILMN_1241924, ILMN_1240458, ILMN_3161601, ILMN_2733793, ILMN_2649392, ILMN_1257520, ILMN_1216871, ILMN_3085841, ILMN_2787257, ILMN_2665666, ILMN_1225520, ILMN_2643495, ILMN_1236700, ILMN_1242390, ILMN_1225332, ILMN_2850753, ILMN_3121891, ILMN_1237773, ILMN_2905866, ILMN_2657175, ILMN_2755666, ILMN_26…	515	1919	12504	0.885655	1	0.998141	100
GOTERM_CC_FAT	GO:0043232~intracellular non-membrane-bounded organelle	70	9.79021	0.904508	ILMN_3112268, ILMN_2921526, ILMN_2603725, ILMN_2658407, ILMN_3162511, ILMN_2982123, ILMN_3161897, ILMN_1241924, ILMN_1240458, ILMN_3161601, ILMN_2733793, ILMN_2649392, ILMN_1257520, ILMN_1216871, ILMN_3085841, ILMN_2787257, ILMN_2665666, ILMN_1225520, ILMN_2643495, ILMN_1236700, ILMN_1242390, ILMN_1225332, ILMN_2850753, ILMN_3121891, ILMN_1237773, ILMN_2905866, ILMN_2657175, ILMN_2755666, ILMN_26…	515	1919	12504	0.885655	1	0.998141	100
Annotation Cluster 29	Enrichment Score: 1.5961912769902102
Category	Term	Count	%	PValue	Genes	List Total	Pop Hits	Pop Total	Fold Enrichment	Bonferroni	Benjamini	FDR
GOTERM_BP_FAT	GO:0001817~regulation of cytokine production	13	1.81818	0.00750352	ILMN_1232884, ILMN_1259610, ILMN_2627041, ILMN_1242246, ILMN_2788073, ILMN_2751527, ILMN_2752966, ILMN_2771237, ILMN_1231910, ILMN_1253972, ILMN_2946088, ILMN_1244424, ILMN_1245354	525	139	13588	2.42061	1	0.269517	12.3516
GOTERM_BP_FAT	GO:0051240~positive regulation of multicellular organismal process	13	1.81818	0.0240153	ILMN_2497999, ILMN_2727695, ILMN_1259610, ILMN_2627041, ILMN_2667971, ILMN_2667972, ILMN_2485323, ILMN_2737713, ILMN_3136638, ILMN_3161601, ILMN_2752966, ILMN_2771237, ILMN_2522693, ILMN_2946088, ILMN_1244424, ILMN_1245354	525	163	13588	2.0642	1	0.512508	34.6554
GOTERM_BP_FAT	GO:0001819~positive regulation of cytokine production	6	0.839161	0.090297	ILMN_2752966, ILMN_2771237, ILMN_2627041, ILMN_2946088, ILMN_1244424, ILMN_1245354	525	62	13588	2.5047	1	0.78906	80.92
Annotation Cluster 30	Enrichment Score: 1.5754144638707346
Category	Term	Count	%	PValue	Genes	List Total	Pop Hits	Pop Total	Fold Enrichment	Bonferroni	Benjamini	FDR
INTERPRO	IPR001368:TNFR/CD27/30/40/95 cysteine-rich region	6	0.839161	0.00685568	ILMN_2424299, ILMN_2469329, ILMN_2479290, ILMN_2513826, ILMN_2793522, ILMN_2454204, ILMN_2469333	658	33	17763	4.90826	0.999493	0.303249	10.4209
SMART	SM00208:TNFR	6	0.839161	0.010457	ILMN_2424299, ILMN_2469329, ILMN_2479290, ILMN_2513826, ILMN_2793522, ILMN_2454204, ILMN_2469333	376	33	9131	4.41538	0.911812	0.293122	12.6164
UP_SEQ_FEATURE	repeat:TNFR-Cys 2	5	0.699301	0.0126582	ILMN_2469329, ILMN_2479290, ILMN_2513826, ILMN_2793522, ILMN_2454204, ILMN_2469333	679	22	16021	5.3625	1	0.664675	19.5502
UP_SEQ_FEATURE	repeat:TNFR-Cys 1	5	0.699301	0.0126582	ILMN_2469329, ILMN_2479290, ILMN_2513826, ILMN_2793522, ILMN_2454204, ILMN_2469333	679	22	16021	5.3625	1	0.664675	19.5502
UP_SEQ_FEATURE	repeat:TNFR-Cys 3	4	0.559441	0.0441249	ILMN_2469329, ILMN_2479290, ILMN_2513826, ILMN_2454204, ILMN_2469333	679	19	16021	4.96737	1	0.918292	53.7277
INTERPRO	IPR000488:Death	4	0.559441	0.121545	ILMN_2469329, ILMN_2479290, ILMN_2513826, ILMN_1253972, ILMN_2469333	658	33	17763	3.27217	1	0.885334	87.4201
SMART	SM00005:DEATH	4	0.559441	0.152222	ILMN_2469329, ILMN_2479290, ILMN_2513826, ILMN_1253972, ILMN_2469333	376	33	9131	2.94358	1	0.743949	87.9799
Annotation Cluster 31	Enrichment Score: 1.5619974574947915
Category	Term	Count	%	PValue	Genes	List Total	Pop Hits	Pop Total	Fold Enrichment	Bonferroni	Benjamini	FDR
INTERPRO	IPR003410:Hyalin	3	0.41958	0.00399734	ILMN_2818294, ILMN_2691951, ILMN_2644515, ILMN_2698728, ILMN_1238000	658	3	17763	26.9954	0.987941	0.255116	6.20644
UP_SEQ_FEATURE	domain:Sushi 1	6	0.839161	0.0118778	ILMN_2818294, ILMN_2691951, ILMN_2644515, ILMN_1257046, ILMN_2698728, ILMN_1236889, ILMN_1248714, ILMN_1238000	679	33	16021	4.29	1	0.658257	18.4575
UP_SEQ_FEATURE	domain:Sushi 2	6	0.839161	0.0118778	ILMN_2818294, ILMN_2691951, ILMN_2644515, ILMN_1257046, ILMN_2698728, ILMN_1236889, ILMN_1248714, ILMN_1238000	679	33	16021	4.29	1	0.658257	18.4575
UP_SEQ_FEATURE	domain:Sushi 3	5	0.699301	0.0172037	ILMN_2818294, ILMN_2691951, ILMN_2644515, ILMN_2698728, ILMN_1236889, ILMN_1248714, ILMN_1238000	679	24	16021	4.91562	1	0.730135	25.6461
SP_PIR_KEYWORDS	sushi	6	0.839161	0.0300656	ILMN_2818294, ILMN_2691951, ILMN_2644515, ILMN_1257046, ILMN_2698728, ILMN_1236889, ILMN_1248714, ILMN_1238000	682	46	17854	3.41464	0.999998	0.252733	35.05
INTERPRO	IPR000436:Sushi/SCR/CCP	6	0.839161	0.0455601	ILMN_2818294, ILMN_2691951, ILMN_2644515, ILMN_1257046, ILMN_2698728, ILMN_1236889, ILMN_1248714, ILMN_1238000	658	53	17763	3.05609	1	0.657517	52.5718
INTERPRO	IPR016060:Complement control module	6	0.839161	0.0487468	ILMN_2818294, ILMN_2691951, ILMN_2644515, ILMN_1257046, ILMN_2698728, ILMN_1236889, ILMN_1248714, ILMN_1238000	658	54	17763	2.99949	1	0.667943	55.0426
SMART	SM00032:CCP	6	0.839161	0.0653644	ILMN_2818294, ILMN_2691951, ILMN_2644515, ILMN_1257046, ILMN_2698728, ILMN_1236889, ILMN_1248714, ILMN_1238000	376	53	9131	2.7492	1	0.646905	57.9891
UP_SEQ_FEATURE	domain:Sushi 4	3	0.41958	0.206639	ILMN_2691951, ILMN_1236889, ILMN_1248714	679	20	16021	3.53925	1	0.997044	98.0799
Annotation Cluster 32	Enrichment Score: 1.5604183477545954
Category	Term	Count	%	PValue	Genes	List Total	Pop Hits	Pop Total	Fold Enrichment	Bonferroni	Benjamini	FDR
GOTERM_BP_FAT	GO:0043067~regulation of programmed cell death	38	5.31469	0.000991536	ILMN_2846775, ILMN_2663920, ILMN_2769918, ILMN_2846776, ILMN_3103896, ILMN_2727153, ILMN_2681241, ILMN_2627041, ILMN_2742042, ILMN_2716527, ILMN_2811737, ILMN_3136638, ILMN_2788073, ILMN_2708297, ILMN_3161601, ILMN_2606295, ILMN_2696232, ILMN_2479290, ILMN_2690603, ILMN_1225565, ILMN_2601833, ILMN_2829594, ILMN_3007428, ILMN_2701664, ILMN_1232884, ILMN_2727695, ILMN_1242390, ILMN_2603834, ILMN_26…	525	560	13588	1.75627	0.90137	0.0884924	1.72146
GOTERM_BP_FAT	GO:0010941~regulation of cell death	38	5.31469	0.00111131	ILMN_2846775, ILMN_2663920, ILMN_2769918, ILMN_2846776, ILMN_3103896, ILMN_2727153, ILMN_2681241, ILMN_2627041, ILMN_2742042, ILMN_2716527, ILMN_2811737, ILMN_3136638, ILMN_2788073, ILMN_2708297, ILMN_3161601, ILMN_2606295, ILMN_2696232, ILMN_2479290, ILMN_2690603, ILMN_1225565, ILMN_2601833, ILMN_2829594, ILMN_3007428, ILMN_2701664, ILMN_1232884, ILMN_2727695, ILMN_1242390, ILMN_2603834, ILMN_26…	525	563	13588	1.74691	0.925455	0.0916825	1.92751
GOTERM_BP_FAT	GO:0042981~regulation of apoptosis	37	5.17483	0.00150235	ILMN_2846775, ILMN_2663920, ILMN_2769918, ILMN_2846776, ILMN_3103896, ILMN_2727153, ILMN_2681241, ILMN_2627041, ILMN_2742042, ILMN_2716527, ILMN_2811737, ILMN_3136638, ILMN_2788073, ILMN_2708297, ILMN_3161601, ILMN_2606295, ILMN_2696232, ILMN_2479290, ILMN_2690603, ILMN_1225565, ILMN_2829594, ILMN_3007428, ILMN_2701664, ILMN_1232884, ILMN_2727695, ILMN_1242390, ILMN_2603834, ILMN_2602711, ILMN_29…	525	553	13588	1.7317	0.970122	0.114016	2.59737
GOTERM_BP_FAT	GO:0043069~negative regulation of programmed cell death	20	2.7972	0.002925	ILMN_2769918, ILMN_2663920, ILMN_1232884, ILMN_2846775, ILMN_2846776, ILMN_2727695, ILMN_3103896, ILMN_2727153, ILMN_2681241, ILMN_2602711, ILMN_2627041, ILMN_2905866, ILMN_2811737, ILMN_2654682, ILMN_2646985, ILMN_3136638, ILMN_3161601, ILMN_2696232, ILMN_2479290, ILMN_1225565, ILMN_2690603, ILMN_2601833, ILMN_2829594, ILMN_2701664	525	244	13588	2.12147	0.99893	0.168781	4.9982
GOTERM_BP_FAT	GO:0060548~negative regulation of cell death	20	2.7972	0.00306328	ILMN_2769918, ILMN_2663920, ILMN_1232884, ILMN_2846775, ILMN_2846776, ILMN_2727695, ILMN_3103896, ILMN_2727153, ILMN_2681241, ILMN_2602711, ILMN_2627041, ILMN_2905866, ILMN_2811737, ILMN_2654682, ILMN_2646985, ILMN_3136638, ILMN_3161601, ILMN_2696232, ILMN_2479290, ILMN_1225565, ILMN_2690603, ILMN_2601833, ILMN_2829594, ILMN_2701664	525	245	13588	2.11281	0.999226	0.171815	5.22856
GOTERM_BP_FAT	GO:0043066~negative regulation of apoptosis	19	2.65734	0.00526831	ILMN_2769918, ILMN_2663920, ILMN_1232884, ILMN_2846775, ILMN_2846776, ILMN_2727695, ILMN_3103896, ILMN_2727153, ILMN_2681241, ILMN_2602711, ILMN_2627041, ILMN_2905866, ILMN_2811737, ILMN_2654682, ILMN_2646985, ILMN_3136638, ILMN_3161601, ILMN_2696232, ILMN_2479290, ILMN_1225565, ILMN_2690603, ILMN_2829594, ILMN_2701664	525	239	13588	2.05756	0.999996	0.2266	8.83147
GOTERM_BP_FAT	GO:0006916~anti-apoptosis	10	1.3986	0.00673795	ILMN_2663920, ILMN_2727153, ILMN_2681241, ILMN_2696232, ILMN_1225565, ILMN_2905866, ILMN_2690603, ILMN_2829594, ILMN_2701664, ILMN_2654682, ILMN_2646985	525	88	13588	2.94113	1	0.257592	11.1607
GOTERM_BP_FAT	GO:0008630~DNA damage response, signal transduction resulting in induction of apoptosis	4	0.559441	0.0569808	ILMN_2742042, ILMN_2923607, ILMN_3138439, ILMN_2788073	525	23	13588	4.5012	1	0.671675	64.1898
GOTERM_BP_FAT	GO:0043068~positive regulation of programmed cell death	16	2.23776	0.0605943	ILMN_2846775, ILMN_2846776, ILMN_2603834, ILMN_2602711, ILMN_2742042, ILMN_2923607, ILMN_2716527, ILMN_2811737, ILMN_3138439, ILMN_2603837, ILMN_2788073, ILMN_2708297, ILMN_2735184, ILMN_2606295, ILMN_1216042, ILMN_2479290, ILMN_2685696, ILMN_1248947	525	250	13588	1.65644	1	0.686005	66.5172
GOTERM_BP_FAT	GO:0010942~positive regulation of cell death	16	2.23776	0.0640809	ILMN_2846775, ILMN_2846776, ILMN_2603834, ILMN_2602711, ILMN_2742042, ILMN_2923607, ILMN_2716527, ILMN_2811737, ILMN_3138439, ILMN_2603837, ILMN_2788073, ILMN_2708297, ILMN_2735184, ILMN_2606295, ILMN_1216042, ILMN_2479290, ILMN_2685696, ILMN_1248947	525	252	13588	1.6433	1	0.695634	68.6271
GOTERM_BP_FAT	GO:0042771~DNA damage response, signal transduction by p53 class mediator resulting in induction of apoptosis	3	0.41958	0.0995043	ILMN_2742042, ILMN_2923607, ILMN_3138439	525	14	13588	5.54612	1	0.802247	84.0322
GOTERM_BP_FAT	GO:0012502~induction of programmed cell death	11	1.53846	0.11196	ILMN_2606295, ILMN_1216042, ILMN_2479290, ILMN_2602711, ILMN_2742042, ILMN_2923607, ILMN_2716527, ILMN_2811737, ILMN_3138439, ILMN_1248947, ILMN_2788073	525	167	13588	1.7048	1	0.821305	87.487
GOTERM_BP_FAT	GO:0006917~induction of apoptosis	11	1.53846	0.11196	ILMN_2606295, ILMN_1216042, ILMN_2479290, ILMN_2602711, ILMN_2742042, ILMN_2923607, ILMN_2716527, ILMN_2811737, ILMN_3138439, ILMN_1248947, ILMN_2788073	525	167	13588	1.7048	1	0.821305	87.487
GOTERM_BP_FAT	GO:0008629~induction of apoptosis by intracellular signals	4	0.559441	0.151185	ILMN_2742042, ILMN_2923607, ILMN_3138439, ILMN_2788073	525	35	13588	2.95793	1	0.862359	94.3253
GOTERM_BP_FAT	GO:0043065~positive regulation of apoptosis	14	1.95804	0.162896	ILMN_2602711, ILMN_2742042, ILMN_2923607, ILMN_2716527, ILMN_2811737, ILMN_3138439, ILMN_2788073, ILMN_2708297, ILMN_2735184, ILMN_1216042, ILMN_2606295, ILMN_2479290, ILMN_2685696, ILMN_1248947	525	248	13588	1.46108	1	0.873254	95.5504
GOTERM_BP_FAT	GO:0030330~DNA damage response, signal transduction by p53 class mediator	3	0.41958	0.165242	ILMN_2742042, ILMN_2923607, ILMN_3138439	525	19	13588	4.08662	1	0.876038	95.7636
GOTERM_BP_FAT	GO:0042770~DNA damage response, signal transduction	5	0.699301	0.176769	ILMN_2742042, ILMN_2923607, ILMN_1245874, ILMN_3138439, ILMN_2743723, ILMN_2788073	525	57	13588	2.27034	1	0.885004	96.6788
GOTERM_BP_FAT	GO:0006974~response to DNA damage stimulus	10	1.3986	0.782063	ILMN_2846775, ILMN_2846776, ILMN_2742042, ILMN_2923607, ILMN_1245874, ILMN_2774640, ILMN_3138439, ILMN_2788073, ILMN_2654682, ILMN_2704119, ILMN_2621847, ILMN_2829594, ILMN_2743723	525	287	13588	0.901809	1	0.999484	100
Annotation Cluster 33	Enrichment Score: 1.5428335062673948
Category	Term	Count	%	PValue	Genes	List Total	Pop Hits	Pop Total	Fold Enrichment	Bonferroni	Benjamini	FDR
GOTERM_CC_FAT	GO:0000267~cell fraction	39	5.45455	0.00475364	ILMN_2715546, ILMN_2702101, ILMN_2940195, ILMN_1245874, ILMN_2700982, ILMN_2667971, ILMN_1232716, ILMN_2667972, ILMN_1236889, ILMN_2623776, ILMN_2741114, ILMN_3136638, ILMN_2788073, ILMN_2828265, ILMN_2597532, ILMN_3161601, ILMN_2600678, ILMN_3027761, ILMN_1257193, ILMN_2648742, ILMN_1258991, ILMN_1222991, ILMN_2596611, ILMN_2745036, ILMN_2743723, ILMN_2887075, ILMN_2662387, ILMN_2617433, ILMN_12…	515	596	12504	1.58877	0.80212	0.0908995	6.28283
GOTERM_CC_FAT	GO:0005626~insoluble fraction	30	4.1958	0.0685732	ILMN_2702101, ILMN_2940195, ILMN_1245874, ILMN_1232716, ILMN_1236889, ILMN_2623776, ILMN_2741114, ILMN_3136638, ILMN_2788073, ILMN_2828265, ILMN_2597532, ILMN_3161601, ILMN_2600678, ILMN_1257193, ILMN_2648742, ILMN_1258991, ILMN_1222991, ILMN_2596611, ILMN_2743723, ILMN_2887075, ILMN_2662387, ILMN_1232884, ILMN_2751494, ILMN_2994995, ILMN_3121891, ILMN_2657175, ILMN_2601215, ILMN_1241638, ILMN_12…	515	528	12504	1.37952	1	0.508541	61.9922
GOTERM_CC_FAT	GO:0005624~membrane fraction	29	4.05594	0.0721636	ILMN_2702101, ILMN_2940195, ILMN_1245874, ILMN_1232716, ILMN_1236889, ILMN_2623776, ILMN_3136638, ILMN_2741114, ILMN_2788073, ILMN_2828265, ILMN_3161601, ILMN_2597532, ILMN_2600678, ILMN_1257193, ILMN_2648742, ILMN_1258991, ILMN_1222991, ILMN_2596611, ILMN_2743723, ILMN_2887075, ILMN_1232884, ILMN_2751494, ILMN_2994995, ILMN_2657175, ILMN_1241638, ILMN_2601215, ILMN_1248510, ILMN_2883138, ILMN_27…	515	510	12504	1.38061	1	0.50707	63.9396
Annotation Cluster 34	Enrichment Score: 1.5316670782724517
Category	Term	Count	%	PValue	Genes	List Total	Pop Hits	Pop Total	Fold Enrichment	Bonferroni	Benjamini	FDR
GOTERM_BP_FAT	GO:0030500~regulation of bone mineralization	4	0.559441	0.0219542	ILMN_2751527, ILMN_1259610, ILMN_3007428, ILMN_2666018	525	16	13588	6.47048	1	0.494409	32.1973
GOTERM_BP_FAT	GO:0070167~regulation of biomineral formation	4	0.559441	0.0219542	ILMN_2751527, ILMN_1259610, ILMN_3007428, ILMN_2666018	525	16	13588	6.47048	1	0.494409	32.1973
GOTERM_BP_FAT	GO:0030278~regulation of ossification	6	0.839161	0.0527186	ILMN_2751527, ILMN_1259610, ILMN_1231851, ILMN_2623983, ILMN_3007428, ILMN_2782964, ILMN_2666018	525	53	13588	2.93003	1	0.660699	61.2486
Annotation Cluster 35	Enrichment Score: 1.5174756031633307
Category	Term	Count	%	PValue	Genes	List Total	Pop Hits	Pop Total	Fold Enrichment	Bonferroni	Benjamini	FDR
INTERPRO	IPR001695:Lysyl oxidase	3	0.41958	0.0126803	ILMN_1255871, ILMN_2727638, ILMN_2997494	658	5	17763	16.1973	0.999999	0.384533	18.4656
INTERPRO	IPR019828:Lysyl oxidase, conserved site	3	0.41958	0.0126803	ILMN_1255871, ILMN_2727638, ILMN_2997494	658	5	17763	16.1973	0.999999	0.384533	18.4656
SP_PIR_KEYWORDS	ltq	3	0.41958	0.0134541	ILMN_1255871, ILMN_2727638, ILMN_2997494	682	5	17854	15.7073	0.997385	0.148465	17.4272
UP_SEQ_FEATURE	region of interest:Lysyl-oxidase like	3	0.41958	0.0164218	ILMN_1255871, ILMN_2727638, ILMN_2997494	679	5	16021	14.157	1	0.727981	24.6295
UP_SEQ_FEATURE	cross-link:Lysine tyrosylquinone (Lys-Tyr)	3	0.41958	0.0164218	ILMN_1255871, ILMN_2727638, ILMN_2997494	679	5	16021	14.157	1	0.727981	24.6295
UP_SEQ_FEATURE	metal ion-binding site:Copper	4	0.559441	0.023467	ILMN_2597532, ILMN_1255871, ILMN_2727638, ILMN_2997494	679	15	16021	6.292	1	0.809791	33.3363
SP_PIR_KEYWORDS	TPQ	3	0.41958	0.0349132	ILMN_1255871, ILMN_2727638, ILMN_2997494	682	8	17854	9.81708	1	0.282464	39.4913
GOTERM_MF_FAT	GO:0016638~oxidoreductase activity, acting on the CH-NH2 group of donors	4	0.559441	0.0386237	ILMN_2873750, ILMN_1255871, ILMN_2727638, ILMN_2997494	482	21	13288	5.25114	1	0.554818	44.6491
GOTERM_MF_FAT	GO:0005507~copper ion binding	6	0.839161	0.0693149	ILMN_2597532, ILMN_2875251, ILMN_3059326, ILMN_3136561, ILMN_1255871, ILMN_2727638, ILMN_2997494	482	61	13288	2.71165	1	0.713154	65.9954
SP_PIR_KEYWORDS	copper	5	0.699301	0.116032	ILMN_2597532, ILMN_3059326, ILMN_3136561, ILMN_1255871, ILMN_2727638, ILMN_2997494	682	49	17854	2.67131	1	0.504984	82.5102
GOTERM_MF_FAT	GO:0016641~oxidoreductase activity, acting on the CH-NH2 group of donors, oxygen as acceptor	3	0.41958	0.136806	ILMN_1255871, ILMN_2727638, ILMN_2997494	482	18	13288	4.59474	1	0.831556	89.0202
Annotation Cluster 36	Enrichment Score: 1.5118801405351763
Category	Term	Count	%	PValue	Genes	List Total	Pop Hits	Pop Total	Fold Enrichment	Bonferroni	Benjamini	FDR
GOTERM_BP_FAT	GO:0006508~proteolysis	56	7.83217	0.00901807	ILMN_3161652, ILMN_1227352, ILMN_2839569, ILMN_2715840, ILMN_2693403, ILMN_2811737, ILMN_3098718, ILMN_2486267, ILMN_2597868, ILMN_2717569, ILMN_1218116, ILMN_1226332, ILMN_2648397, ILMN_1237364, ILMN_2692316, ILMN_1228320, ILMN_2692315, ILMN_3049559, ILMN_2850753, ILMN_1259048, ILMN_2722902, ILMN_1248714, ILMN_2590349, ILMN_2685879, ILMN_1226348, ILMN_2792485, ILMN_2873822, ILMN_2590350, ILMN_26…	525	1034	13588	1.40173	1	0.293029	14.6636
SP_PIR_KEYWORDS	hydrolase	74	10.3497	0.0175306	ILMN_2637538, ILMN_1235657, ILMN_2702101, ILMN_2839569, ILMN_1227352, ILMN_2725188, ILMN_3130172, ILMN_2693403, ILMN_2811737, ILMN_1222489, ILMN_2754222, ILMN_2629591, ILMN_3154111, ILMN_2750548, ILMN_2648742, ILMN_2597868, ILMN_1218116, ILMN_2717569, ILMN_1222991, ILMN_1237364, ILMN_2887075, ILMN_2655260, ILMN_2692316, ILMN_1236700, ILMN_2955883, ILMN_2939681, ILMN_2692315, ILMN_3049559, ILMN_26…	682	1500	17854	1.29149	0.999575	0.184799	22.1218
GOTERM_MF_FAT	GO:0008237~metallopeptidase activity	14	1.95804	0.0185499	ILMN_2753809, ILMN_2692315, ILMN_1226259, ILMN_1227352, ILMN_2428963, ILMN_2613683, ILMN_2428961, ILMN_2589651, ILMN_2645816, ILMN_2873822, ILMN_1221851, ILMN_1218116, ILMN_2713538, ILMN_2613682, ILMN_1237364, ILMN_1250421, ILMN_1240726, ILMN_2696711, ILMN_2899041, ILMN_2692316	482	187	13288	2.06395	0.999997	0.386311	24.5095
SP_PIR_KEYWORDS	zymogen	15	2.0979	0.0205878	ILMN_2753809, ILMN_1226259, ILMN_2839569, ILMN_1227352, ILMN_1213617, ILMN_2811737, ILMN_2666007, ILMN_1221851, ILMN_2597868, ILMN_2872058, ILMN_1218116, ILMN_2713538, ILMN_1237364, ILMN_1250421, ILMN_1240726, ILMN_2696711, ILMN_2899041, ILMN_2711163, ILMN_1225727	682	199	17854	1.97328	0.999892	0.208767	25.4785
SP_PIR_KEYWORDS	metalloprotease	12	1.67832	0.0242088	ILMN_2753809, ILMN_1226259, ILMN_2692315, ILMN_1227352, ILMN_2613683, ILMN_2428963, ILMN_2428961, ILMN_2589651, ILMN_2645816, ILMN_1221851, ILMN_1218116, ILMN_2713538, ILMN_2613682, ILMN_1240726, ILMN_1250421, ILMN_2696711, ILMN_2899041, ILMN_2692316	682	146	17854	2.15169	0.999979	0.225976	29.2803
GOTERM_MF_FAT	GO:0070011~peptidase activity, acting on L-amino acid peptides	31	4.33566	0.0481807	ILMN_1226259, ILMN_3161652, ILMN_2839569, ILMN_1227352, ILMN_2911788, ILMN_2613683, ILMN_1213617, ILMN_2693403, ILMN_2811737, ILMN_2620030, ILMN_2666007, ILMN_2597868, ILMN_2713538, ILMN_1218116, ILMN_2717569, ILMN_2613682, ILMN_1237364, ILMN_1240726, ILMN_2696711, ILMN_2692316, ILMN_2753809, ILMN_2692315, ILMN_1257046, ILMN_2875404, ILMN_2428963, ILMN_2428961, ILMN_2589651, ILMN_1225261, ILMN_27…	482	603	13288	1.41728	1	0.626448	52.3601
SP_PIR_KEYWORDS	Protease	28	3.91608	0.0533226	ILMN_1226259, ILMN_1227352, ILMN_2839569, ILMN_2911788, ILMN_2613683, ILMN_1213617, ILMN_2693403, ILMN_2811737, ILMN_2620030, ILMN_2666007, ILMN_2597868, ILMN_2713538, ILMN_1218116, ILMN_2717569, ILMN_2613682, ILMN_1237364, ILMN_1240726, ILMN_2696711, ILMN_2692316, ILMN_2753809, ILMN_2692315, ILMN_1257046, ILMN_2428963, ILMN_2428961, ILMN_2589651, ILMN_1225261, ILMN_2765989, ILMN_2685879, ILMN_12…	682	509	17854	1.4401	1	0.359482	53.9136
GOTERM_MF_FAT	GO:0008233~peptidase activity	31	4.33566	0.074959	ILMN_1226259, ILMN_3161652, ILMN_2839569, ILMN_1227352, ILMN_2911788, ILMN_2613683, ILMN_1213617, ILMN_2693403, ILMN_2811737, ILMN_2620030, ILMN_2666007, ILMN_2597868, ILMN_2713538, ILMN_1218116, ILMN_2717569, ILMN_2613682, ILMN_1237364, ILMN_1240726, ILMN_2696711, ILMN_2692316, ILMN_2753809, ILMN_2692315, ILMN_1257046, ILMN_2875404, ILMN_2428963, ILMN_2428961, ILMN_2589651, ILMN_1225261, ILMN_27…	482	629	13288	1.3587	1	0.724312	68.9638
GOTERM_MF_FAT	GO:0004175~endopeptidase activity	22	3.07692	0.0878286	ILMN_1226259, ILMN_3161652, ILMN_1227352, ILMN_2839569, ILMN_2911788, ILMN_2693403, ILMN_2811737, ILMN_2620030, ILMN_2666007, ILMN_2597868, ILMN_2713538, ILMN_1218116, ILMN_1237364, ILMN_1240726, ILMN_2696711, ILMN_2753809, ILMN_1257046, ILMN_2875404, ILMN_1225261, ILMN_2685879, ILMN_1226348, ILMN_1221851, ILMN_2872058, ILMN_1250421, ILMN_2899041, ILMN_2711163, ILMN_1225727	482	421	13288	1.44063	1	0.727052	74.8521
Annotation Cluster 37	Enrichment Score: 1.511183681737429
Category	Term	Count	%	PValue	Genes	List Total	Pop Hits	Pop Total	Fold Enrichment	Bonferroni	Benjamini	FDR
SP_PIR_KEYWORDS	EF hand	6	0.839161	0.00377016	ILMN_3059326, ILMN_1216871, ILMN_1256702, ILMN_3136561, ILMN_2710905, ILMN_2803674, ILMN_2856697	682	28	17854	5.60976	0.809524	0.0641772	5.19981
PIR_SUPERFAMILY	PIRSF002353:S-100 protein	4	0.559441	0.0136091	ILMN_2883392, ILMN_1256702, ILMN_2710905, ILMN_2803674	357	12	8136	7.59664	0.99467	0.648966	17.2911
INTERPRO	IPR013787:S100/CaBP-9k-type, calcium binding, subdomain	4	0.559441	0.0408094	ILMN_2883392, ILMN_1256702, ILMN_2710905, ILMN_2803674	658	21	17763	5.14199	1	0.639861	48.651
INTERPRO	IPR001751:S100/CaBP-9k-type, calcium binding	4	0.559441	0.0514864	ILMN_2883392, ILMN_1256702, ILMN_2710905, ILMN_2803674	658	23	17763	4.69486	1	0.674119	57.0697
UP_SEQ_FEATURE	calcium-binding region:2; high affinity	3	0.41958	0.0891515	ILMN_2883392, ILMN_2710905, ILMN_2803674	679	12	16021	5.89875	1	0.980073	79.7005
UP_SEQ_FEATURE	calcium-binding region:1; low affinity	3	0.41958	0.0891515	ILMN_2883392, ILMN_2710905, ILMN_2803674	679	12	16021	5.89875	1	0.980073	79.7005
Annotation Cluster 38	Enrichment Score: 1.4793917734937037
Category	Term	Count	%	PValue	Genes	List Total	Pop Hits	Pop Total	Fold Enrichment	Bonferroni	Benjamini	FDR
INTERPRO	IPR018249:EF-HAND 2	17	2.37762	0.00405585	ILMN_1242390, ILMN_2710905, ILMN_2856697, ILMN_2744587, ILMN_2620030, ILMN_2734683, ILMN_3044633, ILMN_1250000, ILMN_2883392, ILMN_1242706, ILMN_3120014, ILMN_2659168, ILMN_2878542, ILMN_1216871, ILMN_1218668, ILMN_1256702, ILMN_2621847, ILMN_2803674, ILMN_2904339	658	205	17763	2.23865	0.988697	0.244344	6.29454
INTERPRO	IPR002048:Calcium-binding EF-hand	13	1.81818	0.00490422	ILMN_1242390, ILMN_2856697, ILMN_2744587, ILMN_2620030, ILMN_2734683, ILMN_3044633, ILMN_1250000, ILMN_3120014, ILMN_2659168, ILMN_2878542, ILMN_1242706, ILMN_1216871, ILMN_1218668, ILMN_2621847, ILMN_2904339	658	137	17763	2.56161	0.995585	0.260114	7.56331
UP_SEQ_FEATURE	domain:EF-hand 2	15	2.0979	0.00806387	ILMN_1242390, ILMN_2710905, ILMN_2856697, ILMN_2744587, ILMN_2620030, ILMN_2734683, ILMN_3044633, ILMN_1250000, ILMN_2883392, ILMN_3120014, ILMN_2659168, ILMN_2878542, ILMN_1216871, ILMN_1218668, ILMN_2621847, ILMN_2803674, ILMN_2904339	679	160	16021	2.21203	1	0.615145	12.9128
UP_SEQ_FEATURE	domain:EF-hand 1	15	2.0979	0.00850012	ILMN_1242390, ILMN_2710905, ILMN_2856697, ILMN_2744587, ILMN_2620030, ILMN_2734683, ILMN_3044633, ILMN_1250000, ILMN_2883392, ILMN_3120014, ILMN_2659168, ILMN_2878542, ILMN_1216871, ILMN_1218668, ILMN_2621847, ILMN_2803674, ILMN_2904339	679	161	16021	2.19829	1	0.612309	13.5645
INTERPRO	IPR011992:EF-Hand type	17	2.37762	0.0104839	ILMN_1242390, ILMN_3136561, ILMN_2710905, ILMN_2856697, ILMN_2744587, ILMN_2620030, ILMN_3044633, ILMN_1250000, ILMN_2883392, ILMN_1242706, ILMN_3120014, ILMN_2659168, ILMN_3059326, ILMN_2878542, ILMN_1216871, ILMN_2621847, ILMN_1218668, ILMN_1256702, ILMN_2803674, ILMN_2904339	658	227	17763	2.02168	0.999991	0.349847	15.5151
SMART	SM00054:EFh	13	1.81818	0.0105765	ILMN_1242390, ILMN_2856697, ILMN_2744587, ILMN_2620030, ILMN_2734683, ILMN_3044633, ILMN_1250000, ILMN_3120014, ILMN_2659168, ILMN_2878542, ILMN_1242706, ILMN_1216871, ILMN_1218668, ILMN_2621847, ILMN_2904339	376	137	9131	2.30438	0.914238	0.264366	12.7516
INTERPRO	IPR018248:EF hand	11	1.53846	0.0247731	ILMN_1242390, ILMN_2710905, ILMN_2744587, ILMN_2856697, ILMN_3044633, ILMN_1250000, ILMN_2883392, ILMN_3120014, ILMN_2659168, ILMN_1216871, ILMN_1218668, ILMN_2621847, ILMN_2803674	658	132	17763	2.24962	1	0.517188	33.0543
INTERPRO	IPR018247:EF-HAND 1	15	2.0979	0.0254623	ILMN_1242390, ILMN_2627041, ILMN_3136561, ILMN_2710905, ILMN_2856697, ILMN_2744587, ILMN_2620030, ILMN_3044633, ILMN_1250000, ILMN_2883392, ILMN_3120014, ILMN_2659168, ILMN_3059326, ILMN_1216871, ILMN_1218668, ILMN_2621847, ILMN_2803674, ILMN_2869110	658	211	17763	1.91911	1	0.508954	33.8072
UP_SEQ_FEATURE	calcium-binding region:2	9	1.25874	0.0946365	ILMN_3044633, ILMN_1242390, ILMN_1250000, ILMN_2659168, ILMN_3120014, ILMN_1216871, ILMN_2621847, ILMN_1218668, ILMN_2856697, ILMN_2744587, ILMN_2620030	679	110	16021	1.9305	1	0.981529	81.6899
UP_SEQ_FEATURE	calcium-binding region:1	9	1.25874	0.136371	ILMN_3044633, ILMN_1242390, ILMN_1250000, ILMN_2659168, ILMN_3120014, ILMN_1216871, ILMN_2621847, ILMN_1218668, ILMN_2856697, ILMN_2744587, ILMN_2620030	679	120	16021	1.76962	1	0.990805	91.8211
UP_SEQ_FEATURE	domain:EF-hand 3	6	0.839161	0.266449	ILMN_3044633, ILMN_1250000, ILMN_2878542, ILMN_2659168, ILMN_3120014, ILMN_1218668, ILMN_2856697, ILMN_2744587	679	82	16021	1.72646	1	0.99939	99.4965
UP_SEQ_FEATURE	domain:EF-hand 4	4	0.559441	0.413246	ILMN_3044633, ILMN_1250000, ILMN_3120014, ILMN_1218668, ILMN_2856697	679	55	16021	1.716	1	0.999957	99.9889
COG_ONTOLOGY	Signal transduction mechanisms / Cytoskeleton / Cell division and chromosome partitioning / General function prediction only	3	0.41958	0.432456	ILMN_1250000, ILMN_2659168, ILMN_2744587, ILMN_2620030	63	48	2040	2.02381	0.999993	0.90736	98.7395
Annotation Cluster 39	Enrichment Score: 1.4509052545438657
Category	Term	Count	%	PValue	Genes	List Total	Pop Hits	Pop Total	Fold Enrichment	Bonferroni	Benjamini	FDR
UP_SEQ_FEATURE	metal ion-binding site:Zinc 2; catalytic	5	0.699301	0.00226548	ILMN_2753809, ILMN_2692315, ILMN_2613682, ILMN_2613683, ILMN_1250421, ILMN_2696711, ILMN_2899041, ILMN_2692316	679	14	16021	8.42678	0.986155	0.248227	3.79898
INTERPRO	IPR006026:Peptidase, metallopeptidases	6	0.839161	0.00330401	ILMN_2753809, ILMN_2713538, ILMN_1218116, ILMN_1237364, ILMN_1240726, ILMN_1250421, ILMN_2696711, ILMN_2899041	658	28	17763	5.78474	0.974018	0.244818	5.1565
INTERPRO	IPR006025:Peptidase M, neutral zinc metallopeptidases, zinc-binding site	10	1.3986	0.00482212	ILMN_2753809, ILMN_1226259, ILMN_1227352, ILMN_2613683, ILMN_2589651, ILMN_1221851, ILMN_1218116, ILMN_2713538, ILMN_2613682, ILMN_1237364, ILMN_1250421, ILMN_1240726, ILMN_2899041, ILMN_2696711	658	87	17763	3.10292	0.995164	0.269209	7.44124
SMART	SM00235:ZnMc	6	0.839161	0.00511972	ILMN_2753809, ILMN_2713538, ILMN_1218116, ILMN_1237364, ILMN_1240726, ILMN_1250421, ILMN_2696711, ILMN_2899041	376	28	9131	5.20384	0.694465	0.211118	6.37297
SP_PIR_KEYWORDS	metalloproteinase	4	0.559441	0.00724702	ILMN_2753809, ILMN_1240726, ILMN_1250421, ILMN_2696711, ILMN_2899041	682	11	17854	9.51959	0.958953	0.104259	9.77131
INTERPRO	IPR001818:Peptidase M10A and M12B, matrixin and adamalysin	6	0.839161	0.0138779	ILMN_2753809, ILMN_1227352, ILMN_1237364, ILMN_1240726, ILMN_1250421, ILMN_2696711, ILMN_2899041	658	39	17763	4.15314	1	0.401792	20.0333
GOTERM_MF_FAT	GO:0008237~metallopeptidase activity	14	1.95804	0.0185499	ILMN_2753809, ILMN_2692315, ILMN_1226259, ILMN_1227352, ILMN_2428963, ILMN_2613683, ILMN_2428961, ILMN_2589651, ILMN_2645816, ILMN_2873822, ILMN_1221851, ILMN_1218116, ILMN_2713538, ILMN_2613682, ILMN_1237364, ILMN_1250421, ILMN_1240726, ILMN_2696711, ILMN_2899041, ILMN_2692316	482	187	13288	2.06395	0.999997	0.386311	24.5095
SP_PIR_KEYWORDS	zymogen	15	2.0979	0.0205878	ILMN_2753809, ILMN_1226259, ILMN_2839569, ILMN_1227352, ILMN_1213617, ILMN_2811737, ILMN_2666007, ILMN_1221851, ILMN_2597868, ILMN_2872058, ILMN_1218116, ILMN_2713538, ILMN_1237364, ILMN_1250421, ILMN_1240726, ILMN_2696711, ILMN_2899041, ILMN_2711163, ILMN_1225727	682	199	17854	1.97328	0.999892	0.208767	25.4785
SP_PIR_KEYWORDS	collagen degradation	4	0.559441	0.0213483	ILMN_1221851, ILMN_2753809, ILMN_1226259, ILMN_1240726, ILMN_2696711, ILMN_2899041	682	16	17854	6.54472	0.999923	0.210878	26.2924
SP_PIR_KEYWORDS	metalloprotease	12	1.67832	0.0242088	ILMN_2753809, ILMN_1226259, ILMN_2692315, ILMN_1227352, ILMN_2613683, ILMN_2428963, ILMN_2428961, ILMN_2589651, ILMN_2645816, ILMN_1221851, ILMN_1218116, ILMN_2713538, ILMN_2613682, ILMN_1240726, ILMN_1250421, ILMN_2696711, ILMN_2899041, ILMN_2692316	682	146	17854	2.15169	0.999979	0.225976	29.2803
GOTERM_BP_FAT	GO:0030574~collagen catabolic process	4	0.559441	0.0259118	ILMN_1221851, ILMN_2753809, ILMN_1226259, ILMN_1240726, ILMN_2696711, ILMN_2899041	525	17	13588	6.08986	1	0.52649	36.8426
INTERPRO	IPR016293:Peptidase M10A, matrix metallopeotidase	4	0.559441	0.0271606	ILMN_2753809, ILMN_1240726, ILMN_1250421, ILMN_2696711, ILMN_2899041	658	18	17763	5.99899	1	0.523264	35.6285
GOTERM_BP_FAT	GO:0044243~multicellular organismal catabolic process	4	0.559441	0.0302248	ILMN_1221851, ILMN_2753809, ILMN_1226259, ILMN_1240726, ILMN_2696711, ILMN_2899041	525	18	13588	5.75153	1	0.548988	41.5628
PIR_SUPERFAMILY	PIRSF001191:Peptidase_M10A_matrix	4	0.559441	0.0416024	ILMN_2753809, ILMN_1240726, ILMN_1250421, ILMN_2696711, ILMN_2899041	357	18	8136	5.06443	1	0.901616	44.496
INTERPRO	IPR000585:Hemopexin/matrixin	4	0.559441	0.0459938	ILMN_2753809, ILMN_1240726, ILMN_1250421, ILMN_2696711, ILMN_2899041	658	22	17763	4.90826	1	0.653508	52.9154
UP_SEQ_FEATURE	propeptide:Activation peptide	8	1.11888	0.0467624	ILMN_2751527, ILMN_2666007, ILMN_2753809, ILMN_2872058, ILMN_2839569, ILMN_1250421, ILMN_2696711, ILMN_2711163, ILMN_2899041, ILMN_1225727	679	78	16021	2.42	1	0.924379	55.8603
INTERPRO	IPR018487:Hemopexin/matrixin, repeat	4	0.559441	0.0514864	ILMN_2753809, ILMN_1240726, ILMN_1250421, ILMN_2696711, ILMN_2899041	658	23	17763	4.69486	1	0.674119	57.0697
INTERPRO	IPR018486:Hemopexin/matrixin, conserved site	4	0.559441	0.0514864	ILMN_2753809, ILMN_1240726, ILMN_1250421, ILMN_2696711, ILMN_2899041	658	23	17763	4.69486	1	0.674119	57.0697
SP_PIR_KEYWORDS	Protease	28	3.91608	0.0533226	ILMN_1226259, ILMN_1227352, ILMN_2839569, ILMN_2911788, ILMN_2613683, ILMN_1213617, ILMN_2693403, ILMN_2811737, ILMN_2620030, ILMN_2666007, ILMN_2597868, ILMN_2713538, ILMN_1218116, ILMN_2717569, ILMN_2613682, ILMN_1237364, ILMN_1240726, ILMN_2696711, ILMN_2692316, ILMN_2753809, ILMN_2692315, ILMN_1257046, ILMN_2428963, ILMN_2428961, ILMN_2589651, ILMN_1225261, ILMN_2765989, ILMN_2685879, ILMN_12…	682	509	17854	1.4401	1	0.359482	53.9136
UP_SEQ_FEATURE	domain:Hemopexin-like 4	4	0.559441	0.0569336	ILMN_2753809, ILMN_1240726, ILMN_1250421, ILMN_2696711, ILMN_2899041	679	21	16021	4.49428	1	0.941354	63.2487
UP_SEQ_FEATURE	domain:Hemopexin-like 3	4	0.559441	0.0569336	ILMN_2753809, ILMN_1240726, ILMN_1250421, ILMN_2696711, ILMN_2899041	679	21	16021	4.49428	1	0.941354	63.2487
GOTERM_BP_FAT	GO:0032963~collagen metabolic process	4	0.559441	0.0569808	ILMN_1221851, ILMN_2753809, ILMN_1226259, ILMN_1240726, ILMN_2696711, ILMN_2899041	525	23	13588	4.5012	1	0.671675	64.1898
GOTERM_BP_FAT	GO:0044259~multicellular organismal macromolecule metabolic process	4	0.559441	0.0633244	ILMN_1221851, ILMN_2753809, ILMN_1226259, ILMN_1240726, ILMN_2696711, ILMN_2899041	525	24	13588	4.31365	1	0.693985	68.1803
UP_SEQ_FEATURE	domain:Hemopexin-like 2	4	0.559441	0.0639245	ILMN_2753809, ILMN_1240726, ILMN_1250421, ILMN_2696711, ILMN_2899041	679	22	16021	4.29	1	0.952181	67.6338
UP_SEQ_FEATURE	domain:Hemopexin-like 1	4	0.559441	0.0639245	ILMN_2753809, ILMN_1240726, ILMN_1250421, ILMN_2696711, ILMN_2899041	679	22	16021	4.29	1	0.952181	67.6338
UP_SEQ_FEATURE	metal ion-binding site:Zinc 2; in inhibited form	3	0.41958	0.0642398	ILMN_2753809, ILMN_1250421, ILMN_2696711, ILMN_2899041	679	10	16021	7.0785	1	0.949363	67.8194
SMART	SM00120:HX	4	0.559441	0.0662628	ILMN_2753809, ILMN_1240726, ILMN_1250421, ILMN_2696711, ILMN_2899041	376	23	9131	4.2234	1	0.628363	58.5043
GOTERM_BP_FAT	GO:0044236~multicellular organismal metabolic process	4	0.559441	0.076934	ILMN_1221851, ILMN_2753809, ILMN_1226259, ILMN_1240726, ILMN_2696711, ILMN_2899041	525	26	13588	3.98183	1	0.747025	75.3718
UP_SEQ_FEATURE	short sequence motif:Cysteine switch	5	0.699301	0.0814371	ILMN_2753809, ILMN_1227352, ILMN_1240726, ILMN_1250421, ILMN_2696711, ILMN_2899041	679	39	16021	3.025	1	0.975952	76.556
UP_SEQ_FEATURE	metal ion-binding site:Zinc 1	7	0.979021	0.0928348	ILMN_2955883, ILMN_2689986, ILMN_2753809, ILMN_2681241, ILMN_1226332, ILMN_1250421, ILMN_2696711, ILMN_2899041	679	74	16021	2.23196	1	0.981625	81.0576
GOTERM_MF_FAT	GO:0004222~metalloendopeptidase activity	8	1.11888	0.119519	ILMN_1221851, ILMN_2753809, ILMN_1226259, ILMN_2713538, ILMN_1218116, ILMN_1227352, ILMN_1237364, ILMN_1240726, ILMN_1250421, ILMN_2696711, ILMN_2899041	482	114	13288	1.93463	1	0.803739	85.212
INTERPRO	IPR002477:Peptidoglycan binding-like	3	0.41958	0.167865	ILMN_2753809, ILMN_1240726, ILMN_1250421, ILMN_2899041	658	20	17763	4.04932	1	0.930536	94.7115
UP_SEQ_FEATURE	metal ion-binding site:Zinc; catalytic	6	0.839161	0.562814	ILMN_1221851, ILMN_1226259, ILMN_2713538, ILMN_1218116, ILMN_1227352, ILMN_1237364, ILMN_1240726, ILMN_2589651	679	118	16021	1.19975	1	0.999998	99.9999
Annotation Cluster 40	Enrichment Score: 1.4183566671405365
Category	Term	Count	%	PValue	Genes	List Total	Pop Hits	Pop Total	Fold Enrichment	Bonferroni	Benjamini	FDR
GOTERM_BP_FAT	GO:0030324~lung development	10	1.3986	0.0275995	ILMN_2629591, ILMN_1221851, ILMN_1226259, ILMN_2760979, ILMN_2654754, ILMN_1239578, ILMN_2930707, ILMN_1240726, ILMN_2666018, ILMN_2630749, ILMN_2997494	525	111	13588	2.3317	1	0.532283	38.7309
GOTERM_BP_FAT	GO:0030323~respiratory tube development	10	1.3986	0.0305117	ILMN_2629591, ILMN_1221851, ILMN_1226259, ILMN_2760979, ILMN_2654754, ILMN_1239578, ILMN_2930707, ILMN_1240726, ILMN_2666018, ILMN_2630749, ILMN_2997494	525	113	13588	2.29043	1	0.548465	41.8646
GOTERM_BP_FAT	GO:0035295~tube development	17	2.37762	0.049986	ILMN_2727695, ILMN_1226259, ILMN_1257794, ILMN_2760979, ILMN_3162511, ILMN_1239578, ILMN_2930707, ILMN_2737713, ILMN_2630749, ILMN_2997494, ILMN_1229467, ILMN_2629591, ILMN_2601336, ILMN_1221851, ILMN_1225565, ILMN_3085841, ILMN_2654754, ILMN_1240726, ILMN_1233670, ILMN_2666018	525	264	13588	1.66664	1	0.650171	59.2446
GOTERM_BP_FAT	GO:0060541~respiratory system development	10	1.3986	0.0503916	ILMN_2629591, ILMN_1221851, ILMN_1226259, ILMN_2760979, ILMN_2654754, ILMN_1239578, ILMN_2930707, ILMN_1240726, ILMN_2666018, ILMN_2630749, ILMN_2997494	525	124	13588	2.08725	1	0.650009	59.5481
Annotation Cluster 41	Enrichment Score: 1.4181613745801147
Category	Term	Count	%	PValue	Genes	List Total	Pop Hits	Pop Total	Fold Enrichment	Bonferroni	Benjamini	FDR
GOTERM_BP_FAT	GO:0030833~regulation of actin filament polymerization	8	1.11888	0.00154786	ILMN_2733793, ILMN_2921526, ILMN_2603725, ILMN_1225332, ILMN_2860479, ILMN_2787257, ILMN_2747060, ILMN_2697304, ILMN_2773113, ILMN_1220165, ILMN_1227836, ILMN_2860480	525	45	13588	4.60123	0.973138	0.113583	2.67505
GOTERM_BP_FAT	GO:0044087~regulation of cellular component biogenesis	11	1.53846	0.00220579	ILMN_2727695, ILMN_2921526, ILMN_2603725, ILMN_1225332, ILMN_2602711, ILMN_2697304, ILMN_1227836, ILMN_2733793, ILMN_2860479, ILMN_2787257, ILMN_2747060, ILMN_2773113, ILMN_1240726, ILMN_1220165, ILMN_2860480	525	89	13588	3.19889	0.994236	0.144653	3.79153
GOTERM_BP_FAT	GO:0008064~regulation of actin polymerization or depolymerization	8	1.11888	0.0028871	ILMN_2733793, ILMN_2921526, ILMN_2603725, ILMN_1225332, ILMN_2860479, ILMN_2787257, ILMN_2747060, ILMN_2697304, ILMN_2773113, ILMN_1220165, ILMN_1227836, ILMN_2860480	525	50	13588	4.1411	0.99883	0.170997	4.93497
GOTERM_BP_FAT	GO:0030832~regulation of actin filament length	8	1.11888	0.00323763	ILMN_2733793, ILMN_2921526, ILMN_2603725, ILMN_1225332, ILMN_2860479, ILMN_2787257, ILMN_2747060, ILMN_2697304, ILMN_2773113, ILMN_1220165, ILMN_1227836, ILMN_2860480	525	51	13588	4.05991	0.999485	0.176472	5.51825
GOTERM_BP_FAT	GO:0043254~regulation of protein complex assembly	9	1.25874	0.00338639	ILMN_2921526, ILMN_2727695, ILMN_1225332, ILMN_2603725, ILMN_2697304, ILMN_1227836, ILMN_2733793, ILMN_2860479, ILMN_2787257, ILMN_2747060, ILMN_2773113, ILMN_1220165, ILMN_2860480	525	65	13588	3.58365	0.999637	0.179643	5.76477
GOTERM_BP_FAT	GO:0032271~regulation of protein polymerization	8	1.11888	0.00606654	ILMN_2733793, ILMN_2921526, ILMN_2603725, ILMN_1225332, ILMN_2860479, ILMN_2787257, ILMN_2747060, ILMN_2697304, ILMN_2773113, ILMN_1220165, ILMN_1227836, ILMN_2860480	525	57	13588	3.63255	0.999999	0.23909	10.1036
GOTERM_BP_FAT	GO:0032956~regulation of actin cytoskeleton organization	8	1.11888	0.00802979	ILMN_2733793, ILMN_2921526, ILMN_2603725, ILMN_1225332, ILMN_2860479, ILMN_2787257, ILMN_2747060, ILMN_2697304, ILMN_2773113, ILMN_1220165, ILMN_1227836, ILMN_2860480	525	60	13588	3.45092	1	0.281268	13.1616
GOTERM_BP_FAT	GO:0032970~regulation of actin filament-based process	8	1.11888	0.00877784	ILMN_2733793, ILMN_2921526, ILMN_2603725, ILMN_1225332, ILMN_2860479, ILMN_2787257, ILMN_2747060, ILMN_2697304, ILMN_2773113, ILMN_1220165, ILMN_1227836, ILMN_2860480	525	61	13588	3.39435	1	0.294556	14.3007
SP_PIR_KEYWORDS	actin-binding	17	2.37762	0.0132232	ILMN_2921526, ILMN_2763602, ILMN_1242390, ILMN_1225332, ILMN_2603725, ILMN_3162511, ILMN_2736005, ILMN_1227836, ILMN_1237886, ILMN_2915232, ILMN_2733793, ILMN_2972459, ILMN_2860479, ILMN_1216871, ILMN_3085841, ILMN_2787257, ILMN_2444217, ILMN_2747060, ILMN_2773113, ILMN_1220165, ILMN_2860480, ILMN_2444316	682	226	17854	1.96921	0.997102	0.149835	17.1535
GOTERM_BP_FAT	GO:0032535~regulation of cellular component size	13	1.81818	0.0220529	ILMN_2921526, ILMN_3140071, ILMN_1225332, ILMN_2603725, ILMN_2424299, ILMN_2697304, ILMN_1227836, ILMN_2642913, ILMN_2597532, ILMN_2733793, ILMN_1248028, ILMN_2860479, ILMN_2787257, ILMN_2747060, ILMN_2773113, ILMN_1220165, ILMN_2860480	525	161	13588	2.08984	1	0.49147	32.317
GOTERM_BP_FAT	GO:0051493~regulation of cytoskeleton organization	9	1.25874	0.037249	ILMN_2921526, ILMN_1225332, ILMN_2603725, ILMN_2697304, ILMN_1227836, ILMN_1248041, ILMN_2733793, ILMN_2860479, ILMN_2787257, ILMN_2747060, ILMN_2773113, ILMN_1220165, ILMN_2860480	525	99	13588	2.3529	1	0.595243	48.545
GOTERM_BP_FAT	GO:0030837~negative regulation of actin filament polymerization	4	0.559441	0.0699788	ILMN_2921526, ILMN_1225332, ILMN_2773113, ILMN_1220165	525	25	13588	4.1411	1	0.722887	71.9135
GOTERM_BP_FAT	GO:0032272~negative regulation of protein polymerization	4	0.559441	0.0841794	ILMN_2921526, ILMN_1225332, ILMN_2773113, ILMN_1220165	525	27	13588	3.83436	1	0.776589	78.545
GOTERM_BP_FAT	GO:0031333~negative regulation of protein complex assembly	4	0.559441	0.0841794	ILMN_2921526, ILMN_1225332, ILMN_2773113, ILMN_1220165	525	27	13588	3.83436	1	0.776589	78.545
SP_PIR_KEYWORDS	actin capping	3	0.41958	0.12263	ILMN_2921526, ILMN_2773113, ILMN_1220165	682	16	17854	4.90854	1	0.521128	84.268
GOTERM_BP_FAT	GO:0051129~negative regulation of cellular component organization	7	0.979021	0.149477	ILMN_3140071, ILMN_2921526, ILMN_1225332, ILMN_2773113, ILMN_1220165, ILMN_1240726, ILMN_2644415	525	93	13588	1.9481	1	0.861833	94.1221
GOTERM_BP_FAT	GO:0051693~actin filament capping	3	0.41958	0.165242	ILMN_2921526, ILMN_2773113, ILMN_1220165	525	19	13588	4.08662	1	0.876038	95.7636
GOTERM_BP_FAT	GO:0030835~negative regulation of actin filament depolymerization	3	0.41958	0.193263	ILMN_2921526, ILMN_2773113, ILMN_1220165	525	21	13588	3.69741	1	0.896589	97.6696
GOTERM_BP_FAT	GO:0043244~regulation of protein complex disassembly	4	0.559441	0.229814	ILMN_2921526, ILMN_2773113, ILMN_1220165, ILMN_1253972	525	43	13588	2.40762	1	0.922007	98.9649
GOTERM_BP_FAT	GO:0030834~regulation of actin filament depolymerization	3	0.41958	0.236237	ILMN_2921526, ILMN_2773113, ILMN_1220165	525	24	13588	3.23524	1	0.924151	99.1061
GOTERM_BP_FAT	GO:0033043~regulation of organelle organization	9	1.25874	0.243878	ILMN_2921526, ILMN_1225332, ILMN_2603725, ILMN_2697304, ILMN_1227836, ILMN_1248041, ILMN_2733793, ILMN_2860479, ILMN_2787257, ILMN_2747060, ILMN_2773113, ILMN_1220165, ILMN_2860480	525	154	13588	1.51258	1	0.928071	99.2503
GOTERM_BP_FAT	GO:0051494~negative regulation of cytoskeleton organization	4	0.559441	0.282158	ILMN_2921526, ILMN_1225332, ILMN_2773113, ILMN_1220165	525	48	13588	2.15683	1	0.943729	99.6981
GOTERM_BP_FAT	GO:0043242~negative regulation of protein complex disassembly	3	0.41958	0.393224	ILMN_2921526, ILMN_2773113, ILMN_1220165	525	35	13588	2.21845	1	0.973891	99.9841
GOTERM_BP_FAT	GO:0010639~negative regulation of organelle organization	4	0.559441	0.430137	ILMN_2921526, ILMN_1225332, ILMN_2773113, ILMN_1220165	525	62	13588	1.6698	1	0.979214	99.9947
Annotation Cluster 42	Enrichment Score: 1.3444458996687854
Category	Term	Count	%	PValue	Genes	List Total	Pop Hits	Pop Total	Fold Enrichment	Bonferroni	Benjamini	FDR
GOTERM_BP_FAT	GO:0003013~circulatory system process	10	1.3986	0.0275995	ILMN_2601336, ILMN_2606295, ILMN_1216042, ILMN_1258991, ILMN_2613682, ILMN_1241638, ILMN_2613683, ILMN_2693895, ILMN_1244424, ILMN_2620122, ILMN_2737713, ILMN_2788073	525	111	13588	2.3317	1	0.532283	38.7309
GOTERM_BP_FAT	GO:0008015~blood circulation	10	1.3986	0.0275995	ILMN_2601336, ILMN_2606295, ILMN_1216042, ILMN_1258991, ILMN_2613682, ILMN_1241638, ILMN_2613683, ILMN_2693895, ILMN_1244424, ILMN_2620122, ILMN_2737713, ILMN_2788073	525	111	13588	2.3317	1	0.532283	38.7309
GOTERM_BP_FAT	GO:0035150~regulation of tube size	6	0.839161	0.0367004	ILMN_2606295, ILMN_1216042, ILMN_2693895, ILMN_1244424, ILMN_2620122, ILMN_2737713	525	48	13588	3.23524	1	0.597256	48.0293
GOTERM_BP_FAT	GO:0050880~regulation of blood vessel size	6	0.839161	0.0367004	ILMN_2606295, ILMN_1216042, ILMN_2693895, ILMN_1244424, ILMN_2620122, ILMN_2737713	525	48	13588	3.23524	1	0.597256	48.0293
GOTERM_BP_FAT	GO:0003018~vascular process in circulatory system	6	0.839161	0.042691	ILMN_2606295, ILMN_1216042, ILMN_2693895, ILMN_1244424, ILMN_2620122, ILMN_2737713	525	50	13588	3.10583	1	0.624523	53.4054
GOTERM_BP_FAT	GO:0042311~vasodilation	4	0.559441	0.0841794	ILMN_2606295, ILMN_1216042, ILMN_1244424, ILMN_2620122	525	27	13588	3.83436	1	0.776589	78.545
GOTERM_BP_FAT	GO:0008217~regulation of blood pressure	6	0.839161	0.105243	ILMN_2606295, ILMN_1258991, ILMN_2613682, ILMN_1241638, ILMN_2613683, ILMN_2693895, ILMN_2737713, ILMN_2788073	525	65	13588	2.3891	1	0.816789	85.7227
Annotation Cluster 43	Enrichment Score: 1.2955184593386793
Category	Term	Count	%	PValue	Genes	List Total	Pop Hits	Pop Total	Fold Enrichment	Bonferroni	Benjamini	FDR
UP_SEQ_FEATURE	domain:ADF-H	3	0.41958	0.0422613	ILMN_1222471, ILMN_2736005, ILMN_2915232	679	8	16021	8.84812	1	0.915342	52.1628
INTERPRO	IPR002108:Actin-binding, cofilin/tropomyosin type	3	0.41958	0.0504834	ILMN_1222471, ILMN_2736005, ILMN_2915232	658	10	17763	8.09863	1	0.673835	56.3377
SMART	SM00102:ADF	3	0.41958	0.0608629	ILMN_1222471, ILMN_2736005, ILMN_2915232	376	10	9131	7.28537	0.999999	0.645163	55.318
Annotation Cluster 44	Enrichment Score: 1.2919115328117865
Category	Term	Count	%	PValue	Genes	List Total	Pop Hits	Pop Total	Fold Enrichment	Bonferroni	Benjamini	FDR
GOTERM_BP_FAT	GO:0051046~regulation of secretion	12	1.67832	0.00892744	ILMN_2994995, ILMN_1245874, ILMN_2588737, ILMN_1242246, ILMN_2737713, ILMN_2788073, ILMN_3136638, ILMN_2751527, ILMN_2828265, ILMN_3161601, ILMN_2875251, ILMN_2946088, ILMN_1244424, ILMN_2743723	525	125	13588	2.48466	1	0.294597	14.5269
GOTERM_BP_FAT	GO:0060341~regulation of cellular localization	14	1.95804	0.00950197	ILMN_2994995, ILMN_1245874, ILMN_2588737, ILMN_1242246, ILMN_2737713, ILMN_3136638, ILMN_2788073, ILMN_2828265, ILMN_3161601, ILMN_2751527, ILMN_2875251, ILMN_1242706, ILMN_1216871, ILMN_2946088, ILMN_1244424, ILMN_2743723	525	161	13588	2.2506	1	0.302022	15.39
GOTERM_BP_FAT	GO:0051047~positive regulation of secretion	7	0.979021	0.0158083	ILMN_3161601, ILMN_2828265, ILMN_2875251, ILMN_1245874, ILMN_2946088, ILMN_1242246, ILMN_1244424, ILMN_2743723, ILMN_3136638	525	53	13588	3.41836	1	0.416807	24.34
GOTERM_BP_FAT	GO:0032880~regulation of protein localization	9	1.25874	0.0226674	ILMN_1214241, ILMN_2751527, ILMN_2875251, ILMN_1216871, ILMN_3027751, ILMN_1245874, ILMN_2946088, ILMN_1242246, ILMN_2950622, ILMN_2743723, ILMN_2750778	525	90	13588	2.58819	1	0.496604	33.0576
GOTERM_BP_FAT	GO:0070201~regulation of establishment of protein localization	7	0.979021	0.0556659	ILMN_2751527, ILMN_2875251, ILMN_1216871, ILMN_3027751, ILMN_1245874, ILMN_2946088, ILMN_1242246, ILMN_2743723	525	71	13588	2.55174	1	0.668878	63.3057
GOTERM_BP_FAT	GO:0051223~regulation of protein transport	6	0.839161	0.105243	ILMN_2751527, ILMN_2875251, ILMN_1216871, ILMN_1245874, ILMN_2946088, ILMN_1242246, ILMN_2743723	525	65	13588	2.3891	1	0.816789	85.7227
GOTERM_BP_FAT	GO:0050708~regulation of protein secretion	4	0.559441	0.107543	ILMN_2751527, ILMN_2875251, ILMN_2946088, ILMN_1242246	525	30	13588	3.45092	1	0.815879	86.3517
GOTERM_BP_FAT	GO:0050707~regulation of cytokine secretion	3	0.41958	0.111989	ILMN_2751527, ILMN_2946088, ILMN_1242246	525	15	13588	5.17638	1	0.819481	87.4942
GOTERM_BP_FAT	GO:0050714~positive regulation of protein secretion	3	0.41958	0.138043	ILMN_2875251, ILMN_2946088, ILMN_1242246	525	17	13588	4.56739	1	0.851303	92.5743
GOTERM_BP_FAT	GO:0051222~positive regulation of protein transport	3	0.41958	0.406914	ILMN_2875251, ILMN_2946088, ILMN_1242246	525	36	13588	2.15683	1	0.97629	99.9893
Annotation Cluster 45	Enrichment Score: 1.274623171737986
Category	Term	Count	%	PValue	Genes	List Total	Pop Hits	Pop Total	Fold Enrichment	Bonferroni	Benjamini	FDR
INTERPRO	IPR013144:Ran binding protein-like, CRA domain	3	0.41958	0.0185573	ILMN_2763602, ILMN_2689160, ILMN_1244393	658	6	17763	13.4977	1	0.455384	25.8923
SMART	SM00757:CRA	3	0.41958	0.0226089	ILMN_2763602, ILMN_2689160, ILMN_1244393	376	6	9131	12.1423	0.994921	0.381363	25.4266
INTERPRO	IPR006595:CTLH, C-terminal to LisH motif	3	0.41958	0.0504834	ILMN_2763602, ILMN_2689160, ILMN_1244393	658	10	17763	8.09863	1	0.673835	56.3377
SMART	SM00668:CTLH	3	0.41958	0.0608629	ILMN_2763602, ILMN_2689160, ILMN_1244393	376	10	9131	7.28537	0.999999	0.645163	55.318
UP_SEQ_FEATURE	domain:CTLH	3	0.41958	0.0642398	ILMN_2763602, ILMN_2689160, ILMN_1244393	679	10	16021	7.0785	1	0.949363	67.8194
INTERPRO	IPR006594:LisH dimerisation motif	4	0.559441	0.0833073	ILMN_2693459, ILMN_2763602, ILMN_2689160, ILMN_2693461, ILMN_1244393	658	28	17763	3.85649	1	0.80875	75.1291
UP_SEQ_FEATURE	domain:LisH	4	0.559441	0.08709	ILMN_2693459, ILMN_2763602, ILMN_2689160, ILMN_2693461, ILMN_1244393	679	25	16021	3.7752	1	0.979914	78.9015
SMART	SM00667:LisH	4	0.559441	0.105746	ILMN_2693459, ILMN_2763602, ILMN_2689160, ILMN_2693461, ILMN_1244393	376	28	9131	3.46922	1	0.67454	76.1617
Annotation Cluster 46	Enrichment Score: 1.2523646376240218
Category	Term	Count	%	PValue	Genes	List Total	Pop Hits	Pop Total	Fold Enrichment	Bonferroni	Benjamini	FDR
GOTERM_MF_FAT	GO:0004740~pyruvate dehydrogenase (acetyl-transferring) kinase activity	3	0.41958	0.00747397	ILMN_1229318, ILMN_1259322, ILMN_2676876	482	4	13288	20.6763	0.99382	0.224556	10.6538
INTERPRO	IPR005467:Signal transduction histidine kinase, core	3	0.41958	0.0126803	ILMN_1229318, ILMN_1259322, ILMN_2676876	658	5	17763	16.1973	0.999999	0.384533	18.4656
INTERPRO	IPR018955:Branched-chain alpha-ketoacid dehydrogenase kinase/Pyruvate dehydrogenase kinase, mitochondrial	3	0.41958	0.0126803	ILMN_1229318, ILMN_1259322, ILMN_2676876	658	5	17763	16.1973	0.999999	0.384533	18.4656
GOTERM_BP_FAT	GO:0018106~peptidyl-histidine phosphorylation	3	0.41958	0.0137359	ILMN_1229318, ILMN_1259322, ILMN_2676876	525	5	13588	15.5291	1	0.391559	21.5023
UP_SEQ_FEATURE	domain:Histidine kinase	3	0.41958	0.0164218	ILMN_1229318, ILMN_1259322, ILMN_2676876	679	5	16021	14.157	1	0.727981	24.6295
PIR_SUPERFAMILY	PIRSF000718:branched-chain alpha-keto acid dehydrogenase kinase	3	0.41958	0.017486	ILMN_1229318, ILMN_1259322, ILMN_2676876	357	5	8136	13.6739	0.998816	0.674738	21.6829
GOTERM_MF_FAT	GO:0016775~phosphotransferase activity, nitrogenous group as acceptor	4	0.559441	0.0185739	ILMN_1229318, ILMN_1224754, ILMN_1259322, ILMN_2676876	482	16	13288	6.89212	0.999997	0.375495	24.5372
GOTERM_BP_FAT	GO:0018202~peptidyl-histidine modification	3	0.41958	0.027403	ILMN_1229318, ILMN_1259322, ILMN_2676876	525	7	13588	11.0922	1	0.533866	38.5138
GOTERM_MF_FAT	GO:0004673~protein histidine kinase activity	3	0.41958	0.0579358	ILMN_1229318, ILMN_1259322, ILMN_2676876	482	11	13288	7.51867	1	0.665001	59.1879
GOTERM_MF_FAT	GO:0000155~two-component sensor activity	3	0.41958	0.0579358	ILMN_1229318, ILMN_1259322, ILMN_2676876	482	11	13288	7.51867	1	0.665001	59.1879
SP_PIR_KEYWORDS	glucose metabolism	3	0.41958	0.135621	ILMN_1229318, ILMN_1259322, ILMN_2676876	682	17	17854	4.6198	1	0.546107	87.259
SP_PIR_KEYWORDS	carbohydrate metabolism	6	0.839161	0.145801	ILMN_2755333, ILMN_2750548, ILMN_1229318, ILMN_2769795, ILMN_2712685, ILMN_1259322, ILMN_2676876, ILMN_1228139	682	73	17854	2.15169	1	0.561153	89.2239
SP_PIR_KEYWORDS	pyruvate	3	0.41958	0.148897	ILMN_1229318, ILMN_1259322, ILMN_2676876	682	18	17854	4.36315	1	0.560881	89.7631
INTERPRO	IPR003594:ATP-binding region, ATPase-like	3	0.41958	0.167865	ILMN_1229318, ILMN_1259322, ILMN_2676876	658	20	17763	4.04932	1	0.930536	94.7115
SMART	SM00387:HATPase_c	3	0.41958	0.197391	ILMN_1229318, ILMN_1259322, ILMN_2676876	376	20	9131	3.64269	1	0.795526	94.0454
GOTERM_CC_FAT	GO:0031980~mitochondrial lumen	6	0.839161	0.805529	ILMN_1257020, ILMN_1229318, ILMN_2829594, ILMN_2646230, ILMN_1259322, ILMN_2676876, ILMN_2654682	515	163	12504	0.893728	1	0.992103	100
GOTERM_CC_FAT	GO:0005759~mitochondrial matrix	6	0.839161	0.805529	ILMN_1257020, ILMN_1229318, ILMN_2829594, ILMN_2646230, ILMN_1259322, ILMN_2676876, ILMN_2654682	515	163	12504	0.893728	1	0.992103	100
Annotation Cluster 47	Enrichment Score: 1.2269956118549512
Category	Term	Count	%	PValue	Genes	List Total	Pop Hits	Pop Total	Fold Enrichment	Bonferroni	Benjamini	FDR
KEGG_PATHWAY	mmu05210:Colorectal cancer	9	1.25874	0.0243665	ILMN_2600678, ILMN_1239663, ILMN_2681241, ILMN_2602711, ILMN_2760979, ILMN_2655895, ILMN_2716527, ILMN_2907560, ILMN_2939666	237	86	5738	2.53371	0.982501	0.250967	25.8532
KEGG_PATHWAY	mmu05212:Pancreatic cancer	7	0.979021	0.0745886	ILMN_2600678, ILMN_2697220, ILMN_1231138, ILMN_2602711, ILMN_2760979, ILMN_2655895, ILMN_2716527	237	72	5738	2.35384	0.999997	0.345418	60.9354
KEGG_PATHWAY	mmu05200:Pathways in cancer	19	2.65734	0.114696	ILMN_2846775, ILMN_2846776, ILMN_2681241, ILMN_2850753, ILMN_2602711, ILMN_2760979, ILMN_2655895, ILMN_1258159, ILMN_2716527, ILMN_2907560, ILMN_2939666, ILMN_2600678, ILMN_2697220, ILMN_1239663, ILMN_2479290, ILMN_1231138, ILMN_1225565, ILMN_3068231, ILMN_2601833, ILMN_2444316	237	323	5738	1.42417	1	0.425913	77.1726
Annotation Cluster 48	Enrichment Score: 1.2266185032191776
Category	Term	Count	%	PValue	Genes	List Total	Pop Hits	Pop Total	Fold Enrichment	Bonferroni	Benjamini	FDR
UP_SEQ_FEATURE	domain:VWFC	4	0.559441	0.0329493	ILMN_1258629, ILMN_2687872, ILMN_2683958, ILMN_2635229, ILMN_2734683	679	17	16021	5.55176	1	0.878449	43.568
INTERPRO	IPR001007:von Willebrand factor, type C	5	0.699301	0.0686728	ILMN_1258629, ILMN_2687872, ILMN_2683958, ILMN_3008361, ILMN_2635229, ILMN_2734683	658	42	17763	3.21374	1	0.753722	67.9574
SMART	SM00214:VWC	5	0.699301	0.0923664	ILMN_1258629, ILMN_2687872, ILMN_2683958, ILMN_3008361, ILMN_2635229, ILMN_2734683	376	42	9131	2.89102	1	0.655637	71.1582
Annotation Cluster 49	Enrichment Score: 1.1614955971271894
Category	Term	Count	%	PValue	Genes	List Total	Pop Hits	Pop Total	Fold Enrichment	Bonferroni	Benjamini	FDR
GOTERM_BP_FAT	GO:0006869~lipid transport	10	1.3986	0.0405183	ILMN_2888834, ILMN_2916782, ILMN_2961216, ILMN_1216042, ILMN_2771237, ILMN_2725188, ILMN_1215004, ILMN_1238081, ILMN_1259252, ILMN_2629528	525	119	13588	2.17495	1	0.619323	51.5192
SP_PIR_KEYWORDS	lipid transport	6	0.839161	0.0442059	ILMN_2888834, ILMN_2916782, ILMN_1216042, ILMN_2771237, ILMN_1215004, ILMN_1238081	682	51	17854	3.07987	1	0.3173	47.2267
GOTERM_BP_FAT	GO:0010876~lipid localization	10	1.3986	0.059343	ILMN_2888834, ILMN_2916782, ILMN_2961216, ILMN_1216042, ILMN_2771237, ILMN_2725188, ILMN_1215004, ILMN_1238081, ILMN_1259252, ILMN_2629528	525	128	13588	2.02202	1	0.681069	65.7279
GOTERM_MF_FAT	GO:0005319~lipid transporter activity	4	0.559441	0.212577	ILMN_2961216, ILMN_1216042, ILMN_2725188, ILMN_2629528	482	44	13288	2.50622	1	0.904472	97.2366
Annotation Cluster 50	Enrichment Score: 1.1356147251906452
Category	Term	Count	%	PValue	Genes	List Total	Pop Hits	Pop Total	Fold Enrichment	Bonferroni	Benjamini	FDR
GOTERM_MF_FAT	GO:0004859~phospholipase inhibitor activity	3	0.41958	0.012159	ILMN_2657175, ILMN_1259252, ILMN_3135781, ILMN_1241171	482	5	13288	16.5411	0.99975	0.302759	16.7815
GOTERM_MF_FAT	GO:0055102~lipase inhibitor activity	3	0.41958	0.012159	ILMN_2657175, ILMN_1259252, ILMN_3135781, ILMN_1241171	482	5	13288	16.5411	0.99975	0.302759	16.7815
PIR_SUPERFAMILY	PIRSF002359:annexin I	3	0.41958	0.0560669	ILMN_2657175, ILMN_1259252, ILMN_3135781, ILMN_1241171	357	9	8136	7.59664	1	0.936402	55.0405
INTERPRO	IPR001464:Annexin	3	0.41958	0.070542	ILMN_2657175, ILMN_1259252, ILMN_3135781, ILMN_1241171	658	12	17763	6.74886	1	0.757217	68.9709
INTERPRO	IPR018502:Annexin repeat	3	0.41958	0.070542	ILMN_2657175, ILMN_1259252, ILMN_3135781, ILMN_1241171	658	12	17763	6.74886	1	0.757217	68.9709
INTERPRO	IPR018252:Annexin repeat, conserved site	3	0.41958	0.070542	ILMN_2657175, ILMN_1259252, ILMN_3135781, ILMN_1241171	658	12	17763	6.74886	1	0.757217	68.9709
SP_PIR_KEYWORDS	annexin	3	0.41958	0.0744501	ILMN_2657175, ILMN_1259252, ILMN_3135781, ILMN_1241171	682	12	17854	6.54472	1	0.421785	66.5033
SMART	SM00335:ANX	3	0.41958	0.0846093	ILMN_2657175, ILMN_1259252, ILMN_3135781, ILMN_1241171	376	12	9131	6.07114	1	0.63979	67.8309
SP_PIR_KEYWORDS	calcium/phospholipid-binding	3	0.41958	0.0858287	ILMN_2657175, ILMN_1259252, ILMN_3135781, ILMN_1241171	682	13	17854	6.04128	1	0.449478	71.8774
UP_SEQ_FEATURE	repeat:Annexin 1	3	0.41958	0.0891515	ILMN_2657175, ILMN_1259252, ILMN_3135781, ILMN_1241171	679	12	16021	5.89875	1	0.980073	79.7005
UP_SEQ_FEATURE	repeat:Annexin 4	3	0.41958	0.0891515	ILMN_2657175, ILMN_1259252, ILMN_3135781, ILMN_1241171	679	12	16021	5.89875	1	0.980073	79.7005
UP_SEQ_FEATURE	repeat:Annexin 2	3	0.41958	0.0891515	ILMN_2657175, ILMN_1259252, ILMN_3135781, ILMN_1241171	679	12	16021	5.89875	1	0.980073	79.7005
UP_SEQ_FEATURE	repeat:Annexin 3	3	0.41958	0.0891515	ILMN_2657175, ILMN_1259252, ILMN_3135781, ILMN_1241171	679	12	16021	5.89875	1	0.980073	79.7005
GOTERM_MF_FAT	GO:0005544~calcium-dependent phospholipid binding	3	0.41958	0.215113	ILMN_2657175, ILMN_1259252, ILMN_3135781, ILMN_1241171	482	24	13288	3.44606	1	0.901034	97.3672
GOTERM_MF_FAT	GO:0005543~phospholipid binding	6	0.839161	0.432349	ILMN_2743013, ILMN_2657175, ILMN_2923607, ILMN_1259252, ILMN_3135781, ILMN_1230423, ILMN_1241171	482	119	13288	1.39001	1	0.981668	99.9797
Annotation Cluster 51	Enrichment Score: 1.1246033968010536
Category	Term	Count	%	PValue	Genes	List Total	Pop Hits	Pop Total	Fold Enrichment	Bonferroni	Benjamini	FDR
GOTERM_MF_FAT	GO:0017040~ceramidase activity	3	0.41958	0.0243341	ILMN_2629591, ILMN_3130172, ILMN_2629112	482	7	13288	11.8151	1	0.437829	30.9213
KEGG_PATHWAY	mmu00600:Sphingolipid metabolism	6	0.839161	0.0277555	ILMN_1232884, ILMN_2629591, ILMN_1222991, ILMN_3130172, ILMN_1245356, ILMN_2629112	237	42	5738	3.45871	0.99011	0.250626	28.9166
GOTERM_MF_FAT	GO:0016811~hydrolase activity, acting on carbon-nitrogen (but not peptide) bonds, in linear amides	3	0.41958	0.626074	ILMN_2629591, ILMN_3130172, ILMN_2629112	482	58	13288	1.42596	1	0.996655	100
Annotation Cluster 52	Enrichment Score: 1.114853754476574
Category	Term	Count	%	PValue	Genes	List Total	Pop Hits	Pop Total	Fold Enrichment	Bonferroni	Benjamini	FDR
INTERPRO	IPR000024:Frizzled cysteine-rich domain	5	0.699301	0.00937633	ILMN_2735184, ILMN_2604282, ILMN_2907560, ILMN_2939666, ILMN_1214602	658	23	17763	5.86857	0.999969	0.340079	13.9896
UP_SEQ_FEATURE	domain:FZ	5	0.699301	0.0126582	ILMN_2735184, ILMN_2604282, ILMN_2907560, ILMN_2939666, ILMN_1214602	679	22	16021	5.3625	1	0.664675	19.5502
INTERPRO	IPR015526:Frizzled related	4	0.559441	0.0196844	ILMN_2604282, ILMN_2907560, ILMN_2939666, ILMN_1214602	658	16	17763	6.74886	1	0.465556	27.2422
SMART	SM00063:FRI	3	0.41958	0.0608629	ILMN_2604282, ILMN_2939666, ILMN_1214602	376	10	9131	7.28537	0.999999	0.645163	55.318
KEGG_PATHWAY	mmu04310:Wnt signaling pathway	8	1.11888	0.414885	ILMN_2604282, ILMN_2600678, ILMN_1250000, ILMN_2716527, ILMN_2907560, ILMN_2939666, ILMN_1214602, ILMN_1248041	237	149	5738	1.29992	1	0.791863	99.8495
SP_PIR_KEYWORDS	wnt signaling pathway	6	0.839161	0.470196	ILMN_2604282, ILMN_2746556, ILMN_1231035, ILMN_2907560, ILMN_2739965, ILMN_2939666, ILMN_2746075, ILMN_1214602	682	118	17854	1.33113	1	0.871335	99.9874
GOTERM_BP_FAT	GO:0016055~Wnt receptor signaling pathway	6	0.839161	0.566158	ILMN_2604282, ILMN_2746556, ILMN_1231035, ILMN_2907560, ILMN_2739965, ILMN_2939666, ILMN_2746075, ILMN_1214602	525	130	13588	1.19455	1	0.993517	100
Annotation Cluster 53	Enrichment Score: 1.105783310133825
Category	Term	Count	%	PValue	Genes	List Total	Pop Hits	Pop Total	Fold Enrichment	Bonferroni	Benjamini	FDR
KEGG_PATHWAY	mmu00520:Amino sugar and nucleotide sugar metabolism	7	0.979021	0.00864069	ILMN_1244631, ILMN_2712873, ILMN_2750548, ILMN_2724530, ILMN_2636832, ILMN_1219568, ILMN_1214822, ILMN_2644025, ILMN_2626547, ILMN_3161013, ILMN_1228139	237	44	5738	3.85175	0.759066	0.24772	9.9883
SP_PIR_KEYWORDS	allosteric enzyme	6	0.839161	0.0112644	ILMN_2606295, ILMN_2673233, ILMN_2658554, ILMN_2644025, ILMN_1216639, ILMN_1237695, ILMN_3161013	682	36	17854	4.36315	0.993078	0.136074	14.798
GOTERM_BP_FAT	GO:0019318~hexose metabolic process	14	1.95804	0.0138783	ILMN_2763002, ILMN_1229318, ILMN_2673233, ILMN_2642681, ILMN_2712685, ILMN_2769795, ILMN_1239578, ILMN_2644025, ILMN_1259322, ILMN_2626547, ILMN_2676876, ILMN_2755333, ILMN_2724530, ILMN_2750548, ILMN_1219568, ILMN_2658554, ILMN_1237695, ILMN_3161013, ILMN_1228139	525	169	13588	2.14406	1	0.390086	21.7004
KEGG_PATHWAY	mmu00500:Starch and sucrose metabolism	6	0.839161	0.0149955	ILMN_1244631, ILMN_1231851, ILMN_2658554, ILMN_2644025, ILMN_2782964, ILMN_2768026, ILMN_3161013, ILMN_2741114	237	36	5738	4.03516	0.91608	0.298114	16.7407
GOTERM_BP_FAT	GO:0005996~monosaccharide metabolic process	15	2.0979	0.0161147	ILMN_2763002, ILMN_1229318, ILMN_2673233, ILMN_2642681, ILMN_2712685, ILMN_2769795, ILMN_1239578, ILMN_2644025, ILMN_1259322, ILMN_2626547, ILMN_2676876, ILMN_2755333, ILMN_2724530, ILMN_2750548, ILMN_1219568, ILMN_2658554, ILMN_3147135, ILMN_1237695, ILMN_3161013, ILMN_1228139	525	191	13588	2.03261	1	0.418369	24.7512
KEGG_PATHWAY	mmu00052:Galactose metabolism	5	0.699301	0.0232515	ILMN_1244631, ILMN_1219188, ILMN_2673233, ILMN_2644025, ILMN_1237695, ILMN_3161013	237	27	5738	4.48351	0.978896	0.2568	24.819
GOTERM_BP_FAT	GO:0006006~glucose metabolic process	11	1.53846	0.0444183	ILMN_2763002, ILMN_2673233, ILMN_2642681, ILMN_1229318, ILMN_2712685, ILMN_2769795, ILMN_2644025, ILMN_1259322, ILMN_2676876, ILMN_2755333, ILMN_2658554, ILMN_1237695, ILMN_3161013	525	140	13588	2.03358	1	0.635922	54.8552
KEGG_PATHWAY	mmu00010:Glycolysis / Gluconeogenesis	7	0.979021	0.0596803	ILMN_2763002, ILMN_2953513, ILMN_1257020, ILMN_2673233, ILMN_2644025, ILMN_1237695, ILMN_3147135, ILMN_3161013, ILMN_2645793	237	68	5738	2.49231	0.999959	0.321687	52.5819
KEGG_PATHWAY	mmu00051:Fructose and mannose metabolism	5	0.699301	0.0637834	ILMN_1219188, ILMN_2724530, ILMN_1219568, ILMN_2673233, ILMN_2644025, ILMN_1237695, ILMN_2626547, ILMN_3161013	237	37	5738	3.27175	0.99998	0.329903	55.0308
SP_PIR_KEYWORDS	carbohydrate metabolism	6	0.839161	0.145801	ILMN_2755333, ILMN_2750548, ILMN_1229318, ILMN_2769795, ILMN_2712685, ILMN_1259322, ILMN_2676876, ILMN_1228139	682	73	17854	2.15169	1	0.561153	89.2239
GOTERM_BP_FAT	GO:0046365~monosaccharide catabolic process	5	0.699301	0.154246	ILMN_2763002, ILMN_2750548, ILMN_2673233, ILMN_2644025, ILMN_1237695, ILMN_3161013, ILMN_1228139	525	54	13588	2.39647	1	0.865477	94.673
GOTERM_MF_FAT	GO:0019200~carbohydrate kinase activity	3	0.41958	0.162234	ILMN_2673233, ILMN_2644025, ILMN_1237695, ILMN_3161013	482	20	13288	4.13527	1	0.869213	92.9919
GOTERM_BP_FAT	GO:0044275~cellular carbohydrate catabolic process	5	0.699301	0.200321	ILMN_2763002, ILMN_2750548, ILMN_2673233, ILMN_2644025, ILMN_1237695, ILMN_3161013, ILMN_1228139	525	60	13588	2.15683	1	0.903741	98.0018
GOTERM_BP_FAT	GO:0016052~carbohydrate catabolic process	6	0.839161	0.202378	ILMN_2763002, ILMN_2750548, ILMN_2673233, ILMN_2644025, ILMN_1237695, ILMN_3147135, ILMN_3161013, ILMN_1228139	525	81	13588	1.91718	1	0.905306	98.0899
SP_PIR_KEYWORDS	glycolysis	4	0.559441	0.214961	ILMN_2763002, ILMN_2673233, ILMN_2644025, ILMN_1237695, ILMN_3161013	682	42	17854	2.49323	1	0.665573	96.7334
GOTERM_BP_FAT	GO:0006096~glycolysis	4	0.559441	0.240152	ILMN_2763002, ILMN_2673233, ILMN_2644025, ILMN_1237695, ILMN_3161013	525	44	13588	2.3529	1	0.927012	99.183
GOTERM_BP_FAT	GO:0046164~alcohol catabolic process	5	0.699301	0.241434	ILMN_2763002, ILMN_2750548, ILMN_2673233, ILMN_2644025, ILMN_1237695, ILMN_3161013, ILMN_1228139	525	65	13588	1.99092	1	0.927404	99.2068
GOTERM_BP_FAT	GO:0006091~generation of precursor metabolites and energy	13	1.81818	0.307115	ILMN_2763002, ILMN_2608429, ILMN_1258534, ILMN_2673233, ILMN_2712685, ILMN_2769795, ILMN_3086201, ILMN_2644025, ILMN_3136638, ILMN_2755333, ILMN_3161601, ILMN_3098120, ILMN_2750548, ILMN_2658554, ILMN_2812935, ILMN_1237695, ILMN_3161013, ILMN_1228139	525	261	13588	1.28914	1	0.952581	99.8375
GOTERM_BP_FAT	GO:0006007~glucose catabolic process	4	0.559441	0.324734	ILMN_2763002, ILMN_2673233, ILMN_2644025, ILMN_1237695, ILMN_3161013	525	52	13588	1.99092	1	0.95671	99.8965
GOTERM_BP_FAT	GO:0019320~hexose catabolic process	4	0.559441	0.324734	ILMN_2763002, ILMN_2673233, ILMN_2644025, ILMN_1237695, ILMN_3161013	525	52	13588	1.99092	1	0.95671	99.8965
Annotation Cluster 54	Enrichment Score: 1.097080238869752
Category	Term	Count	%	PValue	Genes	List Total	Pop Hits	Pop Total	Fold Enrichment	Bonferroni	Benjamini	FDR
KEGG_PATHWAY	mmu04664:Fc epsilon RI signaling pathway	8	1.11888	0.050769	ILMN_2600678, ILMN_1235934, ILMN_2682574, ILMN_1229318, ILMN_1224077, ILMN_2655895, ILMN_2716527, ILMN_2601833	237	82	5738	2.36205	0.999805	0.321862	46.8361
KEGG_PATHWAY	mmu04370:VEGF signaling pathway	7	0.979021	0.0914334	ILMN_1232884, ILMN_2614212, ILMN_2600678, ILMN_1250000, ILMN_2682574, ILMN_2655895, ILMN_2601833	237	76	5738	2.22996	1	0.379066	68.7361
KEGG_PATHWAY	mmu04662:B cell receptor signaling pathway	7	0.979021	0.110168	ILMN_2600678, ILMN_1250000, ILMN_1235934, ILMN_1224077, ILMN_2655895, ILMN_2601833, ILMN_2690551	237	80	5738	2.11846	1	0.421276	75.7161
Annotation Cluster 55	Enrichment Score: 1.090305491428911
Category	Term	Count	%	PValue	Genes	List Total	Pop Hits	Pop Total	Fold Enrichment	Bonferroni	Benjamini	FDR
SP_PIR_KEYWORDS	GTP binding	6	0.839161	0.0100064	ILMN_2733852, ILMN_2600678, ILMN_1245079, ILMN_2862379, ILMN_2711688, ILMN_2588737, ILMN_2958099, ILMN_2908855	682	35	17854	4.48781	0.987905	0.125223	13.2527
SP_PIR_KEYWORDS	nucleotide binding	5	0.699301	0.22734	ILMN_2600678, ILMN_2648742, ILMN_2588737, ILMN_2763103, ILMN_2908855	682	64	17854	2.04523	1	0.681359	97.3908
SP_PIR_KEYWORDS	P-loop	5	0.699301	0.235575	ILMN_2600678, ILMN_2648742, ILMN_2588737, ILMN_2763103, ILMN_2908855	682	65	17854	2.01376	1	0.688892	97.7575
Annotation Cluster 56	Enrichment Score: 1.0876412067026224
Category	Term	Count	%	PValue	Genes	List Total	Pop Hits	Pop Total	Fold Enrichment	Bonferroni	Benjamini	FDR
GOTERM_BP_FAT	GO:0002526~acute inflammatory response	11	1.53846	0.0010715	ILMN_2772632, ILMN_1228320, ILMN_2752966, ILMN_3049559, ILMN_2771237, ILMN_1246800, ILMN_1257046, ILMN_2742042, ILMN_2715840, ILMN_1248714, ILMN_2485323	525	81	13588	3.51483	0.918185	0.0917909	1.85907
GOTERM_BP_FAT	GO:0051605~protein maturation by peptide bond cleavage	9	1.25874	0.00338639	ILMN_2751527, ILMN_1228320, ILMN_1221851, ILMN_1226259, ILMN_3049559, ILMN_1257046, ILMN_2715840, ILMN_1240726, ILMN_1248714, ILMN_2592718	525	65	13588	3.58365	0.999637	0.179643	5.76477
GOTERM_BP_FAT	GO:0016485~protein processing	9	1.25874	0.0226674	ILMN_2751527, ILMN_1228320, ILMN_1221851, ILMN_1226259, ILMN_3049559, ILMN_1257046, ILMN_2715840, ILMN_1240726, ILMN_1248714, ILMN_2592718	525	90	13588	2.58819	1	0.496604	33.0576
GOTERM_BP_FAT	GO:0051604~protein maturation	9	1.25874	0.0318323	ILMN_2751527, ILMN_1228320, ILMN_1221851, ILMN_1226259, ILMN_3049559, ILMN_1257046, ILMN_2715840, ILMN_1240726, ILMN_1248714, ILMN_2592718	525	96	13588	2.42643	1	0.560033	43.2352
GOTERM_BP_FAT	GO:0002253~activation of immune response	8	1.11888	0.0479852	ILMN_1228320, ILMN_2752966, ILMN_3049559, ILMN_1257046, ILMN_3153753, ILMN_2715840, ILMN_2601833, ILMN_1248714	525	86	13588	2.40762	1	0.647901	57.7157
GOTERM_BP_FAT	GO:0002541~activation of plasma proteins involved in acute inflammatory response	5	0.699301	0.0486402	ILMN_1228320, ILMN_3049559, ILMN_1257046, ILMN_2715840, ILMN_1248714	525	36	13588	3.59471	1	0.649684	58.2221
GOTERM_BP_FAT	GO:0006956~complement activation	5	0.699301	0.0486402	ILMN_1228320, ILMN_3049559, ILMN_1257046, ILMN_2715840, ILMN_1248714	525	36	13588	3.59471	1	0.649684	58.2221
GOTERM_BP_FAT	GO:0002252~immune effector process	10	1.3986	0.0547483	ILMN_1228320, ILMN_3049559, ILMN_2771237, ILMN_1257046, ILMN_2479290, ILMN_2896601, ILMN_2715840, ILMN_2662803, ILMN_2662802, ILMN_1248714, ILMN_1245354	525	126	13588	2.05412	1	0.665655	62.6765
GOTERM_BP_FAT	GO:0006959~humoral immune response	6	0.839161	0.0563405	ILMN_1228320, ILMN_3049559, ILMN_1257046, ILMN_2715840, ILMN_1220101, ILMN_1248714	525	54	13588	2.87577	1	0.670404	63.7618
SP_PIR_KEYWORDS	complement pathway	4	0.559441	0.0750136	ILMN_3049559, ILMN_1257046, ILMN_2715840, ILMN_1248714	682	26	17854	4.02752	1	0.419205	66.7905
SP_PIR_KEYWORDS	immune response	12	1.67832	0.0945641	ILMN_1228320, ILMN_2752966, ILMN_3049559, ILMN_1257046, ILMN_2715840, ILMN_2671923, ILMN_1220101, ILMN_1230287, ILMN_1248714, ILMN_2710705, ILMN_2870696, ILMN_1245354	682	184	17854	1.70732	1	0.458938	75.4469
GOTERM_BP_FAT	GO:0006958~complement activation, classical pathway	4	0.559441	0.107543	ILMN_3049559, ILMN_1257046, ILMN_2715840, ILMN_1248714	525	30	13588	3.45092	1	0.815879	86.3517
GOTERM_BP_FAT	GO:0045087~innate immune response	8	1.11888	0.119302	ILMN_1228320, ILMN_2752966, ILMN_3049559, ILMN_2771237, ILMN_1257046, ILMN_2715840, ILMN_1248714, ILMN_1245354	525	107	13588	1.9351	1	0.830734	89.1794
GOTERM_BP_FAT	GO:0002455~humoral immune response mediated by circulating immunoglobulin	4	0.559441	0.151185	ILMN_3049559, ILMN_1257046, ILMN_2715840, ILMN_1248714	525	35	13588	2.95793	1	0.862359	94.3253
GOTERM_BP_FAT	GO:0050778~positive regulation of immune response	9	1.25874	0.155121	ILMN_1228320, ILMN_2752966, ILMN_3049559, ILMN_2771237, ILMN_1257046, ILMN_3153753, ILMN_2715840, ILMN_2601833, ILMN_1248714	525	136	13588	1.71277	1	0.863009	94.7687
SP_PIR_KEYWORDS	innate immunity	6	0.839161	0.157912	ILMN_1228320, ILMN_2752966, ILMN_3049559, ILMN_1257046, ILMN_2715840, ILMN_1248714	682	75	17854	2.09431	1	0.571631	91.1938
GOTERM_BP_FAT	GO:0002449~lymphocyte mediated immunity	6	0.839161	0.169235	ILMN_3049559, ILMN_1257046, ILMN_2479290, ILMN_2896601, ILMN_2715840, ILMN_1248714	525	76	13588	2.04331	1	0.877738	96.1047
GOTERM_BP_FAT	GO:0048584~positive regulation of response to stimulus	11	1.53846	0.182215	ILMN_1228320, ILMN_2752966, ILMN_3049559, ILMN_2771237, ILMN_2469329, ILMN_1257046, ILMN_3153753, ILMN_2715840, ILMN_2601833, ILMN_1244424, ILMN_1248714, ILMN_2469333	525	186	13588	1.53065	1	0.888625	97.0431
GOTERM_BP_FAT	GO:0002250~adaptive immune response	6	0.839161	0.223232	ILMN_3049559, ILMN_1257046, ILMN_2479290, ILMN_2896601, ILMN_2715840, ILMN_1248714	525	84	13588	1.84871	1	0.920465	98.7987
GOTERM_BP_FAT	GO:0002460~adaptive immune response based on somatic recombination of immune receptors built from immunoglobulin superfamily domains	6	0.839161	0.223232	ILMN_3049559, ILMN_1257046, ILMN_2479290, ILMN_2896601, ILMN_2715840, ILMN_1248714	525	84	13588	1.84871	1	0.920465	98.7987
GOTERM_BP_FAT	GO:0019724~B cell mediated immunity	5	0.699301	0.241434	ILMN_3049559, ILMN_1257046, ILMN_2479290, ILMN_2715840, ILMN_1248714	525	65	13588	1.99092	1	0.927404	99.2068
GOTERM_BP_FAT	GO:0002443~leukocyte mediated immunity	6	0.839161	0.259295	ILMN_3049559, ILMN_1257046, ILMN_2479290, ILMN_2896601, ILMN_2715840, ILMN_1248714	525	89	13588	1.74485	1	0.935974	99.4773
GOTERM_BP_FAT	GO:0016064~immunoglobulin mediated immune response	4	0.559441	0.440406	ILMN_3049559, ILMN_1257046, ILMN_2715840, ILMN_1248714	525	63	13588	1.6433	1	0.981226	99.9961
KEGG_PATHWAY	mmu04610:Complement and coagulation cascades	4	0.559441	0.602004	ILMN_3049559, ILMN_1257046, ILMN_2715840, ILMN_1248714	237	75	5738	1.29125	1	0.895143	99.9986
Annotation Cluster 57	Enrichment Score: 1.0742678299058268
Category	Term	Count	%	PValue	Genes	List Total	Pop Hits	Pop Total	Fold Enrichment	Bonferroni	Benjamini	FDR
GOTERM_MF_FAT	GO:0008238~exopeptidase activity	8	1.11888	0.0130947	ILMN_2645816, ILMN_2873822, ILMN_2692315, ILMN_2613682, ILMN_2613683, ILMN_1213617, ILMN_2428963, ILMN_2428961, ILMN_1225261, ILMN_2589651, ILMN_2692316	482	70	13288	3.15068	0.999869	0.310899	17.9573
GOTERM_MF_FAT	GO:0004180~carboxypeptidase activity	4	0.559441	0.131995	ILMN_2645816, ILMN_2873822, ILMN_2613682, ILMN_2613683, ILMN_1213617	482	35	13288	3.15068	1	0.825358	88.0644
SP_PIR_KEYWORDS	carboxypeptidase	3	0.41958	0.346375	ILMN_2645816, ILMN_2613682, ILMN_2613683, ILMN_1213617	682	32	17854	2.45427	1	0.788937	99.7549
Annotation Cluster 58	Enrichment Score: 1.057654060569999
Category	Term	Count	%	PValue	Genes	List Total	Pop Hits	Pop Total	Fold Enrichment	Bonferroni	Benjamini	FDR
GOTERM_BP_FAT	GO:0045807~positive regulation of endocytosis	5	0.699301	0.0406429	ILMN_3154691, ILMN_1242390, ILMN_3052430, ILMN_2662803, ILMN_2744683, ILMN_2662802	525	34	13588	3.80616	1	0.616817	51.6293
GOTERM_BP_FAT	GO:0051130~positive regulation of cellular component organization	10	1.3986	0.0462696	ILMN_2727695, ILMN_3154691, ILMN_1242390, ILMN_2424299, ILMN_3052430, ILMN_2602711, ILMN_3027751, ILMN_2662803, ILMN_2744683, ILMN_2662802, ILMN_1248041	525	122	13588	2.12147	1	0.637544	56.362
GOTERM_BP_FAT	GO:0030100~regulation of endocytosis	6	0.839161	0.0492365	ILMN_3154691, ILMN_1242390, ILMN_3052430, ILMN_2662803, ILMN_2744683, ILMN_2662802, ILMN_2644415	525	52	13588	2.98637	1	0.65098	58.6781
GOTERM_BP_FAT	GO:0050766~positive regulation of phagocytosis	3	0.41958	0.221828	ILMN_3154691, ILMN_2662803, ILMN_2744683, ILMN_2662802	525	23	13588	3.3759	1	0.919885	98.7601
GOTERM_BP_FAT	GO:0050764~regulation of phagocytosis	3	0.41958	0.250695	ILMN_3154691, ILMN_2662803, ILMN_2744683, ILMN_2662802	525	25	13588	3.10583	1	0.931039	99.3602
Annotation Cluster 59	Enrichment Score: 1.0446346327063103
Category	Term	Count	%	PValue	Genes	List Total	Pop Hits	Pop Total	Fold Enrichment	Bonferroni	Benjamini	FDR
UP_SEQ_FEATURE	domain:CUB 2	5	0.699301	0.0540152	ILMN_2678421, ILMN_1257046, ILMN_2713538, ILMN_1218116, ILMN_1238603, ILMN_1253741, ILMN_2592718	679	34	16021	3.46985	1	0.936546	61.2575
UP_SEQ_FEATURE	domain:CUB 1	5	0.699301	0.0540152	ILMN_2678421, ILMN_1257046, ILMN_2713538, ILMN_1218116, ILMN_1238603, ILMN_1253741, ILMN_2592718	679	34	16021	3.46985	1	0.936546	61.2575
INTERPRO	IPR000859:CUB	5	0.699301	0.131986	ILMN_2678421, ILMN_1257046, ILMN_2713538, ILMN_1218116, ILMN_1238603, ILMN_1253741, ILMN_2592718	658	53	17763	2.54674	1	0.892514	89.6103
SMART	SM00042:CUB	5	0.699301	0.172147	ILMN_2678421, ILMN_1257046, ILMN_2713538, ILMN_1218116, ILMN_1238603, ILMN_1253741, ILMN_2592718	376	53	9131	2.291	1	0.766526	91.1408
Annotation Cluster 60	Enrichment Score: 1.0427543908868304
Category	Term	Count	%	PValue	Genes	List Total	Pop Hits	Pop Total	Fold Enrichment	Bonferroni	Benjamini	FDR
GOTERM_MF_FAT	GO:0008081~phosphoric diester hydrolase activity	8	1.11888	0.0151361	ILMN_3146952, ILMN_3079421, ILMN_1236700, ILMN_2702101, ILMN_1231851, ILMN_2601833, ILMN_1245356, ILMN_2782964, ILMN_2788073	482	72	13288	3.06316	0.999968	0.338753	20.469
GOTERM_MF_FAT	GO:0004114~3',5'-cyclic-nucleotide phosphodiesterase activity	3	0.41958	0.215113	ILMN_3146952, ILMN_3079421, ILMN_1236700	482	24	13288	3.44606	1	0.901034	97.3672
GOTERM_MF_FAT	GO:0004112~cyclic-nucleotide phosphodiesterase activity	3	0.41958	0.22859	ILMN_3146952, ILMN_3079421, ILMN_1236700	482	25	13288	3.30822	1	0.913184	97.9702
Annotation Cluster 61	Enrichment Score: 1.0352691960131906
Category	Term	Count	%	PValue	Genes	List Total	Pop Hits	Pop Total	Fold Enrichment	Bonferroni	Benjamini	FDR
GOTERM_BP_FAT	GO:0030595~leukocyte chemotaxis	5	0.699301	0.0189711	ILMN_2733793, ILMN_2771237, ILMN_2627041, ILMN_2787257, ILMN_2757966, ILMN_2747060, ILMN_2803674	525	27	13588	4.79295	1	0.453579	28.4849
GOTERM_BP_FAT	GO:0060326~cell chemotaxis	5	0.699301	0.0189711	ILMN_2733793, ILMN_2771237, ILMN_2627041, ILMN_2787257, ILMN_2757966, ILMN_2747060, ILMN_2803674	525	27	13588	4.79295	1	0.453579	28.4849
GOTERM_BP_FAT	GO:0050900~leukocyte migration	6	0.839161	0.0240944	ILMN_2733793, ILMN_2771237, ILMN_2627041, ILMN_2787257, ILMN_2757966, ILMN_2747060, ILMN_2803674, ILMN_1236889	525	43	13588	3.61143	1	0.509272	34.748
GOTERM_BP_FAT	GO:0006928~cell motion	20	2.7972	0.11854	ILMN_2658407, ILMN_2424299, ILMN_2725414, ILMN_2602711, ILMN_2627041, ILMN_2649709, ILMN_2757966, ILMN_2744683, ILMN_1236889, ILMN_2659224, ILMN_2597532, ILMN_2733793, ILMN_2771237, ILMN_2643915, ILMN_1247861, ILMN_2654754, ILMN_2787257, ILMN_2623983, ILMN_2747060, ILMN_2803674, ILMN_2844032, ILMN_1240726, ILMN_2625940	525	367	13588	1.41046	1	0.830486	89.0144
GOTERM_BP_FAT	GO:0016477~cell migration	12	1.67832	0.320677	ILMN_2424299, ILMN_2602711, ILMN_2627041, ILMN_2757966, ILMN_1236889, ILMN_2659224, ILMN_2733793, ILMN_2771237, ILMN_1247861, ILMN_2787257, ILMN_2747060, ILMN_2803674, ILMN_2844032, ILMN_1240726	525	240	13588	1.2941	1	0.956495	99.885
GOTERM_BP_FAT	GO:0051674~localization of cell	13	1.81818	0.414516	ILMN_2424299, ILMN_2602711, ILMN_2627041, ILMN_2757966, ILMN_1236889, ILMN_2659224, ILMN_2733793, ILMN_2771237, ILMN_1247861, ILMN_2787257, ILMN_2747060, ILMN_2844032, ILMN_2803674, ILMN_1240726, ILMN_2625940	525	284	13588	1.18474	1	0.977093	99.9915
GOTERM_BP_FAT	GO:0048870~cell motility	13	1.81818	0.414516	ILMN_2424299, ILMN_2602711, ILMN_2627041, ILMN_2757966, ILMN_1236889, ILMN_2659224, ILMN_2733793, ILMN_2771237, ILMN_1247861, ILMN_2787257, ILMN_2747060, ILMN_2844032, ILMN_2803674, ILMN_1240726, ILMN_2625940	525	284	13588	1.18474	1	0.977093	99.9915
Annotation Cluster 62	Enrichment Score: 1.0038926159273867
Category	Term	Count	%	PValue	Genes	List Total	Pop Hits	Pop Total	Fold Enrichment	Bonferroni	Benjamini	FDR
UP_SEQ_FEATURE	domain:PH	15	2.0979	0.0483887	ILMN_2884869, ILMN_2658407, ILMN_1235934, ILMN_2704141, ILMN_2755666, ILMN_2923607, ILMN_2755667, ILMN_2655895, ILMN_2755668, ILMN_1215004, ILMN_2936671, ILMN_2610771, ILMN_1248041, ILMN_2649392, ILMN_2686975, ILMN_1224077, ILMN_2601833	679	202	16021	1.7521	1	0.920303	57.1287
INTERPRO	IPR001849:Pleckstrin homology	16	2.23776	0.061624	ILMN_2884869, ILMN_2658407, ILMN_1235934, ILMN_2704141, ILMN_2755666, ILMN_2923607, ILMN_2755667, ILMN_2655895, ILMN_2755668, ILMN_1215004, ILMN_2936671, ILMN_2610771, ILMN_1248041, ILMN_1243564, ILMN_2649392, ILMN_2686975, ILMN_1224077, ILMN_2601833	658	261	17763	1.65489	1	0.720725	63.8497
SMART	SM00233:PH	16	2.23776	0.118053	ILMN_2884869, ILMN_2658407, ILMN_1235934, ILMN_2704141, ILMN_2755666, ILMN_2923607, ILMN_2755667, ILMN_2655895, ILMN_2755668, ILMN_1215004, ILMN_2936671, ILMN_2610771, ILMN_1248041, ILMN_1243564, ILMN_2649392, ILMN_2686975, ILMN_1224077, ILMN_2601833	376	261	9131	1.48871	1	0.701543	80.0445
INTERPRO	IPR011993:Pleckstrin homology-type	14	1.95804	0.274068	ILMN_2884869, ILMN_2658407, ILMN_1243329, ILMN_1235934, ILMN_2704141, ILMN_2755666, ILMN_2755667, ILMN_2655895, ILMN_2755668, ILMN_1215004, ILMN_3091641, ILMN_2936671, ILMN_1248041, ILMN_1243564, ILMN_2694960, ILMN_2649392, ILMN_2601833	658	289	17763	1.30774	1	0.984335	99.4047
Annotation Cluster 63	Enrichment Score: 0.9804666062466726
Category	Term	Count	%	PValue	Genes	List Total	Pop Hits	Pop Total	Fold Enrichment	Bonferroni	Benjamini	FDR
GOTERM_CC_FAT	GO:0042470~melanosome	9	1.25874	0.0233192	ILMN_2648669, ILMN_2927025, ILMN_2657175, ILMN_2751539, ILMN_1218668, ILMN_1258159, ILMN_1234558, ILMN_2773113, ILMN_1240726, ILMN_1258977, ILMN_2614655, ILMN_3101732	515	85	12504	2.57078	0.999672	0.249125	27.4808
GOTERM_CC_FAT	GO:0048770~pigment granule	9	1.25874	0.0233192	ILMN_2648669, ILMN_2927025, ILMN_2657175, ILMN_2751539, ILMN_1218668, ILMN_1258159, ILMN_1234558, ILMN_2773113, ILMN_1240726, ILMN_1258977, ILMN_2614655, ILMN_3101732	515	85	12504	2.57078	0.999672	0.249125	27.4808
GOTERM_CC_FAT	GO:0016023~cytoplasmic membrane-bounded vesicle	23	3.21678	0.131196	ILMN_2648669, ILMN_1246560, ILMN_1258159, ILMN_2588737, ILMN_1242246, ILMN_1236889, ILMN_2733793, ILMN_2828265, ILMN_2787257, ILMN_1218668, ILMN_2773113, ILMN_1240726, ILMN_1258977, ILMN_2592718, ILMN_2614655, ILMN_1249000, ILMN_3101732, ILMN_2994995, ILMN_1243329, ILMN_2657175, ILMN_3091641, ILMN_2644415, ILMN_2485323, ILMN_2606072, ILMN_2625299, ILMN_2927025, ILMN_2751539, ILMN_2747060, ILMN_12…	515	414	12504	1.34887	1	0.623128	85.2684
GOTERM_CC_FAT	GO:0031988~membrane-bounded vesicle	23	3.21678	0.145211	ILMN_2648669, ILMN_1246560, ILMN_1258159, ILMN_2588737, ILMN_1242246, ILMN_1236889, ILMN_2733793, ILMN_2828265, ILMN_2787257, ILMN_1218668, ILMN_2773113, ILMN_1240726, ILMN_1258977, ILMN_2592718, ILMN_2614655, ILMN_1249000, ILMN_3101732, ILMN_2994995, ILMN_1243329, ILMN_2657175, ILMN_3091641, ILMN_2644415, ILMN_2485323, ILMN_2606072, ILMN_2625299, ILMN_2927025, ILMN_2751539, ILMN_2747060, ILMN_12…	515	420	12504	1.3296	1	0.634516	88.195
GOTERM_CC_FAT	GO:0031982~vesicle	27	3.77622	0.167537	ILMN_2686183, ILMN_2648669, ILMN_1235934, ILMN_1246560, ILMN_1258159, ILMN_2588737, ILMN_1242246, ILMN_1236889, ILMN_2597532, ILMN_2828265, ILMN_2733793, ILMN_3120014, ILMN_1218668, ILMN_2787257, ILMN_2773113, ILMN_1258977, ILMN_1240726, ILMN_2592718, ILMN_2614655, ILMN_1249000, ILMN_3101732, ILMN_2994995, ILMN_1243329, ILMN_2657175, ILMN_3091641, ILMN_2644415, ILMN_2485323, ILMN_2606072, ILMN_26…	515	519	12504	1.2631	1	0.671525	91.7672
GOTERM_CC_FAT	GO:0031410~cytoplasmic vesicle	26	3.63636	0.200947	ILMN_2686183, ILMN_2648669, ILMN_1235934, ILMN_1246560, ILMN_1258159, ILMN_2588737, ILMN_1242246, ILMN_1236889, ILMN_2597532, ILMN_2828265, ILMN_2733793, ILMN_1218668, ILMN_2787257, ILMN_2773113, ILMN_1258977, ILMN_1240726, ILMN_2592718, ILMN_2614655, ILMN_1249000, ILMN_3101732, ILMN_2994995, ILMN_1243329, ILMN_2657175, ILMN_3091641, ILMN_2644415, ILMN_2485323, ILMN_2606072, ILMN_2625299, ILMN_29…	515	508	12504	1.24266	1	0.725483	95.2871
SP_PIR_KEYWORDS	cytoplasmic vesicle	11	1.53846	0.392822	ILMN_2700848, ILMN_2686183, ILMN_2994995, ILMN_2648669, ILMN_1243329, ILMN_1246560, ILMN_3091641, ILMN_1242246, ILMN_2606072, ILMN_2733793, ILMN_2787257, ILMN_2747060, ILMN_2592718, ILMN_2614655, ILMN_1249000	682	232	17854	1.24124	1	0.819348	99.9135
Annotation Cluster 64	Enrichment Score: 0.9734075939729817
Category	Term	Count	%	PValue	Genes	List Total	Pop Hits	Pop Total	Fold Enrichment	Bonferroni	Benjamini	FDR
GOTERM_BP_FAT	GO:0051270~regulation of cell motion	9	1.25874	0.0546158	ILMN_2733793, ILMN_2735184, ILMN_3140071, ILMN_1242390, ILMN_2654754, ILMN_2787257, ILMN_2747060, ILMN_2700982, ILMN_2620767, ILMN_1236889, ILMN_1257332	525	107	13588	2.17698	1	0.667807	62.5849
GOTERM_BP_FAT	GO:0040012~regulation of locomotion	9	1.25874	0.0622695	ILMN_3161601, ILMN_2733793, ILMN_2735184, ILMN_3140071, ILMN_2654754, ILMN_2787257, ILMN_2747060, ILMN_2700982, ILMN_2620767, ILMN_1236889, ILMN_1257332, ILMN_3136638	525	110	13588	2.11761	1	0.690513	67.5472
GOTERM_BP_FAT	GO:0051272~positive regulation of cell motion	5	0.699301	0.072124	ILMN_2733793, ILMN_2735184, ILMN_1242390, ILMN_2654754, ILMN_2787257, ILMN_2747060, ILMN_1236889	525	41	13588	3.15633	1	0.731317	73.0262
GOTERM_BP_FAT	GO:0030334~regulation of cell migration	7	0.979021	0.144194	ILMN_2733793, ILMN_2735184, ILMN_3140071, ILMN_2654754, ILMN_2787257, ILMN_2747060, ILMN_2700982, ILMN_2620767, ILMN_1236889	525	92	13588	1.96928	1	0.856915	93.4492
GOTERM_BP_FAT	GO:0030335~positive regulation of cell migration	4	0.559441	0.169998	ILMN_2733793, ILMN_2735184, ILMN_2654754, ILMN_2787257, ILMN_2747060, ILMN_1236889	525	37	13588	2.79804	1	0.877765	96.1669
GOTERM_BP_FAT	GO:0040017~positive regulation of locomotion	4	0.559441	0.240152	ILMN_2733793, ILMN_2735184, ILMN_2654754, ILMN_2787257, ILMN_2747060, ILMN_1236889	525	44	13588	2.3529	1	0.927012	99.183
Annotation Cluster 65	Enrichment Score: 0.9691078525281572
Category	Term	Count	%	PValue	Genes	List Total	Pop Hits	Pop Total	Fold Enrichment	Bonferroni	Benjamini	FDR
GOTERM_MF_FAT	GO:0008081~phosphoric diester hydrolase activity	8	1.11888	0.0151361	ILMN_3146952, ILMN_3079421, ILMN_1236700, ILMN_2702101, ILMN_1231851, ILMN_2601833, ILMN_1245356, ILMN_2782964, ILMN_2788073	482	72	13288	3.06316	0.999968	0.338753	20.469
UP_SEQ_FEATURE	metal ion-binding site:Divalent metal cation 2	3	0.41958	0.285977	ILMN_3146952, ILMN_1236700, ILMN_1231851, ILMN_2782964	679	25	16021	2.8314	1	0.999528	99.6824
UP_SEQ_FEATURE	metal ion-binding site:Divalent metal cation 1	3	0.41958	0.285977	ILMN_3146952, ILMN_1236700, ILMN_1231851, ILMN_2782964	679	25	16021	2.8314	1	0.999528	99.6824
Annotation Cluster 66	Enrichment Score: 0.9689806687928748
Category	Term	Count	%	PValue	Genes	List Total	Pop Hits	Pop Total	Fold Enrichment	Bonferroni	Benjamini	FDR
UP_SEQ_FEATURE	domain:Kazal-like	5	0.699301	0.0814371	ILMN_2685879, ILMN_2961216, ILMN_3059326, ILMN_3136561, ILMN_2764588, ILMN_2734683	679	39	16021	3.025	1	0.975952	76.556
INTERPRO	IPR002350:Proteinase inhibitor I1, Kazal	5	0.699301	0.100827	ILMN_2685879, ILMN_2961216, ILMN_3059326, ILMN_3136561, ILMN_2764588, ILMN_2734683	658	48	17763	2.81203	1	0.844442	81.7346
INTERPRO	IPR011497:Protease inhibitor, Kazal-type	4	0.559441	0.121545	ILMN_2685879, ILMN_2961216, ILMN_2764588, ILMN_2734683	658	33	17763	3.27217	1	0.885334	87.4201
SMART	SM00280:KAZAL	5	0.699301	0.133334	ILMN_2685879, ILMN_2961216, ILMN_3059326, ILMN_3136561, ILMN_2764588, ILMN_2734683	376	48	9131	2.52964	1	0.719563	84.053
Annotation Cluster 67	Enrichment Score: 0.9448461535471941
Category	Term	Count	%	PValue	Genes	List Total	Pop Hits	Pop Total	Fold Enrichment	Bonferroni	Benjamini	FDR
INTERPRO	IPR001781:Zinc finger, LIM-type	7	0.979021	0.0558383	ILMN_2880906, ILMN_3137570, ILMN_2885990, ILMN_2721439, ILMN_1214945, ILMN_2628522, ILMN_3117381, ILMN_2713285, ILMN_2621862, ILMN_2619767, ILMN_3104529, ILMN_1235230, ILMN_1221178	658	74	17763	2.55362	1	0.69753	60.1145
SP_PIR_KEYWORDS	LIM domain	7	0.979021	0.059663	ILMN_2880906, ILMN_3137570, ILMN_2885990, ILMN_2721439, ILMN_1214945, ILMN_2628522, ILMN_3117381, ILMN_2713285, ILMN_2621862, ILMN_2619767, ILMN_3104529, ILMN_1235230, ILMN_1221178	682	73	17854	2.5103	1	0.382607	58.0903
SMART	SM00132:LIM	7	0.979021	0.0828104	ILMN_2880906, ILMN_3137570, ILMN_2885990, ILMN_2721439, ILMN_1214945, ILMN_2628522, ILMN_3117381, ILMN_2713285, ILMN_2621862, ILMN_2619767, ILMN_3104529, ILMN_1235230, ILMN_1221178	376	74	9131	2.29719	1	0.650392	67.0104
UP_SEQ_FEATURE	domain:LIM zinc-binding 1	5	0.699301	0.1604	ILMN_2721439, ILMN_2628522, ILMN_1214945, ILMN_2621862, ILMN_2713285, ILMN_3117381, ILMN_3104529, ILMN_3137570	679	50	16021	2.3595	1	0.994228	94.9484
UP_SEQ_FEATURE	domain:LIM zinc-binding 2	5	0.699301	0.1604	ILMN_2721439, ILMN_2628522, ILMN_1214945, ILMN_2621862, ILMN_2713285, ILMN_3117381, ILMN_3104529, ILMN_3137570	679	50	16021	2.3595	1	0.994228	94.9484
UP_SEQ_FEATURE	domain:LIM zinc-binding 3	3	0.41958	0.301851	ILMN_2628522, ILMN_1214945, ILMN_2621862, ILMN_2713285, ILMN_3117381, ILMN_3137570	679	26	16021	2.7225	1	0.999623	99.7836
Annotation Cluster 68	Enrichment Score: 0.9369391731610623
Category	Term	Count	%	PValue	Genes	List Total	Pop Hits	Pop Total	Fold Enrichment	Bonferroni	Benjamini	FDR
GOTERM_CC_FAT	GO:0034358~plasma lipoprotein particle	4	0.559441	0.0975122	ILMN_2888834, ILMN_2772632, ILMN_2916782, ILMN_1216042	515	27	12504	3.59698	1	0.5642	75.2709
GOTERM_CC_FAT	GO:0032994~protein-lipid complex	4	0.559441	0.0975122	ILMN_2888834, ILMN_2772632, ILMN_2916782, ILMN_1216042	515	27	12504	3.59698	1	0.5642	75.2709
SP_PIR_KEYWORDS	hdl	3	0.41958	0.135621	ILMN_2772632, ILMN_2916782, ILMN_1216042	682	17	17854	4.6198	1	0.546107	87.259
GOTERM_CC_FAT	GO:0034364~high-density lipoprotein particle	3	0.41958	0.138612	ILMN_2772632, ILMN_2916782, ILMN_1216042	515	16	12504	4.55243	1	0.637462	86.8916
Annotation Cluster 69	Enrichment Score: 0.9359616914453296
Category	Term	Count	%	PValue	Genes	List Total	Pop Hits	Pop Total	Fold Enrichment	Bonferroni	Benjamini	FDR
GOTERM_BP_FAT	GO:0031668~cellular response to extracellular stimulus	6	0.839161	0.0287379	ILMN_2686183, ILMN_2632230, ILMN_1244424, ILMN_1214602, ILMN_2870696, ILMN_2788073	525	45	13588	3.45092	1	0.534671	39.9744
GOTERM_BP_FAT	GO:0031669~cellular response to nutrient levels	4	0.559441	0.0917038	ILMN_2686183, ILMN_2632230, ILMN_2870696, ILMN_2788073	525	28	13588	3.69741	1	0.785253	81.43
GOTERM_BP_FAT	GO:0009267~cellular response to starvation	3	0.41958	0.221828	ILMN_2686183, ILMN_2632230, ILMN_2870696	525	23	13588	3.3759	1	0.919885	98.7601
GOTERM_BP_FAT	GO:0042594~response to starvation	3	0.41958	0.308528	ILMN_2686183, ILMN_2632230, ILMN_2870696	525	29	13588	2.67744	1	0.952869	99.8432
Annotation Cluster 70	Enrichment Score: 0.9272522557842239
Category	Term	Count	%	PValue	Genes	List Total	Pop Hits	Pop Total	Fold Enrichment	Bonferroni	Benjamini	FDR
UP_SEQ_FEATURE	domain:Thyroglobulin type-1	3	0.41958	0.102505	ILMN_2689790, ILMN_2814005, ILMN_2694955, ILMN_1258988	679	13	16021	5.445	1	0.983118	84.2256
INTERPRO	IPR000716:Thyroglobulin type-1	3	0.41958	0.116533	ILMN_2689790, ILMN_2814005, ILMN_2694955, ILMN_1258988	658	16	17763	5.06165	1	0.87785	86.2214
SMART	SM00211:TY	3	0.41958	0.138372	ILMN_2689790, ILMN_2814005, ILMN_2694955, ILMN_1258988	376	16	9131	4.55336	1	0.720344	85.2022
Annotation Cluster 71	Enrichment Score: 0.923062970297616
Category	Term	Count	%	PValue	Genes	List Total	Pop Hits	Pop Total	Fold Enrichment	Bonferroni	Benjamini	FDR
GOTERM_BP_FAT	GO:0001819~positive regulation of cytokine production	6	0.839161	0.090297	ILMN_2752966, ILMN_2771237, ILMN_2627041, ILMN_2946088, ILMN_1244424, ILMN_1245354	525	62	13588	2.5047	1	0.78906	80.92
GOTERM_BP_FAT	GO:0032675~regulation of interleukin-6 production	4	0.559441	0.124356	ILMN_2752966, ILMN_1253972, ILMN_1244424, ILMN_1245354	525	32	13588	3.23524	1	0.836889	90.2164
GOTERM_BP_FAT	GO:0032755~positive regulation of interleukin-6 production	3	0.41958	0.15152	ILMN_2752966, ILMN_1244424, ILMN_1245354	525	18	13588	4.31365	1	0.861604	94.3644
Annotation Cluster 72	Enrichment Score: 0.9082392381821927
Category	Term	Count	%	PValue	Genes	List Total	Pop Hits	Pop Total	Fold Enrichment	Bonferroni	Benjamini	FDR
INTERPRO	IPR002035:von Willebrand factor, type A	8	1.11888	0.0443357	ILMN_2691951, ILMN_1259388, ILMN_2612090, ILMN_2589422, ILMN_2729289, ILMN_1229643, ILMN_2844032, ILMN_1226183, ILMN_2612091, ILMN_2862538, ILMN_3151149, ILMN_2768087	658	88	17763	2.45413	1	0.655012	51.5891
SMART	SM00327:VWA	8	1.11888	0.0693125	ILMN_2691951, ILMN_1259388, ILMN_2612090, ILMN_2589422, ILMN_2729289, ILMN_1229643, ILMN_2844032, ILMN_1226183, ILMN_2612091, ILMN_2862538, ILMN_3151149, ILMN_2768087	376	88	9131	2.20769	1	0.62321	60.2098
UP_SEQ_FEATURE	domain:VWFA 1	3	0.41958	0.145318	ILMN_1259388, ILMN_2589422, ILMN_2729289, ILMN_2862538, ILMN_2768087	679	16	16021	4.42406	1	0.99223	93.1536
UP_SEQ_FEATURE	domain:VWFA 2	3	0.41958	0.1603	ILMN_1259388, ILMN_2589422, ILMN_2729289, ILMN_2862538, ILMN_2768087	679	17	16021	4.16382	1	0.994663	94.9382
UP_SEQ_FEATURE	domain:VWFA	4	0.559441	0.401776	ILMN_2691951, ILMN_1229643, ILMN_2844032, ILMN_1226183, ILMN_3151149	679	54	16021	1.74778	1	0.999944	99.9845
Annotation Cluster 73	Enrichment Score: 0.8961676743635599
Category	Term	Count	%	PValue	Genes	List Total	Pop Hits	Pop Total	Fold Enrichment	Bonferroni	Benjamini	FDR
GOTERM_CC_FAT	GO:0044448~cell cortex part	7	0.979021	0.0791581	ILMN_2828265, ILMN_2921526, ILMN_1242390, ILMN_1220165, ILMN_2665666, ILMN_2617433, ILMN_2444316	515	73	12504	2.32818	1	0.503895	67.4704
GOTERM_CC_FAT	GO:0030863~cortical cytoskeleton	5	0.699301	0.0990982	ILMN_2921526, ILMN_1242390, ILMN_1220165, ILMN_2617433, ILMN_2444316	515	43	12504	2.82321	1	0.561837	75.8562
GOTERM_CC_FAT	GO:0005938~cell cortex	8	1.11888	0.261178	ILMN_2733793, ILMN_2828265, ILMN_2921526, ILMN_1242390, ILMN_2787257, ILMN_2747060, ILMN_1220165, ILMN_2665666, ILMN_2617433, ILMN_2444316	515	126	12504	1.54156	1	0.755814	98.3789
Annotation Cluster 74	Enrichment Score: 0.8959602953534997
Category	Term	Count	%	PValue	Genes	List Total	Pop Hits	Pop Total	Fold Enrichment	Bonferroni	Benjamini	FDR
GOTERM_BP_FAT	GO:0006665~sphingolipid metabolic process	6	0.839161	0.090297	ILMN_1222991, ILMN_3130172, ILMN_2647590, ILMN_1245356, ILMN_2681013, ILMN_2655373, ILMN_2629112	525	62	13588	2.5047	1	0.78906	80.92
GOTERM_BP_FAT	GO:0006643~membrane lipid metabolic process	6	0.839161	0.100132	ILMN_1222991, ILMN_3130172, ILMN_2647590, ILMN_1245356, ILMN_2681013, ILMN_2655373, ILMN_2629112	525	64	13588	2.42643	1	0.802257	84.2259
GOTERM_BP_FAT	GO:0006672~ceramide metabolic process	4	0.559441	0.160507	ILMN_1222991, ILMN_2647590, ILMN_2681013, ILMN_2655373, ILMN_2629112	525	36	13588	2.87577	1	0.870313	95.3228
GOTERM_BP_FAT	GO:0046519~sphingoid metabolic process	4	0.559441	0.179646	ILMN_1222991, ILMN_2647590, ILMN_2681013, ILMN_2655373, ILMN_2629112	525	38	13588	2.72441	1	0.887073	96.8763
Annotation Cluster 75	Enrichment Score: 0.8864135579122602
Category	Term	Count	%	PValue	Genes	List Total	Pop Hits	Pop Total	Fold Enrichment	Bonferroni	Benjamini	FDR
GOTERM_BP_FAT	GO:0002684~positive regulation of immune system process	18	2.51748	0.00262318	ILMN_2877958, ILMN_2846775, ILMN_1228320, ILMN_2846776, ILMN_3049559, ILMN_1257046, ILMN_2760979, ILMN_3153753, ILMN_2715840, ILMN_2774640, ILMN_1236889, ILMN_1248714, ILMN_2733793, ILMN_2752966, ILMN_2771237, ILMN_2787257, ILMN_2747060, ILMN_2751619, ILMN_2601833, ILMN_1253972, ILMN_1244424	525	206	13588	2.26153	0.99783	0.160739	4.49356
GOTERM_BP_FAT	GO:0050865~regulation of cell activation	13	1.81818	0.0176679	ILMN_2846775, ILMN_2877958, ILMN_2846776, ILMN_1259610, ILMN_2760979, ILMN_2774640, ILMN_1236889, ILMN_2788073, ILMN_3136638, ILMN_2733793, ILMN_3161601, ILMN_2752966, ILMN_2479290, ILMN_2787257, ILMN_2747060, ILMN_2751619, ILMN_1244424	525	156	13588	2.15683	1	0.439038	26.8037
GOTERM_BP_FAT	GO:0002694~regulation of leukocyte activation	12	1.67832	0.0361427	ILMN_2877958, ILMN_2846775, ILMN_2846776, ILMN_1259610, ILMN_2760979, ILMN_2774640, ILMN_3136638, ILMN_2788073, ILMN_3161601, ILMN_2733793, ILMN_2752966, ILMN_2479290, ILMN_2787257, ILMN_2751619, ILMN_2747060, ILMN_1244424	525	154	13588	2.01677	1	0.595378	47.5001
GOTERM_BP_FAT	GO:0050867~positive regulation of cell activation	9	1.25874	0.0411853	ILMN_2846775, ILMN_2733793, ILMN_2877958, ILMN_2846776, ILMN_2752966, ILMN_2760979, ILMN_2787257, ILMN_2747060, ILMN_2774640, ILMN_2751619, ILMN_1244424, ILMN_1236889	525	101	13588	2.30631	1	0.614587	52.1058
GOTERM_BP_FAT	GO:0002696~positive regulation of leukocyte activation	8	1.11888	0.0877381	ILMN_2846775, ILMN_2733793, ILMN_2877958, ILMN_2846776, ILMN_2752966, ILMN_2760979, ILMN_2787257, ILMN_2747060, ILMN_2774640, ILMN_2751619, ILMN_1244424	525	99	13588	2.09147	1	0.781441	79.9585
GOTERM_BP_FAT	GO:0050671~positive regulation of lymphocyte proliferation	5	0.699301	0.126081	ILMN_2846775, ILMN_2733793, ILMN_2877958, ILMN_2846776, ILMN_2752966, ILMN_2787257, ILMN_2747060, ILMN_2774640	525	50	13588	2.58819	1	0.837809	90.5484
GOTERM_BP_FAT	GO:0032946~positive regulation of mononuclear cell proliferation	5	0.699301	0.126081	ILMN_2846775, ILMN_2733793, ILMN_2877958, ILMN_2846776, ILMN_2752966, ILMN_2787257, ILMN_2747060, ILMN_2774640	525	50	13588	2.58819	1	0.837809	90.5484
GOTERM_BP_FAT	GO:0070665~positive regulation of leukocyte proliferation	5	0.699301	0.139878	ILMN_2846775, ILMN_2733793, ILMN_2877958, ILMN_2846776, ILMN_2752966, ILMN_2787257, ILMN_2747060, ILMN_2774640	525	52	13588	2.48864	1	0.850707	92.8462
GOTERM_BP_FAT	GO:0051251~positive regulation of lymphocyte activation	7	0.979021	0.154845	ILMN_2846775, ILMN_2733793, ILMN_2877958, ILMN_2846776, ILMN_2752966, ILMN_2760979, ILMN_2787257, ILMN_2747060, ILMN_2774640, ILMN_2751619	525	94	13588	1.92738	1	0.863859	94.7388
GOTERM_BP_FAT	GO:0051249~regulation of lymphocyte activation	9	1.25874	0.192513	ILMN_2846775, ILMN_2733793, ILMN_2877958, ILMN_2846776, ILMN_2752966, ILMN_1259610, ILMN_2479290, ILMN_2760979, ILMN_2787257, ILMN_2747060, ILMN_2774640, ILMN_2751619	525	144	13588	1.61762	1	0.896636	97.6314
GOTERM_BP_FAT	GO:0050670~regulation of lymphocyte proliferation	6	0.839161	0.195579	ILMN_2846775, ILMN_2733793, ILMN_2877958, ILMN_2846776, ILMN_2752966, ILMN_1259610, ILMN_2787257, ILMN_2747060, ILMN_2774640	525	80	13588	1.94114	1	0.898638	97.7839
GOTERM_BP_FAT	GO:0032944~regulation of mononuclear cell proliferation	6	0.839161	0.195579	ILMN_2846775, ILMN_2733793, ILMN_2877958, ILMN_2846776, ILMN_2752966, ILMN_1259610, ILMN_2787257, ILMN_2747060, ILMN_2774640	525	80	13588	1.94114	1	0.898638	97.7839
GOTERM_BP_FAT	GO:0070663~regulation of leukocyte proliferation	6	0.839161	0.209256	ILMN_2846775, ILMN_2733793, ILMN_2877958, ILMN_2846776, ILMN_2752966, ILMN_1259610, ILMN_2787257, ILMN_2747060, ILMN_2774640	525	82	13588	1.8938	1	0.910636	98.3586
GOTERM_BP_FAT	GO:0046635~positive regulation of alpha-beta T cell activation	3	0.41958	0.265175	ILMN_2877958, ILMN_2760979, ILMN_2774640	525	26	13588	2.98637	1	0.937829	99.5453
GOTERM_BP_FAT	GO:0046634~regulation of alpha-beta T cell activation	3	0.41958	0.379393	ILMN_2877958, ILMN_2760979, ILMN_2774640	525	34	13588	2.2837	1	0.970879	99.9764
GOTERM_BP_FAT	GO:0042102~positive regulation of T cell proliferation	3	0.41958	0.393224	ILMN_2733793, ILMN_2877958, ILMN_2787257, ILMN_2747060, ILMN_2774640	525	35	13588	2.21845	1	0.973891	99.9841
GOTERM_BP_FAT	GO:0042129~regulation of T cell proliferation	4	0.559441	0.398948	ILMN_2733793, ILMN_2877958, ILMN_1259610, ILMN_2787257, ILMN_2747060, ILMN_2774640	525	59	13588	1.75471	1	0.974493	99.9865
GOTERM_BP_FAT	GO:0050870~positive regulation of T cell activation	4	0.559441	0.470765	ILMN_2733793, ILMN_2877958, ILMN_2760979, ILMN_2787257, ILMN_2747060, ILMN_2774640	525	66	13588	1.5686	1	0.98514	99.9985
GOTERM_BP_FAT	GO:0050863~regulation of T cell activation	5	0.699301	0.603203	ILMN_2733793, ILMN_2877958, ILMN_1259610, ILMN_2760979, ILMN_2787257, ILMN_2747060, ILMN_2774640	525	108	13588	1.19824	1	0.995088	100
Annotation Cluster 76	Enrichment Score: 0.8678037862122224
Category	Term	Count	%	PValue	Genes	List Total	Pop Hits	Pop Total	Fold Enrichment	Bonferroni	Benjamini	FDR
GOTERM_BP_FAT	GO:0034762~regulation of transmembrane transport	3	0.41958	0.0874476	ILMN_2727695, ILMN_2601833, ILMN_2908855	525	13	13588	5.97275	1	0.782651	79.8465
GOTERM_BP_FAT	GO:0034765~regulation of ion transmembrane transport	3	0.41958	0.0874476	ILMN_2727695, ILMN_2601833, ILMN_2908855	525	13	13588	5.97275	1	0.782651	79.8465
GOTERM_BP_FAT	GO:0022898~regulation of transmembrane transporter activity	3	0.41958	0.0874476	ILMN_2727695, ILMN_2601833, ILMN_2908855	525	13	13588	5.97275	1	0.782651	79.8465
GOTERM_BP_FAT	GO:0032412~regulation of ion transmembrane transporter activity	3	0.41958	0.0874476	ILMN_2727695, ILMN_2601833, ILMN_2908855	525	13	13588	5.97275	1	0.782651	79.8465
GOTERM_BP_FAT	GO:0032409~regulation of transporter activity	3	0.41958	0.0995043	ILMN_2727695, ILMN_2601833, ILMN_2908855	525	14	13588	5.54612	1	0.802247	84.0322
GOTERM_BP_FAT	GO:0010959~regulation of metal ion transport	5	0.699301	0.112897	ILMN_2727695, ILMN_1242706, ILMN_2655895, ILMN_2601833, ILMN_2908855	525	48	13588	2.69603	1	0.820229	87.7162
GOTERM_BP_FAT	GO:0051924~regulation of calcium ion transport	4	0.559441	0.142044	ILMN_2727695, ILMN_1242706, ILMN_2601833, ILMN_2908855	525	34	13588	3.04493	1	0.853871	93.1551
GOTERM_BP_FAT	GO:0043270~positive regulation of ion transport	3	0.41958	0.179168	ILMN_2727695, ILMN_2655895, ILMN_2601833	525	20	13588	3.88229	1	0.887511	96.8442
GOTERM_BP_FAT	GO:0043269~regulation of ion transport	5	0.699301	0.216517	ILMN_2727695, ILMN_1242706, ILMN_2655895, ILMN_2601833, ILMN_2908855	525	62	13588	2.08725	1	0.916021	98.6033
GOTERM_BP_FAT	GO:0008016~regulation of heart contraction	3	0.41958	0.579791	ILMN_2727695, ILMN_1242706, ILMN_2908855	525	50	13588	1.55291	1	0.993977	100
Annotation Cluster 77	Enrichment Score: 0.865952219555191
Category	Term	Count	%	PValue	Genes	List Total	Pop Hits	Pop Total	Fold Enrichment	Bonferroni	Benjamini	FDR
KEGG_PATHWAY	mmu05410:Hypertrophic cardiomyopathy (HCM)	8	1.11888	0.0565142	ILMN_1242706, ILMN_3121891, ILMN_1225565, ILMN_2613682, ILMN_3153753, ILMN_2613683, ILMN_2844032, ILMN_1255510, ILMN_2662387, ILMN_2617433, ILMN_2444316	237	84	5738	2.30581	0.999928	0.328017	50.6092
KEGG_PATHWAY	mmu05414:Dilated cardiomyopathy	8	1.11888	0.0834055	ILMN_1242706, ILMN_3121891, ILMN_1225565, ILMN_3153753, ILMN_2844032, ILMN_1255510, ILMN_3163572, ILMN_2662387, ILMN_2617433, ILMN_2444316	237	92	5738	2.1053	0.999999	0.36918	65.2168
KEGG_PATHWAY	mmu05412:Arrhythmogenic right ventricular cardiomyopathy (ARVC)	7	0.979021	0.0870426	ILMN_1242390, ILMN_1242706, ILMN_1247861, ILMN_3121891, ILMN_3153753, ILMN_2844032, ILMN_1255510, ILMN_2662387, ILMN_2617433	237	75	5738	2.25969	1	0.37294	66.854
KEGG_PATHWAY	mmu04260:Cardiac muscle contraction	3	0.41958	0.837736	ILMN_1242706, ILMN_3153753, ILMN_2444316	237	78	5738	0.931191	1	0.981249	100
Annotation Cluster 78	Enrichment Score: 0.8506900937953761
Category	Term	Count	%	PValue	Genes	List Total	Pop Hits	Pop Total	Fold Enrichment	Bonferroni	Benjamini	FDR
SP_PIR_KEYWORDS	nucleotide-binding	83	11.6084	0.00563892	ILMN_2685157, ILMN_1235934, ILMN_2673233, ILMN_3161897, ILMN_1377920, ILMN_2486267, ILMN_2648742, ILMN_1258991, ILMN_1247811, ILMN_1237695, ILMN_2588052, ILMN_1224754, ILMN_1259048, ILMN_2739965, ILMN_2722902, ILMN_3123473, ILMN_2676876, ILMN_2763103, ILMN_2654682, ILMN_2859978, ILMN_2589181, ILMN_2721149, ILMN_1257332, ILMN_1231035, ILMN_2718217, ILMN_1239463, ILMN_2716527, ILMN_2693895, ILMN_25…	682	1631	17854	1.33222	0.916465	0.0848437	7.683
GOTERM_MF_FAT	GO:0032555~purine ribonucleotide binding	85	11.8881	0.00737003	ILMN_2685157, ILMN_1235934, ILMN_2673233, ILMN_3161897, ILMN_1377920, ILMN_2486267, ILMN_2648742, ILMN_1258991, ILMN_1247811, ILMN_1237695, ILMN_2588052, ILMN_1224754, ILMN_1259048, ILMN_2739965, ILMN_2620122, ILMN_2722902, ILMN_3123473, ILMN_2676876, ILMN_2763103, ILMN_2654682, ILMN_2859978, ILMN_2589181, ILMN_2721149, ILMN_1257332, ILMN_1231035, ILMN_2718217, ILMN_1239463, ILMN_2716527, ILMN_26…	482	1796	13288	1.30474	0.993365	0.243182	10.5132
GOTERM_MF_FAT	GO:0032553~ribonucleotide binding	85	11.8881	0.00737003	ILMN_2685157, ILMN_1235934, ILMN_2673233, ILMN_3161897, ILMN_1377920, ILMN_2486267, ILMN_2648742, ILMN_1258991, ILMN_1247811, ILMN_1237695, ILMN_2588052, ILMN_1224754, ILMN_1259048, ILMN_2739965, ILMN_2620122, ILMN_2722902, ILMN_3123473, ILMN_2676876, ILMN_2763103, ILMN_2654682, ILMN_2859978, ILMN_2589181, ILMN_2721149, ILMN_1257332, ILMN_1231035, ILMN_2718217, ILMN_1239463, ILMN_2716527, ILMN_26…	482	1796	13288	1.30474	0.993365	0.243182	10.5132
GOTERM_MF_FAT	GO:0017076~purine nucleotide binding	87	12.1678	0.0102081	ILMN_2685157, ILMN_1235934, ILMN_2673233, ILMN_3161897, ILMN_1377920, ILMN_2486267, ILMN_2648742, ILMN_1258991, ILMN_1247811, ILMN_1252618, ILMN_1237695, ILMN_2588052, ILMN_1224754, ILMN_1259048, ILMN_2739965, ILMN_2620122, ILMN_2722902, ILMN_3123473, ILMN_2676876, ILMN_2763103, ILMN_2654682, ILMN_2859978, ILMN_2589181, ILMN_2721149, ILMN_1257332, ILMN_1231035, ILMN_2718217, ILMN_1239463, ILMN_27…	482	1871	13288	1.28191	0.999048	0.271096	14.2792
SP_PIR_KEYWORDS	kinase	39	5.45455	0.0214177	ILMN_2846775, ILMN_2846776, ILMN_1235934, ILMN_1231035, ILMN_2760979, ILMN_1229318, ILMN_2673233, ILMN_1239463, ILMN_2712685, ILMN_2716527, ILMN_2757671, ILMN_1259322, ILMN_1249435, ILMN_2900944, ILMN_1248041, ILMN_2755333, ILMN_2637571, ILMN_1239663, ILMN_1215651, ILMN_1258991, ILMN_2627217, ILMN_1237695, ILMN_1242013, ILMN_3161013, ILMN_1255741, ILMN_1232884, ILMN_2751494, ILMN_2602711, ILMN_28…	682	707	17854	1.4441	0.999925	0.206909	26.3663
GOTERM_MF_FAT	GO:0000166~nucleotide binding	92	12.8671	0.0753164	ILMN_2685157, ILMN_1235934, ILMN_2673233, ILMN_3161897, ILMN_1377920, ILMN_2486267, ILMN_2648742, ILMN_1258991, ILMN_1247811, ILMN_1252618, ILMN_1237695, ILMN_2588052, ILMN_1224754, ILMN_1259048, ILMN_2739965, ILMN_2722902, ILMN_2620122, ILMN_3123473, ILMN_2676876, ILMN_2763103, ILMN_2654682, ILMN_2859978, ILMN_2589181, ILMN_2721149, ILMN_1257332, ILMN_1231035, ILMN_2718217, ILMN_1239463, ILMN_27…	482	2183	13288	1.16184	1	0.717491	69.1434
INTERPRO	IPR008271:Serine/threonine protein kinase, active site	19	2.65734	0.12156	ILMN_2663920, ILMN_2751494, ILMN_1231035, ILMN_2602711, ILMN_2760979, ILMN_1239463, ILMN_2769795, ILMN_2655895, ILMN_1241638, ILMN_2716527, ILMN_2739965, ILMN_3138439, ILMN_1249435, ILMN_1216639, ILMN_2900944, ILMN_1248041, ILMN_2614212, ILMN_2637571, ILMN_2640570, ILMN_1258991, ILMN_1253972, ILMN_2746075, ILMN_1255741	658	360	17763	1.42476	1	0.881601	87.4236
INTERPRO	IPR017441:Protein kinase, ATP binding site	23	3.21678	0.147049	ILMN_2663920, ILMN_1235934, ILMN_1231035, ILMN_1239463, ILMN_2760979, ILMN_2716527, ILMN_2757671, ILMN_1249435, ILMN_2900944, ILMN_1248041, ILMN_1221274, ILMN_2637571, ILMN_1239663, ILMN_1258991, ILMN_1255741, ILMN_2751494, ILMN_2602711, ILMN_2769795, ILMN_2655895, ILMN_1241638, ILMN_2739965, ILMN_1216639, ILMN_3138439, ILMN_2614212, ILMN_2640570, ILMN_1253972, ILMN_2746075	658	467	17763	1.32954	1	0.912543	92.1479
INTERPRO	IPR017442:Serine/threonine protein kinase-related	19	2.65734	0.154476	ILMN_2663920, ILMN_2751494, ILMN_1231035, ILMN_2602711, ILMN_2760979, ILMN_1239463, ILMN_2769795, ILMN_2655895, ILMN_1241638, ILMN_2716527, ILMN_2739965, ILMN_3138439, ILMN_1249435, ILMN_1216639, ILMN_2900944, ILMN_1248041, ILMN_2614212, ILMN_2637571, ILMN_2640570, ILMN_1258991, ILMN_1253972, ILMN_2746075, ILMN_1255741	658	374	17763	1.37143	1	0.920767	93.173
GOTERM_BP_FAT	GO:0006468~protein amino acid phosphorylation	31	4.33566	0.156783	ILMN_2663920, ILMN_1235934, ILMN_1231035, ILMN_2760979, ILMN_1239463, ILMN_1229318, ILMN_1245874, ILMN_2716527, ILMN_2757671, ILMN_1259322, ILMN_1249435, ILMN_2900944, ILMN_2659224, ILMN_1248041, ILMN_2597532, ILMN_1239663, ILMN_2637571, ILMN_1258991, ILMN_2596435, ILMN_2743723, ILMN_1255741, ILMN_2751494, ILMN_2603834, ILMN_2602711, ILMN_2769795, ILMN_1241638, ILMN_2655895, ILMN_2739965, ILMN_12…	525	640	13588	1.25365	1	0.864793	94.9459
SP_PIR_KEYWORDS	atp-binding	57	7.97203	0.165457	ILMN_2685157, ILMN_1235934, ILMN_1229318, ILMN_2760979, ILMN_2673233, ILMN_2725188, ILMN_1259322, ILMN_3161897, ILMN_2637571, ILMN_2648742, ILMN_2486267, ILMN_1258991, ILMN_1247811, ILMN_1237695, ILMN_2769795, ILMN_2644025, ILMN_1224754, ILMN_1259048, ILMN_1229994, ILMN_2739965, ILMN_2722902, ILMN_3123473, ILMN_2676876, ILMN_2654682, ILMN_2590349, ILMN_2614212, ILMN_2792485, ILMN_2590350, ILMN_28…	682	1287	17854	1.15944	1	0.58615	92.2459
GOTERM_BP_FAT	GO:0016310~phosphorylation	34	4.75524	0.166085	ILMN_2663920, ILMN_1235934, ILMN_1231035, ILMN_2760979, ILMN_1239463, ILMN_1229318, ILMN_1245874, ILMN_2716527, ILMN_2757671, ILMN_1259322, ILMN_1249435, ILMN_2900944, ILMN_2659224, ILMN_1248041, ILMN_3136638, ILMN_2597532, ILMN_3161601, ILMN_1239663, ILMN_2637571, ILMN_1258991, ILMN_2596435, ILMN_2743723, ILMN_1255741, ILMN_2608429, ILMN_2751494, ILMN_1258534, ILMN_2603834, ILMN_2602711, ILMN_27…	525	718	13588	1.22561	1	0.87493	95.8379
GOTERM_MF_FAT	GO:0004674~protein serine/threonine kinase activity	20	2.7972	0.195086	ILMN_2663920, ILMN_1231035, ILMN_2760979, ILMN_1239463, ILMN_2716527, ILMN_1249435, ILMN_2900944, ILMN_1248041, ILMN_2637571, ILMN_1258991, ILMN_1255741, ILMN_2751494, ILMN_2603834, ILMN_2602711, ILMN_2769795, ILMN_1241638, ILMN_2655895, ILMN_2739965, ILMN_1216639, ILMN_3138439, ILMN_2603837, ILMN_2614212, ILMN_2640570, ILMN_1253972, ILMN_2746075	482	421	13288	1.30967	1	0.896033	96.1566
GOTERM_MF_FAT	GO:0004672~protein kinase activity	26	3.63636	0.21048	ILMN_2663920, ILMN_1235934, ILMN_1231035, ILMN_1239463, ILMN_1229318, ILMN_2760979, ILMN_2716527, ILMN_2757671, ILMN_1259322, ILMN_1249435, ILMN_2900944, ILMN_1248041, ILMN_1239663, ILMN_2637571, ILMN_1258991, ILMN_1255741, ILMN_2751494, ILMN_2603834, ILMN_2602711, ILMN_2769795, ILMN_1241638, ILMN_2655895, ILMN_2739965, ILMN_3138439, ILMN_1216639, ILMN_2676876, ILMN_2603837, ILMN_2614212, ILMN_26…	482	583	13288	1.22947	1	0.905235	97.124
GOTERM_MF_FAT	GO:0005524~ATP binding	59	8.25175	0.213966	ILMN_2685157, ILMN_1235934, ILMN_1229318, ILMN_2760979, ILMN_2673233, ILMN_2725188, ILMN_1259322, ILMN_3161897, ILMN_2637571, ILMN_2648742, ILMN_2486267, ILMN_2696232, ILMN_1258991, ILMN_1247811, ILMN_1237695, ILMN_2769795, ILMN_2644025, ILMN_1224754, ILMN_1259048, ILMN_1229994, ILMN_2739965, ILMN_2722902, ILMN_2620122, ILMN_3123473, ILMN_2676876, ILMN_2654682, ILMN_2590349, ILMN_2614212, ILMN_27…	482	1443	13288	1.12719	1	0.902888	97.3089
GOTERM_BP_FAT	GO:0006793~phosphorus metabolic process	39	5.45455	0.224358	ILMN_2663920, ILMN_2637538, ILMN_1235934, ILMN_1231035, ILMN_2760979, ILMN_1229318, ILMN_1239463, ILMN_1245874, ILMN_2716527, ILMN_2757671, ILMN_1259322, ILMN_1249435, ILMN_2900944, ILMN_2659224, ILMN_1248041, ILMN_3136638, ILMN_2597532, ILMN_3161601, ILMN_2637571, ILMN_1239663, ILMN_1257193, ILMN_1258991, ILMN_1222991, ILMN_2596435, ILMN_2743723, ILMN_2655260, ILMN_1255741, ILMN_2608429, ILMN_27…	525	866	13588	1.16558	1	0.920755	98.8288
GOTERM_BP_FAT	GO:0006796~phosphate metabolic process	39	5.45455	0.224358	ILMN_2663920, ILMN_2637538, ILMN_1235934, ILMN_1231035, ILMN_2760979, ILMN_1229318, ILMN_1239463, ILMN_1245874, ILMN_2716527, ILMN_2757671, ILMN_1259322, ILMN_1249435, ILMN_2900944, ILMN_2659224, ILMN_1248041, ILMN_3136638, ILMN_2597532, ILMN_3161601, ILMN_2637571, ILMN_1239663, ILMN_1257193, ILMN_1258991, ILMN_1222991, ILMN_2596435, ILMN_2743723, ILMN_2655260, ILMN_1255741, ILMN_2608429, ILMN_27…	525	866	13588	1.16558	1	0.920755	98.8288
GOTERM_MF_FAT	GO:0032559~adenyl ribonucleotide binding	59	8.25175	0.236254	ILMN_2685157, ILMN_1235934, ILMN_1229318, ILMN_2760979, ILMN_2673233, ILMN_2725188, ILMN_1259322, ILMN_3161897, ILMN_2637571, ILMN_2648742, ILMN_2486267, ILMN_2696232, ILMN_1258991, ILMN_1247811, ILMN_1237695, ILMN_2769795, ILMN_2644025, ILMN_1224754, ILMN_1259048, ILMN_1229994, ILMN_2739965, ILMN_2722902, ILMN_2620122, ILMN_3123473, ILMN_2676876, ILMN_2654682, ILMN_2590349, ILMN_2614212, ILMN_27…	482	1460	13288	1.11407	1	0.91253	98.2528
INTERPRO	IPR000719:Protein kinase, core	22	3.07692	0.270794	ILMN_2663920, ILMN_1235934, ILMN_1231035, ILMN_1239463, ILMN_2760979, ILMN_2716527, ILMN_2757671, ILMN_1249435, ILMN_2900944, ILMN_1248041, ILMN_2637571, ILMN_1239663, ILMN_1258991, ILMN_1255741, ILMN_2751494, ILMN_2602711, ILMN_2769795, ILMN_1241638, ILMN_2655895, ILMN_2739965, ILMN_1216639, ILMN_3138439, ILMN_2614212, ILMN_2640570, ILMN_1253972, ILMN_2746075	658	491	17763	1.20957	1	0.984184	99.3603
GOTERM_MF_FAT	GO:0001882~nucleoside binding	62	8.67133	0.271463	ILMN_2685157, ILMN_1235934, ILMN_1229318, ILMN_2760979, ILMN_2673233, ILMN_2725188, ILMN_1259322, ILMN_3161897, ILMN_2637571, ILMN_2648742, ILMN_2698499, ILMN_2486267, ILMN_2696232, ILMN_1258991, ILMN_1247811, ILMN_1252618, ILMN_1237695, ILMN_2769795, ILMN_2644025, ILMN_1224754, ILMN_1259048, ILMN_1229994, ILMN_2739965, ILMN_2722902, ILMN_2620122, ILMN_3123473, ILMN_2676876, ILMN_2654682, ILMN_25…	482	1558	13288	1.09708	1	0.934003	99.1399
GOTERM_MF_FAT	GO:0030554~adenyl nucleotide binding	61	8.53147	0.275648	ILMN_2685157, ILMN_1235934, ILMN_1229318, ILMN_2760979, ILMN_2673233, ILMN_2725188, ILMN_1259322, ILMN_3161897, ILMN_2637571, ILMN_2648742, ILMN_2698499, ILMN_2486267, ILMN_2696232, ILMN_1258991, ILMN_1247811, ILMN_1252618, ILMN_1237695, ILMN_2769795, ILMN_2644025, ILMN_1224754, ILMN_1259048, ILMN_1229994, ILMN_2739965, ILMN_2722902, ILMN_2620122, ILMN_3123473, ILMN_2676876, ILMN_2654682, ILMN_25…	482	1535	13288	1.09555	1	0.932744	99.2112
INTERPRO	IPR002290:Serine/threonine protein kinase	13	1.81818	0.277073	ILMN_2751494, ILMN_1239463, ILMN_2769795, ILMN_2716527, ILMN_2655895, ILMN_1249435, ILMN_1216639, ILMN_3138439, ILMN_2900944, ILMN_1248041, ILMN_2614212, ILMN_2637571, ILMN_2640570, ILMN_1255741	658	265	17763	1.3243	1	0.984412	99.4429
UP_SEQ_FEATURE	binding site:ATP	27	3.77622	0.298233	ILMN_2663920, ILMN_1235934, ILMN_1231035, ILMN_1239463, ILMN_1229318, ILMN_2760979, ILMN_2716527, ILMN_2757671, ILMN_1259322, ILMN_1249435, ILMN_2900944, ILMN_1248041, ILMN_1239663, ILMN_2637571, ILMN_1258991, ILMN_1242013, ILMN_1255741, ILMN_2751494, ILMN_2602711, ILMN_2769795, ILMN_1241638, ILMN_2655895, ILMN_2739965, ILMN_1224754, ILMN_1216639, ILMN_3138439, ILMN_2880536, ILMN_2676876, ILMN_26…	679	545	16021	1.16893	1	0.999649	99.7637
SP_PIR_KEYWORDS	serine/threonine-protein kinase	18	2.51748	0.298634	ILMN_2751494, ILMN_2602711, ILMN_1231035, ILMN_2760979, ILMN_1239463, ILMN_2769795, ILMN_2655895, ILMN_1241638, ILMN_2716527, ILMN_2739965, ILMN_3138439, ILMN_1249435, ILMN_1216639, ILMN_2900944, ILMN_1248041, ILMN_2614212, ILMN_2637571, ILMN_2640570, ILMN_1258991, ILMN_1253972, ILMN_2746075, ILMN_1255741	682	384	17854	1.22714	1	0.760372	99.336
GOTERM_MF_FAT	GO:0001883~purine nucleoside binding	61	8.53147	0.306646	ILMN_2685157, ILMN_1235934, ILMN_1229318, ILMN_2760979, ILMN_2673233, ILMN_2725188, ILMN_1259322, ILMN_3161897, ILMN_2637571, ILMN_2648742, ILMN_2698499, ILMN_2486267, ILMN_2696232, ILMN_1258991, ILMN_1247811, ILMN_1252618, ILMN_1237695, ILMN_2769795, ILMN_2644025, ILMN_1224754, ILMN_1259048, ILMN_1229994, ILMN_2739965, ILMN_2722902, ILMN_2620122, ILMN_3123473, ILMN_2676876, ILMN_2654682, ILMN_25…	482	1548	13288	1.08635	1	0.947967	99.591
SMART	SM00220:S_TKc	13	1.81818	0.401935	ILMN_2751494, ILMN_1239463, ILMN_2769795, ILMN_2716527, ILMN_2655895, ILMN_1249435, ILMN_1216639, ILMN_3138439, ILMN_2900944, ILMN_1248041, ILMN_2614212, ILMN_2637571, ILMN_2640570, ILMN_1255741	376	265	9131	1.19132	1	0.944771	99.8633
UP_SEQ_FEATURE	domain:Protein kinase	22	3.07692	0.460865	ILMN_2663920, ILMN_1235934, ILMN_1231035, ILMN_1239463, ILMN_2760979, ILMN_2716527, ILMN_2757671, ILMN_1249435, ILMN_2900944, ILMN_1248041, ILMN_2637571, ILMN_1239663, ILMN_1258991, ILMN_1255741, ILMN_2751494, ILMN_2602711, ILMN_2769795, ILMN_1241638, ILMN_2655895, ILMN_2739965, ILMN_1216639, ILMN_3138439, ILMN_2614212, ILMN_2640570, ILMN_1253972, ILMN_2746075	679	476	16021	1.09052	1	0.999983	99.9974
SP_PIR_KEYWORDS	transferase	54	7.55245	0.517806	ILMN_3112268, ILMN_2885277, ILMN_1235934, ILMN_1229318, ILMN_2760979, ILMN_2592239, ILMN_2673233, ILMN_2712685, ILMN_1259322, ILMN_2637571, ILMN_2484707, ILMN_1258991, ILMN_1237695, ILMN_1224619, ILMN_2769795, ILMN_1248510, ILMN_2644025, ILMN_1259048, ILMN_1224754, ILMN_2739965, ILMN_3123473, ILMN_2676876, ILMN_2614212, ILMN_2859978, ILMN_1253972, ILMN_2655373, ILMN_1227951, ILMN_2467800, ILMN_12…	682	1385	17854	1.02069	1	0.898451	99.9967
UP_SEQ_FEATURE	active site:Proton acceptor	29	4.05594	0.529536	ILMN_1257020, ILMN_1235657, ILMN_1235934, ILMN_1231035, ILMN_2760979, ILMN_2673233, ILMN_1239463, ILMN_2716527, ILMN_2757671, ILMN_1249435, ILMN_2900944, ILMN_1255146, ILMN_1248041, ILMN_1239663, ILMN_2637571, ILMN_2705361, ILMN_1258991, ILMN_1237695, ILMN_1255741, ILMN_2763002, ILMN_2751494, ILMN_3039637, ILMN_2603834, ILMN_2602711, ILMN_2769795, ILMN_1241638, ILMN_2655895, ILMN_2739965, ILMN_31…	679	662	16021	1.03362	1	0.999995	99.9997
UP_SEQ_FEATURE	nucleotide phosphate-binding region:ATP	38	5.31469	0.617529	ILMN_2663920, ILMN_1235934, ILMN_1231035, ILMN_2760979, ILMN_1229318, ILMN_1239463, ILMN_2673233, ILMN_2716527, ILMN_2757671, ILMN_1259322, ILMN_3161897, ILMN_1249435, ILMN_2900944, ILMN_1248041, ILMN_2843698, ILMN_2637571, ILMN_1239663, ILMN_1258991, ILMN_1247811, ILMN_1237695, ILMN_1242013, ILMN_3161013, ILMN_1255741, ILMN_2751494, ILMN_2602711, ILMN_2769795, ILMN_2774640, ILMN_1241638, ILMN_26…	679	907	16021	0.988544	1	0.999999	100
Annotation Cluster 79	Enrichment Score: 0.8340178505021477
Category	Term	Count	%	PValue	Genes	List Total	Pop Hits	Pop Total	Fold Enrichment	Bonferroni	Benjamini	FDR
KEGG_PATHWAY	mmu05214:Glioma	8	1.11888	0.0153629	ILMN_2846775, ILMN_2846776, ILMN_1239663, ILMN_1231138, ILMN_2850753, ILMN_1225565, ILMN_2655895, ILMN_2601833, ILMN_2856697	237	64	5738	3.02637	0.92106	0.271948	17.1164
KEGG_PATHWAY	mmu05220:Chronic myeloid leukemia	7	0.979021	0.0914334	ILMN_2846775, ILMN_2846776, ILMN_1231138, ILMN_2850753, ILMN_2602711, ILMN_2760979, ILMN_2655895, ILMN_1245874, ILMN_2743723	237	76	5738	2.22996	1	0.379066	68.7361
KEGG_PATHWAY	mmu05215:Prostate cancer	7	0.979021	0.164667	ILMN_2846775, ILMN_2846776, ILMN_1239663, ILMN_1231138, ILMN_2850753, ILMN_1225565, ILMN_2642681, ILMN_2655895	237	90	5738	1.88308	1	0.496526	88.7154
KEGG_PATHWAY	mmu05218:Melanoma	6	0.839161	0.166592	ILMN_2846775, ILMN_2846776, ILMN_1239663, ILMN_1231138, ILMN_2850753, ILMN_1225565, ILMN_2655895	237	71	5738	2.046	1	0.492991	89.0267
KEGG_PATHWAY	mmu05219:Bladder cancer	4	0.559441	0.248143	ILMN_2846775, ILMN_2846776, ILMN_2697220, ILMN_1231138, ILMN_2850753	237	42	5738	2.30581	1	0.615025	96.852
BIOCARTA	m_p53Pathway:p53 Signaling Pathway	3	0.41958	0.27865	ILMN_2846775, ILMN_2846776, ILMN_1231138, ILMN_2850753	77	16	1171	2.85146	1	0.999989	97.8803
KEGG_PATHWAY	mmu04115:p53 signaling pathway	4	0.559441	0.544852	ILMN_2846775, ILMN_2846776, ILMN_2479290, ILMN_2850753, ILMN_1225565	237	69	5738	1.40353	1	0.879514	99.9928
Annotation Cluster 80	Enrichment Score: 0.8330386007831271
Category	Term	Count	%	PValue	Genes	List Total	Pop Hits	Pop Total	Fold Enrichment	Bonferroni	Benjamini	FDR
GOTERM_BP_FAT	GO:0060348~bone development	9	1.25874	0.0858119	ILMN_2648669, ILMN_2713538, ILMN_1218116, ILMN_1225565, ILMN_2690603, ILMN_2687872, ILMN_1240726, ILMN_3007428, ILMN_2614655, ILMN_2638114, ILMN_2666018	525	118	13588	1.97404	1	0.780866	79.2047
GOTERM_BP_FAT	GO:0001501~skeletal system development	17	2.37762	0.0863261	ILMN_2648669, ILMN_2608746, ILMN_2602711, ILMN_2760979, ILMN_2693052, ILMN_2737713, ILMN_1243564, ILMN_1218116, ILMN_2713538, ILMN_1225565, ILMN_2690603, ILMN_2687872, ILMN_3007428, ILMN_1240726, ILMN_2638114, ILMN_2614655, ILMN_2666018, ILMN_2887075, ILMN_1223317	525	285	13588	1.54383	1	0.780543	79.4085
GOTERM_BP_FAT	GO:0001503~ossification	8	1.11888	0.11507	ILMN_2648669, ILMN_2713538, ILMN_1218116, ILMN_1225565, ILMN_2690603, ILMN_2687872, ILMN_1240726, ILMN_2614655, ILMN_2638114, ILMN_2666018	525	106	13588	1.95335	1	0.824572	88.2323
GOTERM_BP_FAT	GO:0001649~osteoblast differentiation	3	0.41958	0.546001	ILMN_2648669, ILMN_1225565, ILMN_2687872, ILMN_2614655	525	47	13588	1.65204	1	0.992289	99.9999
Annotation Cluster 81	Enrichment Score: 0.8301939770034485
Category	Term	Count	%	PValue	Genes	List Total	Pop Hits	Pop Total	Fold Enrichment	Bonferroni	Benjamini	FDR
INTERPRO	IPR016162:Aldehyde dehydrogenase, N-terminal	4	0.559441	0.0313883	ILMN_2953513, ILMN_1257020, ILMN_3123473, ILMN_2630749, ILMN_2645793	658	19	17763	5.68325	1	0.567222	39.9607
INTERPRO	IPR016160:Aldehyde dehydrogenase, conserved site	5	0.699301	0.0392055	ILMN_2953513, ILMN_1257020, ILMN_2927025, ILMN_2751539, ILMN_2644025, ILMN_2630749, ILMN_2645793	658	35	17763	3.85649	1	0.633074	47.2601
GOTERM_MF_FAT	GO:0016620~oxidoreductase activity, acting on the aldehyde or oxo group of donors, NAD or NADP as acceptor	4	0.559441	0.0860365	ILMN_2953513, ILMN_1257020, ILMN_3123473, ILMN_2630749, ILMN_2645793	482	29	13288	3.80255	1	0.726865	74.0999
INTERPRO	IPR015590:Aldehyde dehydrogenase	3	0.41958	0.154673	ILMN_2953513, ILMN_1257020, ILMN_2630749, ILMN_2645793	658	19	17763	4.26244	1	0.91829	93.1984
SP_PIR_KEYWORDS	nad	6	0.839161	0.776975	ILMN_2953513, ILMN_3039637, ILMN_1257020, ILMN_2712873, ILMN_2878548, ILMN_2636832, ILMN_1255146, ILMN_2630749, ILMN_2645793	682	169	17854	0.929428	1	0.980636	100
UP_SEQ_FEATURE	nucleotide phosphate-binding region:NAD	3	0.41958	0.820765	ILMN_2953513, ILMN_1257020, ILMN_2630749, ILMN_2645793	679	73	16021	0.969657	1	1	100
Annotation Cluster 82	Enrichment Score: 0.8211574863489088
Category	Term	Count	%	PValue	Genes	List Total	Pop Hits	Pop Total	Fold Enrichment	Bonferroni	Benjamini	FDR
SP_PIR_KEYWORDS	sh3 domain	13	1.81818	0.0914061	ILMN_1235934, ILMN_2743013, ILMN_1236413, ILMN_3153753, ILMN_2936671, ILMN_2644415, ILMN_1230423, ILMN_2623776, ILMN_2701701, ILMN_2701695, ILMN_3027751, ILMN_1224077, ILMN_2601833, ILMN_2665666	682	204	17854	1.66826	1	0.461432	74.2081
INTERPRO	IPR001452:Src homology-3 domain	13	1.81818	0.0930114	ILMN_1235934, ILMN_2743013, ILMN_1236413, ILMN_3153753, ILMN_2936671, ILMN_2644415, ILMN_1230423, ILMN_2623776, ILMN_2701701, ILMN_2701695, ILMN_3027751, ILMN_1224077, ILMN_2601833, ILMN_2665666	658	211	17763	1.66323	1	0.823915	79.0225
SMART	SM00326:SH3	13	1.81818	0.158374	ILMN_1235934, ILMN_2743013, ILMN_1236413, ILMN_3153753, ILMN_2936671, ILMN_2644415, ILMN_1230423, ILMN_2623776, ILMN_2701701, ILMN_2701695, ILMN_3027751, ILMN_1224077, ILMN_2601833, ILMN_2665666	376	211	9131	1.49621	1	0.746759	89.0521
UP_SEQ_FEATURE	domain:SH3	9	1.25874	0.385633	ILMN_2701701, ILMN_2701695, ILMN_1235934, ILMN_2743013, ILMN_3153753, ILMN_2601833, ILMN_2936671, ILMN_2665666, ILMN_2644415, ILMN_2623776	679	163	16021	1.30279	1	0.999923	99.9756
Annotation Cluster 83	Enrichment Score: 0.8167241707906808
Category	Term	Count	%	PValue	Genes	List Total	Pop Hits	Pop Total	Fold Enrichment	Bonferroni	Benjamini	FDR
GOTERM_BP_FAT	GO:0034637~cellular carbohydrate biosynthetic process	7	0.979021	0.0203106	ILMN_2750548, ILMN_2724530, ILMN_1219568, ILMN_2642681, ILMN_2769795, ILMN_2658554, ILMN_2601833, ILMN_2671755, ILMN_2626547, ILMN_1228139	525	56	13588	3.23524	1	0.472099	30.175
GOTERM_BP_FAT	GO:0016051~carbohydrate biosynthetic process	8	1.11888	0.0408389	ILMN_2750548, ILMN_2724530, ILMN_1219568, ILMN_2642681, ILMN_2769795, ILMN_2658554, ILMN_2601833, ILMN_1214822, ILMN_2671755, ILMN_2626547, ILMN_1228139	525	83	13588	2.49464	1	0.615002	51.802
GOTERM_BP_FAT	GO:0046165~alcohol biosynthetic process	4	0.559441	0.169998	ILMN_2750548, ILMN_2724530, ILMN_1219568, ILMN_2642681, ILMN_2601833, ILMN_2626547, ILMN_1228139	525	37	13588	2.79804	1	0.877765	96.1669
GOTERM_BP_FAT	GO:0033692~cellular polysaccharide biosynthetic process	3	0.41958	0.179168	ILMN_2769795, ILMN_2658554, ILMN_2671755	525	20	13588	3.88229	1	0.887511	96.8442
GOTERM_BP_FAT	GO:0044264~cellular polysaccharide metabolic process	4	0.559441	0.229814	ILMN_2755333, ILMN_2769795, ILMN_2712685, ILMN_2658554, ILMN_2671755	525	43	13588	2.40762	1	0.922007	98.9649
GOTERM_BP_FAT	GO:0019319~hexose biosynthetic process	3	0.41958	0.250695	ILMN_2750548, ILMN_2724530, ILMN_1219568, ILMN_2642681, ILMN_2626547, ILMN_1228139	525	25	13588	3.10583	1	0.931039	99.3602
GOTERM_BP_FAT	GO:0005976~polysaccharide metabolic process	6	0.839161	0.28156	ILMN_2755333, ILMN_1223552, ILMN_2769795, ILMN_2712685, ILMN_2658554, ILMN_2671755, ILMN_2964042	525	92	13588	1.68795	1	0.943924	99.6936
GOTERM_BP_FAT	GO:0000271~polysaccharide biosynthetic process	3	0.41958	0.322884	ILMN_2769795, ILMN_2658554, ILMN_2671755	525	30	13588	2.58819	1	0.956225	99.8914
GOTERM_BP_FAT	GO:0046364~monosaccharide biosynthetic process	3	0.41958	0.337164	ILMN_2750548, ILMN_2724530, ILMN_1219568, ILMN_2642681, ILMN_2626547, ILMN_1228139	525	31	13588	2.5047	1	0.958832	99.9252
Annotation Cluster 84	Enrichment Score: 0.799397522823202
Category	Term	Count	%	PValue	Genes	List Total	Pop Hits	Pop Total	Fold Enrichment	Bonferroni	Benjamini	FDR
GOTERM_BP_FAT	GO:0016125~sterol metabolic process	8	1.11888	0.0287164	ILMN_2888834, ILMN_2712873, ILMN_1216042, ILMN_2636832, ILMN_2688075, ILMN_2601215, ILMN_1248510, ILMN_1238081, ILMN_2702303	525	77	13588	2.68903	1	0.538428	39.9511
GOTERM_BP_FAT	GO:0008203~cholesterol metabolic process	7	0.979021	0.0525925	ILMN_2888834, ILMN_2712873, ILMN_1216042, ILMN_2636832, ILMN_2688075, ILMN_2601215, ILMN_1248510, ILMN_2702303	525	70	13588	2.58819	1	0.662944	61.1582
GOTERM_BP_FAT	GO:0008202~steroid metabolic process	11	1.53846	0.0935963	ILMN_2888834, ILMN_2712873, ILMN_1216042, ILMN_2705361, ILMN_2636832, ILMN_2688075, ILMN_1215004, ILMN_2601215, ILMN_1248510, ILMN_1238081, ILMN_1232716, ILMN_2702303	525	161	13588	1.76833	1	0.78784	82.0957
GOTERM_BP_FAT	GO:0016126~sterol biosynthetic process	4	0.559441	0.107543	ILMN_2712873, ILMN_2636832, ILMN_2688075, ILMN_1238081, ILMN_2702303	525	30	13588	3.45092	1	0.815879	86.3517
GOTERM_BP_FAT	GO:0006694~steroid biosynthetic process	6	0.839161	0.138474	ILMN_2712873, ILMN_2705361, ILMN_2636832, ILMN_2688075, ILMN_2601215, ILMN_1238081, ILMN_2702303	525	71	13588	2.1872	1	0.850702	92.639
GOTERM_BP_FAT	GO:0008610~lipid biosynthetic process	16	2.23776	0.13972	ILMN_3143506, ILMN_2712873, ILMN_2636832, ILMN_2592239, ILMN_2601215, ILMN_2724942, ILMN_2630749, ILMN_2702303, ILMN_2875251, ILMN_2705361, ILMN_1222991, ILMN_2688075, ILMN_1238081, ILMN_2647590, ILMN_2671755, ILMN_2681013, ILMN_2655373, ILMN_1224780, ILMN_2863837	525	285	13588	1.45302	1	0.851897	92.8232
SP_PIR_KEYWORDS	Steroid biosynthesis	4	0.559441	0.195088	ILMN_2712873, ILMN_2705361, ILMN_2636832, ILMN_2688075, ILMN_2702303	682	40	17854	2.61789	1	0.637069	95.3486
SP_PIR_KEYWORDS	sterol biosynthesis	3	0.41958	0.232476	ILMN_2712873, ILMN_2636832, ILMN_2688075, ILMN_2702303	682	24	17854	3.27236	1	0.686994	97.6255
SP_PIR_KEYWORDS	cholesterol metabolism	3	0.41958	0.318173	ILMN_2888834, ILMN_2601215, ILMN_1248510	682	30	17854	2.61789	1	0.768223	99.5547
SP_PIR_KEYWORDS	lipid synthesis	6	0.839161	0.326496	ILMN_3143506, ILMN_2712873, ILMN_2705361, ILMN_2636832, ILMN_2724942, ILMN_2688075, ILMN_1224780, ILMN_2702303	682	99	17854	1.5866	1	0.775944	99.6256
SP_PIR_KEYWORDS	lipid metabolism	7	0.979021	0.417609	ILMN_2888834, ILMN_1252618, ILMN_2601215, ILMN_3130172, ILMN_1248510, ILMN_2647590, ILMN_2629112	682	136	17854	1.34744	1	0.838881	99.952
SP_PIR_KEYWORDS	steroid metabolism	3	0.41958	0.441354	ILMN_2888834, ILMN_2601215, ILMN_1248510	682	39	17854	2.01376	1	0.853661	99.9734
Annotation Cluster 85	Enrichment Score: 0.791464458062543
Category	Term	Count	%	PValue	Genes	List Total	Pop Hits	Pop Total	Fold Enrichment	Bonferroni	Benjamini	FDR
GOTERM_MF_FAT	GO:0004197~cysteine-type endopeptidase activity	7	0.979021	0.0260153	ILMN_2666007, ILMN_2597868, ILMN_2872058, ILMN_2839569, ILMN_2811737, ILMN_2620030, ILMN_2711163, ILMN_1225261	482	63	13288	3.06316	1	0.448839	32.6872
SP_PIR_KEYWORDS	thiol protease	9	1.25874	0.0915964	ILMN_2666007, ILMN_2597868, ILMN_2717569, ILMN_2872058, ILMN_2839569, ILMN_2811737, ILMN_2620030, ILMN_2711163, ILMN_1225261, ILMN_2765989	682	121	17854	1.94719	1	0.452545	74.2844
INTERPRO	IPR000169:Peptidase, cysteine peptidase active site	5	0.699301	0.100827	ILMN_2666007, ILMN_2888766, ILMN_2872058, ILMN_2839569, ILMN_2620030, ILMN_2711163	658	48	17763	2.81203	1	0.844442	81.7346
GOTERM_MF_FAT	GO:0008234~cysteine-type peptidase activity	9	1.25874	0.159952	ILMN_2666007, ILMN_2597868, ILMN_2717569, ILMN_2872058, ILMN_2839569, ILMN_2811737, ILMN_2620030, ILMN_2711163, ILMN_1225261, ILMN_2765989	482	146	13288	1.69943	1	0.86964	92.6997
INTERPRO	IPR000668:Peptidase C1A, papain C-terminal	3	0.41958	0.208409	ILMN_2666007, ILMN_2872058, ILMN_2839569, ILMN_2711163	658	23	17763	3.52114	1	0.956877	97.6215
SMART	SM00645:Pept_C1	3	0.41958	0.243331	ILMN_2666007, ILMN_2872058, ILMN_2839569, ILMN_2711163	376	23	9131	3.16755	1	0.832899	97.2046
INTERPRO	IPR013128:Peptidase C1A, papain	3	0.41958	0.26368	ILMN_2666007, ILMN_2872058, ILMN_2839569, ILMN_2711163	658	27	17763	2.99949	1	0.982883	99.2528
GOTERM_MF_FAT	GO:0016790~thiolester hydrolase activity	3	0.41958	0.90661	ILMN_2717569, ILMN_1225261, ILMN_2765989	482	108	13288	0.765791	1	0.999967	100
Annotation Cluster 86	Enrichment Score: 0.7912995421913227
Category	Term	Count	%	PValue	Genes	List Total	Pop Hits	Pop Total	Fold Enrichment	Bonferroni	Benjamini	FDR
GOTERM_BP_FAT	GO:0050829~defense response to Gram-negative bacterium	4	0.559441	0.00558615	ILMN_2939681, ILMN_2752966, ILMN_2771237, ILMN_1247933	525	10	13588	10.3528	0.999998	0.230185	9.34004
GOTERM_BP_FAT	GO:0050830~defense response to Gram-positive bacterium	3	0.41958	0.221828	ILMN_2939681, ILMN_2771237, ILMN_1247933	525	23	13588	3.3759	1	0.919885	98.7601
SP_PIR_KEYWORDS	Antimicrobial	5	0.699301	0.260676	ILMN_2939681, ILMN_2771237, ILMN_2710905, ILMN_2803674, ILMN_1247933	682	68	17854	1.92492	1	0.72397	98.6012
GOTERM_BP_FAT	GO:0009617~response to bacterium	7	0.979021	0.567294	ILMN_2939681, ILMN_2752966, ILMN_2771237, ILMN_2469329, ILMN_2601833, ILMN_1253972, ILMN_1247933, ILMN_2469333	525	157	13588	1.15397	1	0.993535	100
GOTERM_BP_FAT	GO:0042742~defense response to bacterium	5	0.699301	0.603203	ILMN_2939681, ILMN_2752966, ILMN_2771237, ILMN_2469329, ILMN_1247933, ILMN_2469333	525	108	13588	1.19824	1	0.995088	100
Annotation Cluster 87	Enrichment Score: 0.7824677916929378
Category	Term	Count	%	PValue	Genes	List Total	Pop Hits	Pop Total	Fold Enrichment	Bonferroni	Benjamini	FDR
UP_SEQ_FEATURE	domain:SH3 3	3	0.41958	0.1603	ILMN_3027751, ILMN_1236413, ILMN_1230423	679	17	16021	4.16382	1	0.994663	94.9382
UP_SEQ_FEATURE	domain:SH3 1	4	0.559441	0.162273	ILMN_3027751, ILMN_1236413, ILMN_1224077, ILMN_1230423	679	33	16021	2.86	1	0.99367	95.1374
UP_SEQ_FEATURE	domain:SH3 2	4	0.559441	0.172749	ILMN_3027751, ILMN_1236413, ILMN_1224077, ILMN_1230423	679	34	16021	2.77588	1	0.99521	96.0777
Annotation Cluster 88	Enrichment Score: 0.7783033522686739
Category	Term	Count	%	PValue	Genes	List Total	Pop Hits	Pop Total	Fold Enrichment	Bonferroni	Benjamini	FDR
GOTERM_BP_FAT	GO:0006693~prostaglandin metabolic process	3	0.41958	0.0995043	ILMN_2469329, ILMN_2654754, ILMN_2724942, ILMN_2469333	525	14	13588	5.54612	1	0.802247	84.0322
GOTERM_BP_FAT	GO:0006692~prostanoid metabolic process	3	0.41958	0.0995043	ILMN_2469329, ILMN_2654754, ILMN_2724942, ILMN_2469333	525	14	13588	5.54612	1	0.802247	84.0322
GOTERM_BP_FAT	GO:0006690~icosanoid metabolic process	4	0.559441	0.142044	ILMN_2469329, ILMN_2654754, ILMN_2724942, ILMN_2469333, ILMN_2863837	525	34	13588	3.04493	1	0.853871	93.1551
GOTERM_BP_FAT	GO:0033559~unsaturated fatty acid metabolic process	4	0.559441	0.160507	ILMN_2469329, ILMN_2654754, ILMN_2724942, ILMN_2469333, ILMN_2863837	525	36	13588	2.87577	1	0.870313	95.3228
GOTERM_BP_FAT	GO:0006631~fatty acid metabolic process	8	1.11888	0.568698	ILMN_3161601, ILMN_3143506, ILMN_2469329, ILMN_2654754, ILMN_1252618, ILMN_2724942, ILMN_2469333, ILMN_1224780, ILMN_2702303, ILMN_3136638, ILMN_2863837	525	184	13588	1.1253	1	0.993577	100
Annotation Cluster 89	Enrichment Score: 0.7706766162525079
Category	Term	Count	%	PValue	Genes	List Total	Pop Hits	Pop Total	Fold Enrichment	Bonferroni	Benjamini	FDR
GOTERM_BP_FAT	GO:0016192~vesicle-mediated transport	25	3.4965	0.091653	ILMN_2658407, ILMN_2760979, ILMN_2744683, ILMN_2588737, ILMN_2662802, ILMN_1242246, ILMN_3136638, ILMN_3161601, ILMN_2597532, ILMN_2701701, ILMN_2750548, ILMN_2657728, ILMN_2955883, ILMN_2994995, ILMN_1243329, ILMN_3091641, ILMN_2662803, ILMN_2734484, ILMN_2644415, ILMN_2763103, ILMN_2599615, ILMN_2750098, ILMN_2771237, ILMN_2701695, ILMN_2648618, ILMN_1224077, ILMN_1237640, ILMN_2675697, ILMN_12…	525	466	13588	1.38851	1	0.787328	81.4118
GOTERM_BP_FAT	GO:0006897~endocytosis	12	1.67832	0.111431	ILMN_2658407, ILMN_1243329, ILMN_2760979, ILMN_2662803, ILMN_2744683, ILMN_3091641, ILMN_2662802, ILMN_2644415, ILMN_3136638, ILMN_2597532, ILMN_3161601, ILMN_2701701, ILMN_2771237, ILMN_2701695, ILMN_1224077, ILMN_1239430	525	188	13588	1.65204	1	0.821674	87.3558
GOTERM_BP_FAT	GO:0010324~membrane invagination	12	1.67832	0.111431	ILMN_2658407, ILMN_1243329, ILMN_2760979, ILMN_2662803, ILMN_2744683, ILMN_3091641, ILMN_2662802, ILMN_2644415, ILMN_3136638, ILMN_2597532, ILMN_3161601, ILMN_2701701, ILMN_2771237, ILMN_2701695, ILMN_1224077, ILMN_1239430	525	188	13588	1.65204	1	0.821674	87.3558
GOTERM_BP_FAT	GO:0006909~phagocytosis	5	0.699301	0.11941	ILMN_2658407, ILMN_2771237, ILMN_1224077, ILMN_2662803, ILMN_2744683, ILMN_2662802	525	49	13588	2.64101	1	0.829227	89.2027
GOTERM_BP_FAT	GO:0016044~membrane organization	14	1.95804	0.251998	ILMN_2658407, ILMN_1243329, ILMN_2725414, ILMN_3121891, ILMN_2760979, ILMN_3091641, ILMN_2662803, ILMN_2744683, ILMN_2662802, ILMN_2644415, ILMN_1255510, ILMN_3136638, ILMN_3161601, ILMN_2597532, ILMN_2701701, ILMN_2771237, ILMN_2701695, ILMN_1224077, ILMN_2662387, ILMN_1239430	525	272	13588	1.33216	1	0.931417	99.3794
SP_PIR_KEYWORDS	Endocytosis	4	0.559441	0.693981	ILMN_2597532, ILMN_2701701, ILMN_2701695, ILMN_2644415, ILMN_1239430	682	93	17854	1.12597	1	0.962747	100
Annotation Cluster 90	Enrichment Score: 0.756686452951929
Category	Term	Count	%	PValue	Genes	List Total	Pop Hits	Pop Total	Fold Enrichment	Bonferroni	Benjamini	FDR
GOTERM_BP_FAT	GO:0006790~sulfur metabolic process	9	1.25874	0.0285364	ILMN_2715546, ILMN_3027761, ILMN_1225565, ILMN_2859978, ILMN_2665715, ILMN_2940195, ILMN_2975345, ILMN_2964042, ILMN_1222489	525	94	13588	2.47805	1	0.540231	39.756
GOTERM_BP_FAT	GO:0006518~peptide metabolic process	5	0.699301	0.0574415	ILMN_2715546, ILMN_3027761, ILMN_2613682, ILMN_2665715, ILMN_2940195, ILMN_2613683	525	38	13588	3.40551	1	0.671747	64.4948
GOTERM_BP_FAT	GO:0006749~glutathione metabolic process	4	0.559441	0.0633244	ILMN_2715546, ILMN_3027761, ILMN_2665715, ILMN_2940195	525	24	13588	4.31365	1	0.693985	68.1803
KEGG_PATHWAY	mmu00480:Glutathione metabolism	5	0.699301	0.164398	ILMN_2715546, ILMN_3027761, ILMN_2940195, ILMN_2724294, ILMN_2589651	237	52	5738	2.32798	1	0.504063	88.6713
GOTERM_BP_FAT	GO:0051186~cofactor metabolic process	11	1.53846	0.165984	ILMN_2715546, ILMN_2497999, ILMN_2878548, ILMN_3027761, ILMN_2606295, ILMN_2665715, ILMN_2940195, ILMN_2522693, ILMN_3086201, ILMN_1259322, ILMN_2707127, ILMN_2788073	525	182	13588	1.56429	1	0.876032	95.8291
GOTERM_BP_FAT	GO:0006732~coenzyme metabolic process	9	1.25874	0.187644	ILMN_2715546, ILMN_2497999, ILMN_2878548, ILMN_3027761, ILMN_2606295, ILMN_2665715, ILMN_2940195, ILMN_2522693, ILMN_3086201, ILMN_1259322	525	143	13588	1.62893	1	0.893134	97.3685
GOTERM_BP_FAT	GO:0009108~coenzyme biosynthetic process	4	0.559441	0.450604	ILMN_2497999, ILMN_2878548, ILMN_2606295, ILMN_2522693, ILMN_1259322	525	64	13588	1.61762	1	0.982641	99.9972
GOTERM_BP_FAT	GO:0006575~cellular amino acid derivative metabolic process	7	0.979021	0.462171	ILMN_3161601, ILMN_2715546, ILMN_1256219, ILMN_3027761, ILMN_2665715, ILMN_2940195, ILMN_2975345, ILMN_3136638	525	141	13588	1.28492	1	0.983852	99.9981
GOTERM_BP_FAT	GO:0051188~cofactor biosynthetic process	5	0.699301	0.467868	ILMN_2497999, ILMN_2878548, ILMN_2606295, ILMN_2522693, ILMN_1259322, ILMN_2707127	525	91	13588	1.42208	1	0.984775	99.9984
GOTERM_MF_FAT	GO:0042277~peptide binding	7	0.979021	0.523505	ILMN_2715546, ILMN_3027761, ILMN_1242457, ILMN_2613682, ILMN_2810882, ILMN_2613683, ILMN_2675697, ILMN_2589651	482	160	13288	1.20612	1	0.990058	99.9985
Annotation Cluster 91	Enrichment Score: 0.7564702989601894
Category	Term	Count	%	PValue	Genes	List Total	Pop Hits	Pop Total	Fold Enrichment	Bonferroni	Benjamini	FDR
GOTERM_BP_FAT	GO:0001763~morphogenesis of a branching structure	9	1.25874	0.110147	ILMN_2601336, ILMN_2604282, ILMN_1225565, ILMN_2760979, ILMN_2618176, ILMN_2930707, ILMN_1240726, ILMN_3007428, ILMN_2737713	525	125	13588	1.8635	1	0.819818	87.0322
GOTERM_BP_FAT	GO:0035239~tube morphogenesis	11	1.53846	0.125257	ILMN_2727695, ILMN_1257794, ILMN_3162511, ILMN_2760979, ILMN_2930707, ILMN_2737713, ILMN_1229467, ILMN_2601336, ILMN_3085841, ILMN_1225565, ILMN_2654754, ILMN_1240726, ILMN_1233670	525	171	13588	1.66492	1	0.837448	90.3911
GOTERM_BP_FAT	GO:0001569~patterning of blood vessels	3	0.41958	0.236237	ILMN_2601336, ILMN_2760979, ILMN_2737713	525	24	13588	3.23524	1	0.924151	99.1061
GOTERM_BP_FAT	GO:0048754~branching morphogenesis of a tube	6	0.839161	0.289065	ILMN_2601336, ILMN_1225565, ILMN_2760979, ILMN_2930707, ILMN_1240726, ILMN_2737713	525	93	13588	1.6698	1	0.947115	99.7451
Annotation Cluster 92	Enrichment Score: 0.7540693311045269
Category	Term	Count	%	PValue	Genes	List Total	Pop Hits	Pop Total	Fold Enrichment	Bonferroni	Benjamini	FDR
GOTERM_BP_FAT	GO:0010035~response to inorganic substance	7	0.979021	0.144194	ILMN_2715546, ILMN_3027761, ILMN_1243451, ILMN_2696232, ILMN_2687872, ILMN_2716527, ILMN_2666018	525	92	13588	1.96928	1	0.856915	93.4492
GOTERM_BP_FAT	GO:0000302~response to reactive oxygen species	4	0.559441	0.160507	ILMN_2715546, ILMN_3027761, ILMN_2696232, ILMN_2687872	525	36	13588	2.87577	1	0.870313	95.3228
GOTERM_BP_FAT	GO:0042542~response to hydrogen peroxide	3	0.41958	0.236237	ILMN_2715546, ILMN_3027761, ILMN_2687872	525	24	13588	3.23524	1	0.924151	99.1061
Annotation Cluster 93	Enrichment Score: 0.7394725612381327
Category	Term	Count	%	PValue	Genes	List Total	Pop Hits	Pop Total	Fold Enrichment	Bonferroni	Benjamini	FDR
UP_SEQ_FEATURE	repeat:4	10	1.3986	0.027229	ILMN_3161601, ILMN_2751527, ILMN_2722938, ILMN_2697220, ILMN_2975250, ILMN_1216042, ILMN_2617219, ILMN_1242281, ILMN_2612079, ILMN_3136638, ILMN_1223317	679	101	16021	2.33614	1	0.834094	37.5886
UP_SEQ_FEATURE	repeat:8	6	0.839161	0.0980769	ILMN_2751527, ILMN_2975250, ILMN_1216042, ILMN_1242281, ILMN_2612079, ILMN_1223317	679	58	16021	2.44086	1	0.981225	82.8425
UP_SEQ_FEATURE	repeat:2	11	1.53846	0.10772	ILMN_2722938, ILMN_2975250, ILMN_1242281, ILMN_3136638, ILMN_2751527, ILMN_3161601, ILMN_2697220, ILMN_1216042, ILMN_2617219, ILMN_2612079, ILMN_2947526, ILMN_1229746, ILMN_1223317	679	151	16021	1.71884	1	0.982716	85.7197
UP_SEQ_FEATURE	repeat:3	9	1.25874	0.131832	ILMN_2751527, ILMN_2722938, ILMN_2697220, ILMN_2975250, ILMN_1216042, ILMN_2617219, ILMN_1242281, ILMN_2612079, ILMN_1223317	679	119	16021	1.7845	1	0.989942	91.0551
UP_SEQ_FEATURE	repeat:5	7	0.979021	0.144909	ILMN_2751527, ILMN_2975250, ILMN_1216042, ILMN_2617219, ILMN_1242281, ILMN_2612079, ILMN_1223317	679	84	16021	1.96625	1	0.992726	93.0974
UP_SEQ_FEATURE	repeat:7	6	0.839161	0.153435	ILMN_2751527, ILMN_2975250, ILMN_1216042, ILMN_1242281, ILMN_2612079, ILMN_1223317	679	67	16021	2.11298	1	0.993715	94.183
UP_SEQ_FEATURE	repeat:1	10	1.3986	0.175923	ILMN_3161601, ILMN_2751527, ILMN_2722938, ILMN_2975250, ILMN_1216042, ILMN_2617219, ILMN_1242281, ILMN_2612079, ILMN_3136638, ILMN_1223317, ILMN_1229746, ILMN_2947526	679	148	16021	1.59426	1	0.994966	96.3269
UP_SEQ_FEATURE	repeat:6	6	0.839161	0.181446	ILMN_2751527, ILMN_2975250, ILMN_1216042, ILMN_1242281, ILMN_2612079, ILMN_1223317	679	71	16021	1.99394	1	0.995471	96.7254
UP_SEQ_FEATURE	repeat:9	4	0.559441	0.308502	ILMN_2751527, ILMN_2975250, ILMN_1242281, ILMN_2612079	679	46	16021	2.05174	1	0.999599	99.8163
UP_SEQ_FEATURE	repeat:10	4	0.559441	0.308502	ILMN_2751527, ILMN_2975250, ILMN_1242281, ILMN_2612079	679	46	16021	2.05174	1	0.999599	99.8163
UP_SEQ_FEATURE	repeat:13	3	0.41958	0.424884	ILMN_2975250, ILMN_1242281, ILMN_2612079	679	34	16021	2.08191	1	0.999964	99.9921
UP_SEQ_FEATURE	repeat:12	3	0.41958	0.439518	ILMN_2975250, ILMN_1242281, ILMN_2612079	679	35	16021	2.02243	1	0.999973	99.9949
UP_SEQ_FEATURE	repeat:11	3	0.41958	0.509434	ILMN_2975250, ILMN_1242281, ILMN_2612079	679	40	16021	1.76962	1	0.999993	99.9995
Annotation Cluster 94	Enrichment Score: 0.7378060858735452
Category	Term	Count	%	PValue	Genes	List Total	Pop Hits	Pop Total	Fold Enrichment	Bonferroni	Benjamini	FDR
GOTERM_BP_FAT	GO:0032147~activation of protein kinase activity	6	0.839161	0.0458941	ILMN_1232884, ILMN_2663920, ILMN_2752966, ILMN_2760979, ILMN_2737713, ILMN_2908855	525	51	13588	3.04493	1	0.637865	56.0602
GOTERM_BP_FAT	GO:0044093~positive regulation of molecular function	19	2.65734	0.049833	ILMN_1232884, ILMN_2663920, ILMN_2727695, ILMN_2760979, ILMN_1245874, ILMN_2856697, ILMN_2737713, ILMN_3163572, ILMN_2659224, ILMN_2908855, ILMN_2708297, ILMN_2733852, ILMN_2875251, ILMN_2752966, ILMN_2601833, ILMN_1253972, ILMN_1244424, ILMN_2705119, ILMN_2596435, ILMN_2743723	525	306	13588	1.60705	1	0.652252	59.1296
GOTERM_BP_FAT	GO:0045859~regulation of protein kinase activity	12	1.67832	0.105499	ILMN_2663920, ILMN_1232884, ILMN_2846775, ILMN_2846776, ILMN_2760979, ILMN_1245874, ILMN_2737713, ILMN_2659224, ILMN_2908855, ILMN_2597532, ILMN_2752966, ILMN_1253972, ILMN_2743723, ILMN_2596435	525	186	13588	1.6698	1	0.815561	85.794
GOTERM_BP_FAT	GO:0045860~positive regulation of protein kinase activity	9	1.25874	0.10646	ILMN_1232884, ILMN_2663920, ILMN_2752966, ILMN_2760979, ILMN_1245874, ILMN_2737713, ILMN_2596435, ILMN_2743723, ILMN_2659224, ILMN_2908855	525	124	13588	1.87853	1	0.816534	86.0589
GOTERM_BP_FAT	GO:0043549~regulation of kinase activity	12	1.67832	0.123857	ILMN_2663920, ILMN_1232884, ILMN_2846775, ILMN_2846776, ILMN_2760979, ILMN_1245874, ILMN_2737713, ILMN_2659224, ILMN_2908855, ILMN_2597532, ILMN_2752966, ILMN_1253972, ILMN_2743723, ILMN_2596435	525	192	13588	1.61762	1	0.83909	90.1184
GOTERM_BP_FAT	GO:0033674~positive regulation of kinase activity	9	1.25874	0.129605	ILMN_1232884, ILMN_2663920, ILMN_2752966, ILMN_2760979, ILMN_1245874, ILMN_2737713, ILMN_2596435, ILMN_2743723, ILMN_2659224, ILMN_2908855	525	130	13588	1.79182	1	0.844754	91.1937
GOTERM_BP_FAT	GO:0043085~positive regulation of catalytic activity	15	2.0979	0.133763	ILMN_1232884, ILMN_2663920, ILMN_2760979, ILMN_1245874, ILMN_2737713, ILMN_3163572, ILMN_2659224, ILMN_2908855, ILMN_2708297, ILMN_2733852, ILMN_2875251, ILMN_2752966, ILMN_1244424, ILMN_2705119, ILMN_2743723, ILMN_2596435	525	261	13588	1.48747	1	0.846366	91.9018
GOTERM_BP_FAT	GO:0051338~regulation of transferase activity	12	1.67832	0.14737	ILMN_2663920, ILMN_1232884, ILMN_2846775, ILMN_2846776, ILMN_2760979, ILMN_1245874, ILMN_2737713, ILMN_2659224, ILMN_2908855, ILMN_2597532, ILMN_2752966, ILMN_1253972, ILMN_2743723, ILMN_2596435	525	199	13588	1.56072	1	0.859045	93.862
GOTERM_BP_FAT	GO:0051347~positive regulation of transferase activity	9	1.25874	0.150711	ILMN_1232884, ILMN_2663920, ILMN_2752966, ILMN_2760979, ILMN_1245874, ILMN_2737713, ILMN_2596435, ILMN_2743723, ILMN_2659224, ILMN_2908855	525	135	13588	1.72546	1	0.862845	94.2696
GOTERM_BP_FAT	GO:0051174~regulation of phosphorus metabolic process	16	2.23776	0.186925	ILMN_2700848, ILMN_1232884, ILMN_2663920, ILMN_2846775, ILMN_1259180, ILMN_2846776, ILMN_2760979, ILMN_1245874, ILMN_2737713, ILMN_2659224, ILMN_2908855, ILMN_2597532, ILMN_2753761, ILMN_2752966, ILMN_2618176, ILMN_1253972, ILMN_2596435, ILMN_2743723	525	301	13588	1.37578	1	0.893218	97.3274
GOTERM_BP_FAT	GO:0019220~regulation of phosphate metabolic process	16	2.23776	0.186925	ILMN_2700848, ILMN_1232884, ILMN_2663920, ILMN_2846775, ILMN_1259180, ILMN_2846776, ILMN_2760979, ILMN_1245874, ILMN_2737713, ILMN_2659224, ILMN_2908855, ILMN_2597532, ILMN_2753761, ILMN_2752966, ILMN_2618176, ILMN_1253972, ILMN_2596435, ILMN_2743723	525	301	13588	1.37578	1	0.893218	97.3274
GOTERM_BP_FAT	GO:0042325~regulation of phosphorylation	15	2.0979	0.230462	ILMN_2700848, ILMN_1232884, ILMN_2663920, ILMN_2846775, ILMN_2846776, ILMN_2760979, ILMN_1245874, ILMN_2737713, ILMN_2659224, ILMN_2908855, ILMN_2597532, ILMN_2753761, ILMN_2752966, ILMN_2618176, ILMN_1253972, ILMN_2596435, ILMN_2743723	525	290	13588	1.33872	1	0.920985	98.9801
GOTERM_BP_FAT	GO:0000165~MAPKKK cascade	7	0.979021	0.276942	ILMN_2663920, ILMN_2704141, ILMN_2716527, ILMN_1245874, ILMN_2596435, ILMN_2743723, ILMN_2659224, ILMN_2908855	525	114	13588	1.58924	1	0.942571	99.6573
GOTERM_BP_FAT	GO:0007243~protein kinase cascade	11	1.53846	0.426031	ILMN_2663920, ILMN_2752966, ILMN_1235934, ILMN_2704141, ILMN_1239463, ILMN_2716527, ILMN_1245874, ILMN_2737713, ILMN_2596435, ILMN_2743723, ILMN_2659224, ILMN_2908855	525	236	13588	1.20636	1	0.978893	99.994
GOTERM_BP_FAT	GO:0000187~activation of MAPK activity	3	0.41958	0.579791	ILMN_1245874, ILMN_2596435, ILMN_2743723, ILMN_2659224	525	50	13588	1.55291	1	0.993977	100
GOTERM_BP_FAT	GO:0043405~regulation of MAP kinase activity	4	0.559441	0.634037	ILMN_1245874, ILMN_1253972, ILMN_2596435, ILMN_2743723, ILMN_2659224	525	84	13588	1.23247	1	0.99626	100
GOTERM_BP_FAT	GO:0043406~positive regulation of MAP kinase activity	3	0.41958	0.669892	ILMN_1245874, ILMN_2596435, ILMN_2743723, ILMN_2659224	525	59	13588	1.31603	1	0.99732	100
Annotation Cluster 95	Enrichment Score: 0.737322919490277
Category	Term	Count	%	PValue	Genes	List Total	Pop Hits	Pop Total	Fold Enrichment	Bonferroni	Benjamini	FDR
GOTERM_BP_FAT	GO:0006508~proteolysis	56	7.83217	0.00901807	ILMN_3161652, ILMN_1227352, ILMN_2839569, ILMN_2715840, ILMN_2693403, ILMN_2811737, ILMN_3098718, ILMN_2486267, ILMN_2597868, ILMN_2717569, ILMN_1218116, ILMN_1226332, ILMN_2648397, ILMN_1237364, ILMN_2692316, ILMN_1228320, ILMN_2692315, ILMN_3049559, ILMN_2850753, ILMN_1259048, ILMN_2722902, ILMN_1248714, ILMN_2590349, ILMN_2685879, ILMN_1226348, ILMN_2792485, ILMN_2873822, ILMN_2590350, ILMN_26…	525	1034	13588	1.40173	1	0.293029	14.6636
GOTERM_MF_FAT	GO:0016879~ligase activity, forming carbon-nitrogen bonds	14	1.95804	0.0233784	ILMN_1225931, ILMN_2776230, ILMN_2776231, ILMN_2850753, ILMN_1245079, ILMN_1259048, ILMN_2722902, ILMN_2590349, ILMN_3098718, ILMN_2792485, ILMN_2590350, ILMN_2486267, ILMN_1231910, ILMN_1226332, ILMN_1247811, ILMN_2711688, ILMN_2958099, ILMN_2957614	482	193	13288	1.99979	1	0.436064	29.8983
GOTERM_MF_FAT	GO:0019787~small conjugating protein ligase activity	10	1.3986	0.0376756	ILMN_1225931, ILMN_2792485, ILMN_2776230, ILMN_2776231, ILMN_2590350, ILMN_2486267, ILMN_1231910, ILMN_2850753, ILMN_1226332, ILMN_1259048, ILMN_2722902, ILMN_2590349	482	125	13288	2.20548	1	0.556775	43.8237
INTERPRO	IPR000608:Ubiquitin-conjugating enzyme, E2	5	0.699301	0.0686728	ILMN_1225931, ILMN_2792485, ILMN_2590350, ILMN_2486267, ILMN_1259048, ILMN_2590349	658	42	17763	3.21374	1	0.753722	67.9574
GOTERM_MF_FAT	GO:0016881~acid-amino acid ligase activity	11	1.53846	0.0794343	ILMN_1225931, ILMN_2776230, ILMN_2776231, ILMN_2850753, ILMN_1259048, ILMN_2722902, ILMN_2590349, ILMN_3098718, ILMN_2792485, ILMN_2486267, ILMN_2590350, ILMN_1231910, ILMN_1226332	482	166	13288	1.82683	1	0.712641	71.1437
GOTERM_MF_FAT	GO:0004842~ubiquitin-protein ligase activity	8	1.11888	0.083024	ILMN_1225931, ILMN_2792485, ILMN_2486267, ILMN_1231910, ILMN_2850753, ILMN_1226332, ILMN_1259048, ILMN_2722902	482	104	13288	2.12065	1	0.721266	72.7879
SMART	SM00212:UBCc	5	0.699301	0.0923664	ILMN_1225931, ILMN_2792485, ILMN_2590350, ILMN_2486267, ILMN_1259048, ILMN_2590349	376	42	9131	2.89102	1	0.655637	71.1582
INTERPRO	IPR016135:Ubiquitin-conjugating enzyme/RWD-like	5	0.699301	0.112846	ILMN_1225931, ILMN_2792485, ILMN_2590350, ILMN_2486267, ILMN_1259048, ILMN_2590349	658	50	17763	2.69954	1	0.873002	85.2722
UP_SEQ_FEATURE	active site:Glycyl thioester intermediate	6	0.839161	0.115238	ILMN_1225931, ILMN_3098718, ILMN_2792485, ILMN_2590350, ILMN_2486267, ILMN_1259048, ILMN_2590349	679	61	16021	2.32082	1	0.986136	87.641
KEGG_PATHWAY	mmu04120:Ubiquitin mediated proteolysis	9	1.25874	0.196194	ILMN_2704119, ILMN_1225931, ILMN_2792485, ILMN_2590350, ILMN_2486267, ILMN_2850753, ILMN_2618176, ILMN_2648397, ILMN_1259048, ILMN_2590349	237	136	5738	1.6022	1	0.540968	92.9225
SP_PIR_KEYWORDS	ubl conjugation pathway	22	3.07692	0.304355	ILMN_2686183, ILMN_1225931, ILMN_2776230, ILMN_2776231, ILMN_2850753, ILMN_1259048, ILMN_1237886, ILMN_2722902, ILMN_1253741, ILMN_2765989, ILMN_1225261, ILMN_2590349, ILMN_2704119, ILMN_3098718, ILMN_2792485, ILMN_1229019, ILMN_2486267, ILMN_2590350, ILMN_1231910, ILMN_2717569, ILMN_1226332, ILMN_2618176, ILMN_2648397, ILMN_2663555	682	484	17854	1.18995	1	0.75889	99.4086
SP_PIR_KEYWORDS	ligase	14	1.95804	0.315302	ILMN_1225931, ILMN_2850753, ILMN_1245079, ILMN_1259048, ILMN_2722902, ILMN_1225261, ILMN_2590349, ILMN_3098718, ILMN_2792485, ILMN_2590350, ILMN_2486267, ILMN_1231910, ILMN_1226332, ILMN_1247811, ILMN_2711688, ILMN_2958099, ILMN_2957614	682	290	17854	1.26381	1	0.767444	99.5274
GOTERM_BP_FAT	GO:0043632~modification-dependent macromolecule catabolic process	22	3.07692	0.402502	ILMN_2686183, ILMN_1225931, ILMN_2776230, ILMN_2776231, ILMN_2850753, ILMN_1259048, ILMN_1237886, ILMN_2722902, ILMN_1253741, ILMN_2765989, ILMN_1225261, ILMN_2590349, ILMN_2704119, ILMN_3098718, ILMN_2792485, ILMN_1229019, ILMN_2486267, ILMN_2590350, ILMN_1231910, ILMN_2717569, ILMN_1226332, ILMN_2618176, ILMN_2648397, ILMN_2663555	525	508	13588	1.12087	1	0.975279	99.9878
GOTERM_BP_FAT	GO:0019941~modification-dependent protein catabolic process	22	3.07692	0.402502	ILMN_2686183, ILMN_1225931, ILMN_2776230, ILMN_2776231, ILMN_2850753, ILMN_1259048, ILMN_1237886, ILMN_2722902, ILMN_1253741, ILMN_2765989, ILMN_1225261, ILMN_2590349, ILMN_2704119, ILMN_3098718, ILMN_2792485, ILMN_1229019, ILMN_2486267, ILMN_2590350, ILMN_1231910, ILMN_2717569, ILMN_1226332, ILMN_2618176, ILMN_2648397, ILMN_2663555	525	508	13588	1.12087	1	0.975279	99.9878
GOTERM_BP_FAT	GO:0051603~proteolysis involved in cellular protein catabolic process	22	3.07692	0.497564	ILMN_2686183, ILMN_1225931, ILMN_2776230, ILMN_2776231, ILMN_2850753, ILMN_1259048, ILMN_1237886, ILMN_2722902, ILMN_1253741, ILMN_2765989, ILMN_1225261, ILMN_2590349, ILMN_2704119, ILMN_3098718, ILMN_2792485, ILMN_1229019, ILMN_2486267, ILMN_2590350, ILMN_1231910, ILMN_2717569, ILMN_1226332, ILMN_2618176, ILMN_2648397, ILMN_2663555	525	534	13588	1.0663	1	0.9882	99.9994
GOTERM_BP_FAT	GO:0044257~cellular protein catabolic process	22	3.07692	0.505457	ILMN_2686183, ILMN_1225931, ILMN_2776230, ILMN_2776231, ILMN_2850753, ILMN_1259048, ILMN_1237886, ILMN_2722902, ILMN_1253741, ILMN_2765989, ILMN_1225261, ILMN_2590349, ILMN_2704119, ILMN_3098718, ILMN_2792485, ILMN_1229019, ILMN_2486267, ILMN_2590350, ILMN_1231910, ILMN_2717569, ILMN_1226332, ILMN_2618176, ILMN_2648397, ILMN_2663555	525	537	13588	1.06034	1	0.988527	99.9996
GOTERM_BP_FAT	GO:0030163~protein catabolic process	22	3.07692	0.571779	ILMN_2686183, ILMN_1225931, ILMN_2776230, ILMN_2776231, ILMN_2850753, ILMN_1259048, ILMN_1237886, ILMN_2722902, ILMN_1253741, ILMN_2765989, ILMN_1225261, ILMN_2590349, ILMN_2704119, ILMN_3098718, ILMN_2792485, ILMN_1229019, ILMN_2486267, ILMN_2590350, ILMN_1231910, ILMN_2717569, ILMN_1226332, ILMN_2618176, ILMN_2648397, ILMN_2663555	525	556	13588	1.0241	1	0.993685	100
GOTERM_BP_FAT	GO:0070647~protein modification by small protein conjugation or removal	5	0.699301	0.573218	ILMN_2776230, ILMN_2776231, ILMN_2590350, ILMN_2850753, ILMN_1226332, ILMN_1225261, ILMN_2590349	525	104	13588	1.24432	1	0.99373	100
GOTERM_BP_FAT	GO:0032446~protein modification by small protein conjugation	4	0.559441	0.592353	ILMN_2776230, ILMN_2776231, ILMN_2590350, ILMN_2850753, ILMN_1226332, ILMN_2590349	525	79	13588	1.31048	1	0.994621	100
GOTERM_BP_FAT	GO:0044265~cellular macromolecule catabolic process	23	3.21678	0.656275	ILMN_2686183, ILMN_1225931, ILMN_2776230, ILMN_2776231, ILMN_1237886, ILMN_1253741, ILMN_2704119, ILMN_3098718, ILMN_2486267, ILMN_2717569, ILMN_1231910, ILMN_1226332, ILMN_2648397, ILMN_2850753, ILMN_1259048, ILMN_2722902, ILMN_1225261, ILMN_2765989, ILMN_2590349, ILMN_1229019, ILMN_2792485, ILMN_1216042, ILMN_2590350, ILMN_2618176, ILMN_2663555	525	609	13588	0.977478	1	0.996969	100
GOTERM_BP_FAT	GO:0009057~macromolecule catabolic process	23	3.21678	0.777251	ILMN_2686183, ILMN_1225931, ILMN_2776230, ILMN_2776231, ILMN_1237886, ILMN_1253741, ILMN_2704119, ILMN_3098718, ILMN_2486267, ILMN_2717569, ILMN_1231910, ILMN_1226332, ILMN_2648397, ILMN_2850753, ILMN_1259048, ILMN_2722902, ILMN_1225261, ILMN_2765989, ILMN_2590349, ILMN_1229019, ILMN_2792485, ILMN_1216042, ILMN_2590350, ILMN_2618176, ILMN_2663555	525	654	13588	0.91022	1	0.99946	100
Annotation Cluster 96	Enrichment Score: 0.7188091086371559
Category	Term	Count	%	PValue	Genes	List Total	Pop Hits	Pop Total	Fold Enrichment	Bonferroni	Benjamini	FDR
GOTERM_MF_FAT	GO:0005044~scavenger receptor activity	5	0.699301	0.0514335	ILMN_1226348, ILMN_1258526, ILMN_1231851, ILMN_2911788, ILMN_2782964, ILMN_2727638, ILMN_2687586	482	39	13288	3.53442	1	0.640441	54.7471
INTERPRO	IPR017448:Speract/scavenger receptor related	3	0.41958	0.277555	ILMN_1226348, ILMN_1258526, ILMN_2911788, ILMN_2727638	658	28	17763	2.89237	1	0.983785	99.4488
INTERPRO	IPR001190:Speract/scavenger receptor	3	0.41958	0.291412	ILMN_1226348, ILMN_1258526, ILMN_2911788, ILMN_2727638	658	29	17763	2.79263	1	0.98667	99.5957
SMART	SM00202:SR	3	0.41958	0.320377	ILMN_1226348, ILMN_1258526, ILMN_2911788, ILMN_2727638	376	28	9131	2.60192	1	0.898489	99.2951
Annotation Cluster 97	Enrichment Score: 0.7124582383587209
Category	Term	Count	%	PValue	Genes	List Total	Pop Hits	Pop Total	Fold Enrichment	Bonferroni	Benjamini	FDR
GOTERM_BP_FAT	GO:0060740~prostate gland epithelium morphogenesis	5	0.699301	0.0166554	ILMN_2604282, ILMN_1239663, ILMN_1225565, ILMN_2601215, ILMN_3007428	525	26	13588	4.97729	1	0.424413	25.4718
GOTERM_BP_FAT	GO:0060512~prostate gland morphogenesis	5	0.699301	0.0189711	ILMN_2604282, ILMN_1239663, ILMN_1225565, ILMN_2601215, ILMN_3007428	525	27	13588	4.79295	1	0.453579	28.4849
GOTERM_BP_FAT	GO:0030850~prostate gland development	5	0.699301	0.0621403	ILMN_2604282, ILMN_1239663, ILMN_1225565, ILMN_2601215, ILMN_3007428	525	39	13588	3.31819	1	0.69258	67.4688
GOTERM_BP_FAT	GO:0007530~sex determination	3	0.41958	0.138043	ILMN_1239663, ILMN_2930707, ILMN_3007428	525	17	13588	4.56739	1	0.851303	92.5743
GOTERM_BP_FAT	GO:0003006~reproductive developmental process	14	1.95804	0.220386	ILMN_2604282, ILMN_2905866, ILMN_2601215, ILMN_2930707, ILMN_2667971, ILMN_2667972, ILMN_2606072, ILMN_1220034, ILMN_1239663, ILMN_2696232, ILMN_1225565, ILMN_3007428, ILMN_1240726, ILMN_1257332, ILMN_2625940	525	264	13588	1.37253	1	0.919259	98.7193
GOTERM_BP_FAT	GO:0022612~gland morphogenesis	6	0.839161	0.223232	ILMN_2604282, ILMN_1239663, ILMN_1225565, ILMN_2760979, ILMN_2601215, ILMN_3007428	525	84	13588	1.84871	1	0.920465	98.7987
GOTERM_BP_FAT	GO:0048732~gland development	11	1.53846	0.230292	ILMN_2727695, ILMN_2604282, ILMN_1239663, ILMN_3158499, ILMN_2602711, ILMN_1254450, ILMN_1225565, ILMN_2760979, ILMN_2905866, ILMN_2601215, ILMN_3007428, ILMN_2625940	525	197	13588	1.44518	1	0.921649	98.9761
GOTERM_BP_FAT	GO:0001655~urogenital system development	8	1.11888	0.332995	ILMN_2604282, ILMN_1239663, ILMN_2814005, ILMN_2602711, ILMN_1225565, ILMN_2601215, ILMN_2930707, ILMN_3007428	525	146	13588	1.41819	1	0.959455	99.9165
GOTERM_BP_FAT	GO:0048608~reproductive structure development	7	0.979021	0.386364	ILMN_2604282, ILMN_1239663, ILMN_1225565, ILMN_2601215, ILMN_2930707, ILMN_1240726, ILMN_3007428	525	130	13588	1.39364	1	0.972599	99.9806
GOTERM_BP_FAT	GO:0002009~morphogenesis of an epithelium	8	1.11888	0.502975	ILMN_2604282, ILMN_1239663, ILMN_1225565, ILMN_3085841, ILMN_3162511, ILMN_2601215, ILMN_2930707, ILMN_3007428, ILMN_2630749	525	173	13588	1.19685	1	0.988299	99.9995
GOTERM_BP_FAT	GO:0060429~epithelium development	11	1.53846	0.602157	ILMN_2735184, ILMN_2604282, ILMN_2975250, ILMN_1239663, ILMN_1225565, ILMN_3085841, ILMN_3162511, ILMN_2601215, ILMN_2930707, ILMN_3007428, ILMN_2939666, ILMN_2630749	525	271	13588	1.05056	1	0.995142	100
GOTERM_BP_FAT	GO:0030879~mammary gland development	4	0.559441	0.649858	ILMN_1239663, ILMN_1225565, ILMN_2760979, ILMN_2625940	525	86	13588	1.20381	1	0.996824	100
GOTERM_BP_FAT	GO:0048729~tissue morphogenesis	9	1.25874	0.703524	ILMN_2604282, ILMN_1239663, ILMN_1257794, ILMN_1225565, ILMN_3085841, ILMN_3162511, ILMN_2601215, ILMN_2930707, ILMN_3007428, ILMN_1233670, ILMN_2630749	525	238	13588	0.978727	1	0.998255	100
Annotation Cluster 98	Enrichment Score: 0.7110376405860145
Category	Term	Count	%	PValue	Genes	List Total	Pop Hits	Pop Total	Fold Enrichment	Bonferroni	Benjamini	FDR
INTERPRO	IPR001060:Fps/Fes/Fer/CIP4 homology	3	0.41958	0.181239	ILMN_2722513, ILMN_2665666, ILMN_2644415	658	21	17763	3.85649	1	0.942983	95.919
UP_SEQ_FEATURE	domain:FCH	3	0.41958	0.191008	ILMN_2722513, ILMN_2665666, ILMN_2644415	679	19	16021	3.72553	1	0.996424	97.3208
SMART	SM00055:FCH	3	0.41958	0.212609	ILMN_2722513, ILMN_2665666, ILMN_2644415	376	21	9131	3.46922	1	0.812357	95.342
Annotation Cluster 99	Enrichment Score: 0.7091540084185448
Category	Term	Count	%	PValue	Genes	List Total	Pop Hits	Pop Total	Fold Enrichment	Bonferroni	Benjamini	FDR
GOTERM_CC_FAT	GO:0044431~Golgi apparatus part	14	1.95804	0.141317	ILMN_2675033, ILMN_1239578, ILMN_2734484, ILMN_2644415, ILMN_1242246, ILMN_1222489, ILMN_1232514, ILMN_1238654, ILMN_1239077, ILMN_2648742, ILMN_2655373, ILMN_2681013, ILMN_1237640, ILMN_1224619, ILMN_2629112	515	227	12504	1.49742	1	0.637852	87.4413
SP_PIR_KEYWORDS	golgi apparatus	26	3.63636	0.217379	ILMN_2850937, ILMN_1242246, ILMN_1238000, ILMN_1222489, ILMN_2751527, ILMN_1224619, ILMN_1235811, ILMN_2607765, ILMN_2675033, ILMN_1237773, ILMN_1239578, ILMN_2734484, ILMN_2650532, ILMN_1232514, ILMN_2763103, ILMN_2987937, ILMN_1238654, ILMN_2599615, ILMN_1239077, ILMN_2648618, ILMN_1236958, ILMN_2655373, ILMN_2681013, ILMN_1227951, ILMN_1237640, ILMN_1248947, ILMN_2629112, ILMN_1249635	682	553	17854	1.23083	1	0.666456	96.8728
GOTERM_CC_FAT	GO:0005794~Golgi apparatus	33	4.61538	0.242731	ILMN_2850937, ILMN_2665490, ILMN_1242246, ILMN_1222489, ILMN_1238000, ILMN_2751527, ILMN_2597532, ILMN_2648742, ILMN_1231910, ILMN_1224619, ILMN_1214241, ILMN_1235811, ILMN_2607765, ILMN_2675033, ILMN_1237773, ILMN_1239578, ILMN_2734484, ILMN_2644415, ILMN_2650532, ILMN_1232514, ILMN_2987937, ILMN_2763103, ILMN_1238654, ILMN_2750778, ILMN_2599615, ILMN_1239077, ILMN_1216042, ILMN_2648618, ILMN_12…	515	682	12504	1.17482	1	0.756084	97.732
Annotation Cluster 100	Enrichment Score: 0.7034086234135238
Category	Term	Count	%	PValue	Genes	List Total	Pop Hits	Pop Total	Fold Enrichment	Bonferroni	Benjamini	FDR
GOTERM_BP_FAT	GO:0002263~cell activation during immune response	4	0.559441	0.115834	ILMN_2771237, ILMN_1216871, ILMN_2601833, ILMN_1220101	525	31	13588	3.3396	1	0.824865	88.4089
GOTERM_BP_FAT	GO:0002366~leukocyte activation during immune response	4	0.559441	0.115834	ILMN_2771237, ILMN_1216871, ILMN_2601833, ILMN_1220101	525	31	13588	3.3396	1	0.824865	88.4089
GOTERM_BP_FAT	GO:0002285~lymphocyte activation during immune response	3	0.41958	0.165242	ILMN_1216871, ILMN_2601833, ILMN_1220101	525	19	13588	4.08662	1	0.876038	95.7636
GOTERM_BP_FAT	GO:0045321~leukocyte activation	12	1.67832	0.22543	ILMN_2760979, ILMN_2774640, ILMN_2936671, ILMN_3136638, ILMN_3161601, ILMN_2752966, ILMN_2771237, ILMN_2479290, ILMN_1216871, ILMN_1224077, ILMN_1220101, ILMN_2601833, ILMN_3104529	525	219	13588	1.41819	1	0.920134	98.8568
GOTERM_BP_FAT	GO:0046649~lymphocyte activation	8	1.11888	0.608352	ILMN_2479290, ILMN_1216871, ILMN_1224077, ILMN_2774640, ILMN_2601833, ILMN_1220101, ILMN_2936671, ILMN_3104529	525	191	13588	1.08406	1	0.995383	100
Annotation Cluster 101	Enrichment Score: 0.6989159759227469
Category	Term	Count	%	PValue	Genes	List Total	Pop Hits	Pop Total	Fold Enrichment	Bonferroni	Benjamini	FDR
GOTERM_BP_FAT	GO:0032101~regulation of response to external stimulus	9	1.25874	0.0453886	ILMN_3027761, ILMN_2752966, ILMN_1259610, ILMN_2771237, ILMN_2469329, ILMN_2657175, ILMN_2760979, ILMN_1244424, ILMN_1236889, ILMN_2469333	525	103	13588	2.26153	1	0.637116	55.651
GOTERM_BP_FAT	GO:0050727~regulation of inflammatory response	5	0.699301	0.176769	ILMN_3027761, ILMN_1259610, ILMN_2771237, ILMN_2469329, ILMN_1244424, ILMN_2469333	525	57	13588	2.27034	1	0.885004	96.6788
GOTERM_BP_FAT	GO:0050729~positive regulation of inflammatory response	3	0.41958	0.236237	ILMN_2771237, ILMN_2469329, ILMN_1244424, ILMN_2469333	525	24	13588	3.23524	1	0.924151	99.1061
GOTERM_BP_FAT	GO:0031349~positive regulation of defense response	4	0.559441	0.377896	ILMN_2752966, ILMN_2771237, ILMN_2469329, ILMN_1244424, ILMN_2469333	525	57	13588	1.81627	1	0.970684	99.9754
GOTERM_BP_FAT	GO:0032103~positive regulation of response to external stimulus	3	0.41958	0.44704	ILMN_2771237, ILMN_2469329, ILMN_1244424, ILMN_2469333	525	39	13588	1.99092	1	0.982284	99.9969
Annotation Cluster 102	Enrichment Score: 0.6738407906855995
Category	Term	Count	%	PValue	Genes	List Total	Pop Hits	Pop Total	Fold Enrichment	Bonferroni	Benjamini	FDR
GOTERM_BP_FAT	GO:0014032~neural crest cell development	4	0.559441	0.133097	ILMN_1229467, ILMN_3007428, ILMN_2737713, ILMN_2630749	525	33	13588	3.1372	1	0.846433	91.7921
GOTERM_BP_FAT	GO:0014033~neural crest cell differentiation	4	0.559441	0.133097	ILMN_1229467, ILMN_3007428, ILMN_2737713, ILMN_2630749	525	33	13588	3.1372	1	0.846433	91.7921
GOTERM_BP_FAT	GO:0014031~mesenchymal cell development	4	0.559441	0.27158	ILMN_1229467, ILMN_3007428, ILMN_2737713, ILMN_2630749	525	47	13588	2.20272	1	0.939996	99.6099
GOTERM_BP_FAT	GO:0048762~mesenchymal cell differentiation	4	0.559441	0.292772	ILMN_1229467, ILMN_3007428, ILMN_2737713, ILMN_2630749	525	49	13588	2.11281	1	0.948887	99.7674
GOTERM_BP_FAT	GO:0060485~mesenchyme development	4	0.559441	0.303412	ILMN_1229467, ILMN_3007428, ILMN_2737713, ILMN_2630749	525	50	13588	2.07055	1	0.952014	99.8216
Annotation Cluster 103	Enrichment Score: 0.6723087206102709
Category	Term	Count	%	PValue	Genes	List Total	Pop Hits	Pop Total	Fold Enrichment	Bonferroni	Benjamini	FDR
SP_PIR_KEYWORDS	growth factor	9	1.25874	0.112722	ILMN_2753761, ILMN_2697220, ILMN_3158499, ILMN_1222471, ILMN_2868220, ILMN_2713538, ILMN_1218116, ILMN_1254450, ILMN_1225565, ILMN_2718204, ILMN_2638114	682	127	17854	1.8552	1	0.498841	81.5614
GOTERM_MF_FAT	GO:0008083~growth factor activity	9	1.25874	0.139498	ILMN_2753761, ILMN_2697220, ILMN_3158499, ILMN_1222471, ILMN_2868220, ILMN_2713538, ILMN_1218116, ILMN_1254450, ILMN_1225565, ILMN_2718204, ILMN_2638114	482	141	13288	1.75969	1	0.832547	89.5232
SP_PIR_KEYWORDS	mitogen	4	0.559441	0.147757	ILMN_2769918, ILMN_2697220, ILMN_3103896, ILMN_3158499, ILMN_1254450, ILMN_2638114	682	35	17854	2.99187	1	0.562095	89.5675
GOTERM_BP_FAT	GO:0051781~positive regulation of cell division	3	0.41958	0.406914	ILMN_2697220, ILMN_3158499, ILMN_1254450, ILMN_2638114	525	36	13588	2.15683	1	0.97629	99.9893
GOTERM_BP_FAT	GO:0051302~regulation of cell division	3	0.41958	0.460076	ILMN_2697220, ILMN_3158499, ILMN_1254450, ILMN_2638114	525	40	13588	1.94114	1	0.983813	99.9979
Annotation Cluster 104	Enrichment Score: 0.6688114870593993
Category	Term	Count	%	PValue	Genes	List Total	Pop Hits	Pop Total	Fold Enrichment	Bonferroni	Benjamini	FDR
GOTERM_BP_FAT	GO:0006638~neutral lipid metabolic process	5	0.699301	0.0943562	ILMN_3161601, ILMN_2888834, ILMN_2875251, ILMN_1222991, ILMN_1245874, ILMN_2743723, ILMN_3136638	525	45	13588	2.87577	1	0.788421	82.3567
GOTERM_BP_FAT	GO:0018904~organic ether metabolic process	5	0.699301	0.112897	ILMN_2888834, ILMN_2875251, ILMN_1222991, ILMN_1245874, ILMN_1232716, ILMN_2743723	525	48	13588	2.69603	1	0.820229	87.7162
GOTERM_BP_FAT	GO:0006639~acylglycerol metabolic process	4	0.559441	0.229814	ILMN_2888834, ILMN_2875251, ILMN_1222991, ILMN_1245874, ILMN_2743723	525	43	13588	2.40762	1	0.922007	98.9649
GOTERM_BP_FAT	GO:0006662~glycerol ether metabolic process	4	0.559441	0.250566	ILMN_2888834, ILMN_2875251, ILMN_1222991, ILMN_1245874, ILMN_2743723	525	45	13588	2.30061	1	0.931661	99.3583
GOTERM_BP_FAT	GO:0046486~glycerolipid metabolic process	5	0.699301	0.738226	ILMN_2888834, ILMN_2875251, ILMN_2592239, ILMN_1222991, ILMN_1245874, ILMN_2743723	525	129	13588	1.00317	1	0.998938	100
Annotation Cluster 105	Enrichment Score: 0.6664486086282272
Category	Term	Count	%	PValue	Genes	List Total	Pop Hits	Pop Total	Fold Enrichment	Bonferroni	Benjamini	FDR
PIR_SUPERFAMILY	PIRSF002050:histone H2B	4	0.559441	0.00792226	ILMN_2652511, ILMN_1257520, ILMN_2716195, ILMN_2891646, ILMN_1242399	357	10	8136	9.11597	0.952086	0.636794	10.4342
INTERPRO	IPR000558:Histone H2B	4	0.559441	0.00863023	ILMN_2652511, ILMN_1257520, ILMN_2716195, ILMN_2891646, ILMN_1242399	658	12	17763	8.99848	0.99993	0.340103	12.9474
KEGG_PATHWAY	mmu05322:Systemic lupus erythematosus	11	1.53846	0.00940357	ILMN_2652511, ILMN_2877958, ILMN_1242390, ILMN_3049559, ILMN_1257520, ILMN_1257046, ILMN_2716195, ILMN_2715840, ILMN_2891646, ILMN_2631161, ILMN_1242399, ILMN_3040069	237	103	5738	2.58564	0.787642	0.227596	10.8246
SMART	SM00427:H2B	4	0.559441	0.011463	ILMN_2652511, ILMN_1257520, ILMN_2716195, ILMN_2891646, ILMN_1242399	376	12	9131	8.09486	0.930279	0.256151	13.7493
INTERPRO	IPR007125:Histone core	5	0.699301	0.0686728	ILMN_2652511, ILMN_1257520, ILMN_2716195, ILMN_2891646, ILMN_1242399, ILMN_3040069	658	42	17763	3.21374	1	0.753722	67.9574
SP_PIR_KEYWORDS	nucleosome core	5	0.699301	0.0859038	ILMN_2652511, ILMN_1257520, ILMN_2716195, ILMN_2891646, ILMN_1242399, ILMN_3040069	682	44	17854	2.97487	1	0.444851	71.9101
SP_PIR_KEYWORDS	ubl conjugation	27	3.77622	0.103743	ILMN_2700848, ILMN_2846775, ILMN_2846776, ILMN_2776230, ILMN_2681241, ILMN_2776231, ILMN_2650868, ILMN_2689160, ILMN_1236413, ILMN_2716195, ILMN_2856697, ILMN_1237886, ILMN_3136638, ILMN_2704119, ILMN_3161601, ILMN_1257520, ILMN_2643915, ILMN_1231910, ILMN_2896601, ILMN_2643495, ILMN_1220284, ILMN_2667842, ILMN_2850753, ILMN_2649709, ILMN_2655895, ILMN_3040069, ILMN_1242399, ILMN_2707510, ILMN_26…	682	524	17854	1.34891	1	0.487174	78.7407
INTERPRO	IPR009072:Histone-fold	5	0.699301	0.188673	ILMN_2652511, ILMN_1257520, ILMN_2716195, ILMN_2891646, ILMN_1242399, ILMN_3040069	658	61	17763	2.21274	1	0.946026	96.4731
GOTERM_CC_FAT	GO:0000786~nucleosome	5	0.699301	0.250496	ILMN_2652511, ILMN_1257520, ILMN_2716195, ILMN_2891646, ILMN_1242399, ILMN_3040069	515	62	12504	1.95803	1	0.758484	98.029
UP_SEQ_FEATURE	cross-link:Glycyl lysine isopeptide (Lys-Gly) (interchain with G-Cter in ubiquitin)	10	1.3986	0.282055	ILMN_1220284, ILMN_2652511, ILMN_2704119, ILMN_2972459, ILMN_2650868, ILMN_1257520, ILMN_2716195, ILMN_2891646, ILMN_2856697, ILMN_1242399, ILMN_3040069	679	168	16021	1.40446	1	0.999512	99.6512
GOTERM_BP_FAT	GO:0006334~nucleosome assembly	5	0.699301	0.310445	ILMN_2652511, ILMN_1257520, ILMN_2716195, ILMN_2891646, ILMN_1242399, ILMN_3040069	525	73	13588	1.77273	1	0.953436	99.8506
GOTERM_BP_FAT	GO:0031497~chromatin assembly	5	0.699301	0.328044	ILMN_2652511, ILMN_1257520, ILMN_2716195, ILMN_2891646, ILMN_1242399, ILMN_3040069	525	75	13588	1.72546	1	0.957468	99.905
GOTERM_BP_FAT	GO:0065004~protein-DNA complex assembly	5	0.699301	0.336867	ILMN_2652511, ILMN_1257520, ILMN_2716195, ILMN_2891646, ILMN_1242399, ILMN_3040069	525	76	13588	1.70276	1	0.95956	99.9246
GOTERM_BP_FAT	GO:0034728~nucleosome organization	5	0.699301	0.336867	ILMN_2652511, ILMN_1257520, ILMN_2716195, ILMN_2891646, ILMN_1242399, ILMN_3040069	525	76	13588	1.70276	1	0.95956	99.9246
SP_PIR_KEYWORDS	isopeptide bond	13	1.81818	0.371578	ILMN_1220284, ILMN_2776230, ILMN_2776231, ILMN_2650868, ILMN_2716195, ILMN_2856697, ILMN_1259252, ILMN_3040069, ILMN_1242399, ILMN_2707510, ILMN_2652511, ILMN_2704119, ILMN_2972459, ILMN_1257520, ILMN_2891646	682	277	17854	1.22861	1	0.80436	99.8594
GOTERM_CC_FAT	GO:0032993~protein-DNA complex	5	0.699301	0.37175	ILMN_2652511, ILMN_1257520, ILMN_2716195, ILMN_2891646, ILMN_1242399, ILMN_3040069	515	75	12504	1.61864	1	0.851039	99.8218
GOTERM_BP_FAT	GO:0006323~DNA packaging	5	0.699301	0.549918	ILMN_2652511, ILMN_1257520, ILMN_2716195, ILMN_2891646, ILMN_1242399, ILMN_3040069	525	101	13588	1.28128	1	0.992498	99.9999
SP_PIR_KEYWORDS	chromosomal protein	6	0.839161	0.596408	ILMN_2652511, ILMN_2681241, ILMN_1257520, ILMN_2716195, ILMN_2891646, ILMN_1242399, ILMN_3040069	682	136	17854	1.15495	1	0.930978	99.9997
GOTERM_BP_FAT	GO:0034622~cellular macromolecular complex assembly	9	1.25874	0.602176	ILMN_2652511, ILMN_2972459, ILMN_2875251, ILMN_1257520, ILMN_2718217, ILMN_2716195, ILMN_2891646, ILMN_2667971, ILMN_1242399, ILMN_3040069, ILMN_2667972	525	217	13588	1.07344	1	0.995079	100
GOTERM_BP_FAT	GO:0006333~chromatin assembly or disassembly	5	0.699301	0.610497	ILMN_2652511, ILMN_1257520, ILMN_2716195, ILMN_2891646, ILMN_1242399, ILMN_3040069	525	109	13588	1.18724	1	0.995406	100
GOTERM_CC_FAT	GO:0000785~chromatin	7	0.979021	0.677349	ILMN_3112268, ILMN_2652511, ILMN_1257520, ILMN_2905866, ILMN_2716195, ILMN_2891646, ILMN_1242399, ILMN_3040069	515	165	12504	1.03004	1	0.97523	100
GOTERM_BP_FAT	GO:0034621~cellular macromolecular complex subunit organization	9	1.25874	0.733309	ILMN_2652511, ILMN_2972459, ILMN_2875251, ILMN_1257520, ILMN_2718217, ILMN_2716195, ILMN_2891646, ILMN_2667971, ILMN_1242399, ILMN_3040069, ILMN_2667972	525	245	13588	0.950764	1	0.998867	100
GOTERM_BP_FAT	GO:0006325~chromatin organization	9	1.25874	0.923243	ILMN_2652511, ILMN_2843698, ILMN_3027761, ILMN_1257520, ILMN_2716195, ILMN_2891646, ILMN_2685696, ILMN_1242399, ILMN_3040069, ILMN_1227401	525	315	13588	0.739483	1	0.999993	100
GOTERM_BP_FAT	GO:0051276~chromosome organization	11	1.53846	0.952531	ILMN_2716195, ILMN_2774640, ILMN_3040069, ILMN_1242399, ILMN_1227401, ILMN_2654682, ILMN_2652511, ILMN_2843698, ILMN_3027761, ILMN_1257520, ILMN_2891646, ILMN_2685696, ILMN_2829594	525	404	13588	0.704705	1	0.999999	100
GOTERM_CC_FAT	GO:0044427~chromosomal part	9	1.25874	0.953384	ILMN_3112268, ILMN_2652511, ILMN_2681241, ILMN_1257520, ILMN_2905866, ILMN_2716195, ILMN_2891646, ILMN_2774640, ILMN_1242399, ILMN_3040069	515	318	12504	0.687159	1	0.999628	100
GOTERM_CC_FAT	GO:0005694~chromosome	10	1.3986	0.975721	ILMN_3112268, ILMN_2652511, ILMN_2681241, ILMN_1257520, ILMN_2905866, ILMN_2716195, ILMN_2891646, ILMN_2774640, ILMN_1242399, ILMN_3040069, ILMN_1227401	515	378	12504	0.642318	1	0.999888	100
Annotation Cluster 106	Enrichment Score: 0.6586520175089193
Category	Term	Count	%	PValue	Genes	List Total	Pop Hits	Pop Total	Fold Enrichment	Bonferroni	Benjamini	FDR
GOTERM_BP_FAT	GO:0017157~regulation of exocytosis	6	0.839161	0.00711418	ILMN_2828265, ILMN_2994995, ILMN_2588737, ILMN_1242246, ILMN_1244424, ILMN_2788073	525	32	13588	4.85286	1	0.261481	11.7478
GOTERM_BP_FAT	GO:0046903~secretion	11	1.53846	0.348026	ILMN_2708681, ILMN_2994995, ILMN_1243329, ILMN_3091641, ILMN_2588737, ILMN_1259252, ILMN_1242246, ILMN_2737713, ILMN_2750548, ILMN_2648618, ILMN_2751619, ILMN_2657728, ILMN_1228139	525	221	13588	1.28824	1	0.961767	99.944
SP_PIR_KEYWORDS	exocytosis	3	0.41958	0.573624	ILMN_2994995, ILMN_2588737, ILMN_1242246	682	50	17854	1.57073	1	0.924288	99.9994
GOTERM_BP_FAT	GO:0032940~secretion by cell	8	1.11888	0.580219	ILMN_2708681, ILMN_2750548, ILMN_2994995, ILMN_2648618, ILMN_2657728, ILMN_2751619, ILMN_2588737, ILMN_1242246, ILMN_1228139	525	186	13588	1.1132	1	0.993858	100
GOTERM_BP_FAT	GO:0006887~exocytosis	5	0.699301	0.617709	ILMN_2750548, ILMN_2994995, ILMN_2657728, ILMN_2588737, ILMN_1242246, ILMN_1228139	525	110	13588	1.17645	1	0.995702	100
Annotation Cluster 107	Enrichment Score: 0.646489018470885
Category	Term	Count	%	PValue	Genes	List Total	Pop Hits	Pop Total	Fold Enrichment	Bonferroni	Benjamini	FDR
SP_PIR_KEYWORDS	membrane	252	35.2448	0.000360584	ILMN_3075513, ILMN_2658407, ILMN_2685157, ILMN_1242457, ILMN_1235934, ILMN_2702101, ILMN_1246560, ILMN_2767635, ILMN_1259252, ILMN_1230287, ILMN_2641467, ILMN_2648742, ILMN_2479290, ILMN_1229643, ILMN_1244424, ILMN_1224619, ILMN_2655260, ILMN_2692316, ILMN_1250696, ILMN_2692315, ILMN_1235811, ILMN_2735429, ILMN_1219820, ILMN_3091641, ILMN_2628658, ILMN_2620122, ILMN_1248714, ILMN_1244836, ILMN_12…	682	5507	17854	1.19794	0.146428	0.0098465	0.508544
UP_SEQ_FEATURE	topological domain:Cytoplasmic	124	17.3427	0.30637	ILMN_2877958, ILMN_1231309, ILMN_2685157, ILMN_2702101, ILMN_1242457, ILMN_1246560, ILMN_2754698, ILMN_2767635, ILMN_2744683, ILMN_2742928, ILMN_1241924, ILMN_1230287, ILMN_1236889, ILMN_1255146, ILMN_2641467, ILMN_2752966, ILMN_2648742, ILMN_2479290, ILMN_1229643, ILMN_1222991, ILMN_1244424, ILMN_2614655, ILMN_1224619, ILMN_2870696, ILMN_2847787, ILMN_3039637, ILMN_3116885, ILMN_1250696, ILMN_12…	679	2780	16021	1.05244	1	0.999608	99.8063
UP_SEQ_FEATURE	topological domain:Extracellular	94	13.1469	0.474467	ILMN_2877958, ILMN_1231309, ILMN_2685157, ILMN_1242457, ILMN_2754698, ILMN_2767635, ILMN_2742928, ILMN_2744683, ILMN_1230287, ILMN_1236889, ILMN_2641467, ILMN_2752966, ILMN_2479290, ILMN_1229643, ILMN_1222991, ILMN_1244424, ILMN_2614655, ILMN_2870696, ILMN_2847787, ILMN_3116885, ILMN_1250696, ILMN_1235811, ILMN_2735429, ILMN_2867147, ILMN_1226183, ILMN_2628658, ILMN_2620122, ILMN_1216880, ILMN_12…	679	2174	16021	1.02021	1	0.999985	99.9983
UP_SEQ_FEATURE	transmembrane region	173	24.1958	0.588475	ILMN_3075513, ILMN_2685157, ILMN_2702101, ILMN_1242457, ILMN_1246560, ILMN_2767635, ILMN_1230287, ILMN_2641467, ILMN_2648742, ILMN_2479290, ILMN_1229643, ILMN_1244424, ILMN_1224619, ILMN_1250696, ILMN_1235811, ILMN_2735429, ILMN_1219820, ILMN_2628658, ILMN_2620122, ILMN_1244836, ILMN_2628657, ILMN_1251669, ILMN_2987709, ILMN_1256894, ILMN_3149944, ILMN_2693858, ILMN_1234558, ILMN_1235688, ILMN_12…	679	4113	16021	0.992447	1	0.999999	100
SP_PIR_KEYWORDS	transmembrane	180	25.1748	0.96694	ILMN_3075513, ILMN_2685157, ILMN_2702101, ILMN_1242457, ILMN_1246560, ILMN_2767635, ILMN_1230287, ILMN_2641467, ILMN_2648742, ILMN_2479290, ILMN_1229643, ILMN_1244424, ILMN_1224619, ILMN_1250696, ILMN_1235811, ILMN_2735429, ILMN_1219820, ILMN_2628658, ILMN_2620122, ILMN_1244836, ILMN_2628657, ILMN_1251669, ILMN_2987709, ILMN_1256894, ILMN_3149944, ILMN_2693858, ILMN_1234558, ILMN_1235688, ILMN_12…	682	5237	17854	0.89979	1	0.999694	100
GOTERM_CC_FAT	GO:0031224~intrinsic to membrane	199	27.8322	0.999982	ILMN_3075513, ILMN_2685157, ILMN_1242457, ILMN_2702101, ILMN_1246560, ILMN_2767635, ILMN_1230287, ILMN_2641467, ILMN_2648742, ILMN_2479290, ILMN_1229643, ILMN_1244424, ILMN_1224619, ILMN_2692316, ILMN_1250696, ILMN_2692315, ILMN_1235811, ILMN_2735429, ILMN_2628658, ILMN_1219820, ILMN_2620122, ILMN_1248714, ILMN_1244836, ILMN_1251669, ILMN_2628657, ILMN_1238654, ILMN_2987709, ILMN_2636424, ILMN_12…	515	5914	12504	0.816984	1	1	100
GOTERM_CC_FAT	GO:0016021~integral to membrane	188	26.2937	0.999994	ILMN_3075513, ILMN_2685157, ILMN_2702101, ILMN_1242457, ILMN_1246560, ILMN_2767635, ILMN_1230287, ILMN_2641467, ILMN_2648742, ILMN_2479290, ILMN_1229643, ILMN_1244424, ILMN_1224619, ILMN_1250696, ILMN_1235811, ILMN_2735429, ILMN_1219820, ILMN_2628658, ILMN_2620122, ILMN_1244836, ILMN_2628657, ILMN_1251669, ILMN_2987709, ILMN_2636424, ILMN_1256894, ILMN_3149944, ILMN_2693858, ILMN_1234558, ILMN_12…	515	5709	12504	0.799539	1	1	100
Annotation Cluster 108	Enrichment Score: 0.6309381132030305
Category	Term	Count	%	PValue	Genes	List Total	Pop Hits	Pop Total	Fold Enrichment	Bonferroni	Benjamini	FDR
UP_SEQ_FEATURE	domain:TSP type-1 3	4	0.559441	0.104216	ILMN_1228320, ILMN_1221851, ILMN_1226259, ILMN_1227352, ILMN_2635229	679	27	16021	3.49555	1	0.982958	84.7314
UP_SEQ_FEATURE	domain:TSP type-1 1	4	0.559441	0.194241	ILMN_1228320, ILMN_1221851, ILMN_1226259, ILMN_1227352, ILMN_2635229	679	36	16021	2.62167	1	0.996238	97.4978
UP_SEQ_FEATURE	domain:TSP type-1 2	4	0.559441	0.194241	ILMN_1228320, ILMN_1221851, ILMN_1226259, ILMN_1227352, ILMN_2635229	679	36	16021	2.62167	1	0.996238	97.4978
UP_SEQ_FEATURE	domain:TSP type-1 4	3	0.41958	0.254146	ILMN_1228320, ILMN_1221851, ILMN_1226259, ILMN_1227352	679	23	16021	3.07761	1	0.99917	99.3311
INTERPRO	IPR000884:Thrombospondin, type 1 repeat	4	0.559441	0.373486	ILMN_1228320, ILMN_1221851, ILMN_1226259, ILMN_1227352, ILMN_2635229	658	59	17763	1.8302	1	0.995858	99.9436
SMART	SM00209:TSP1	4	0.559441	0.438933	ILMN_1228320, ILMN_1221851, ILMN_1226259, ILMN_1227352, ILMN_2635229	376	59	9131	1.64641	1	0.958353	99.9397
Annotation Cluster 109	Enrichment Score: 0.6246113287112686
Category	Term	Count	%	PValue	Genes	List Total	Pop Hits	Pop Total	Fold Enrichment	Bonferroni	Benjamini	FDR
INTERPRO	IPR000488:Death	4	0.559441	0.121545	ILMN_2469329, ILMN_2479290, ILMN_2513826, ILMN_1253972, ILMN_2469333	658	33	17763	3.27217	1	0.885334	87.4201
SMART	SM00005:DEATH	4	0.559441	0.152222	ILMN_2469329, ILMN_2479290, ILMN_2513826, ILMN_1253972, ILMN_2469333	376	33	9131	2.94358	1	0.743949	87.9799
KEGG_PATHWAY	mmu04210:Apoptosis	6	0.839161	0.286977	ILMN_1250000, ILMN_2469329, ILMN_2479290, ILMN_2655895, ILMN_1253972, ILMN_2620030, ILMN_2469333	237	87	5738	1.66972	1	0.670253	98.3451
INTERPRO	IPR011029:DEATH-like	4	0.559441	0.373486	ILMN_2469329, ILMN_2479290, ILMN_2811737, ILMN_1253972, ILMN_2469333	658	59	17763	1.8302	1	0.995858	99.9436
UP_SEQ_FEATURE	domain:Death	3	0.41958	0.379845	ILMN_2469329, ILMN_2479290, ILMN_1253972, ILMN_2469333	679	31	16021	2.28339	1	0.999924	99.9714
Annotation Cluster 110	Enrichment Score: 0.5992933715154581
Category	Term	Count	%	PValue	Genes	List Total	Pop Hits	Pop Total	Fold Enrichment	Bonferroni	Benjamini	FDR
SP_PIR_KEYWORDS	manganese	9	1.25874	0.189948	ILMN_1239663, ILMN_1252730, ILMN_1257193, ILMN_2702374, ILMN_2602711, ILMN_2760979, ILMN_2629030, ILMN_2784068, ILMN_2428963, ILMN_3138439, ILMN_2428961	682	145	17854	1.6249	1	0.630051	94.9106
UP_SEQ_FEATURE	metal ion-binding site:Manganese 1	3	0.41958	0.270066	ILMN_1257193, ILMN_2702374, ILMN_2784068, ILMN_2428963, ILMN_2428961	679	24	16021	2.94937	1	0.999404	99.5372
UP_SEQ_FEATURE	metal ion-binding site:Manganese 2	3	0.41958	0.270066	ILMN_1257193, ILMN_2702374, ILMN_2784068, ILMN_2428963, ILMN_2428961	679	24	16021	2.94937	1	0.999404	99.5372
GOTERM_MF_FAT	GO:0030145~manganese ion binding	8	1.11888	0.289235	ILMN_1252730, ILMN_1257193, ILMN_2702374, ILMN_2602711, ILMN_2760979, ILMN_2629030, ILMN_2784068, ILMN_2428963, ILMN_3138439, ILMN_2428961	482	148	13288	1.49019	1	0.940567	99.4064
Annotation Cluster 111	Enrichment Score: 0.5866733700563673
Category	Term	Count	%	PValue	Genes	List Total	Pop Hits	Pop Total	Fold Enrichment	Bonferroni	Benjamini	FDR
INTERPRO	IPR006688:ADP-ribosylation factor	3	0.41958	0.194764	ILMN_2721149, ILMN_2763103, ILMN_2680781	658	22	17763	3.6812	1	0.949544	96.8736
SMART	SM00177:ARF	3	0.41958	0.227934	ILMN_2721149, ILMN_2763103, ILMN_2680781	376	22	9131	3.31153	1	0.818649	96.3802
INTERPRO	IPR006689:ARF/SAR superfamily	3	0.41958	0.305234	ILMN_2721149, ILMN_2763103, ILMN_2680781	658	30	17763	2.69954	1	0.989039	99.705
PIR_SUPERFAMILY	PIRSF001711:ADP-ribosylation factor	3	0.41958	0.332166	ILMN_2721149, ILMN_2763103, ILMN_2680781	357	27	8136	2.53221	1	0.999999	99.6277
Annotation Cluster 112	Enrichment Score: 0.5811598291035518
Category	Term	Count	%	PValue	Genes	List Total	Pop Hits	Pop Total	Fold Enrichment	Bonferroni	Benjamini	FDR
INTERPRO	IPR001478:PDZ/DHR/GLGF	9	1.25874	0.182953	ILMN_2880906, ILMN_3162511, ILMN_2598990, ILMN_3137570, ILMN_3159275, ILMN_2885990, ILMN_1238654, ILMN_2685879, ILMN_2927025, ILMN_3085841, ILMN_2751539, ILMN_2621862, ILMN_2619767, ILMN_1235230, ILMN_1221178	658	148	17763	1.64161	1	0.942577	96.0535
SMART	SM00228:PDZ	9	1.25874	0.26299	ILMN_2880906, ILMN_3162511, ILMN_2598990, ILMN_3137570, ILMN_3159275, ILMN_2885990, ILMN_1238654, ILMN_2685879, ILMN_2927025, ILMN_3085841, ILMN_2751539, ILMN_2621862, ILMN_2619767, ILMN_1235230, ILMN_1221178	376	148	9131	1.47676	1	0.8512	98.0058
UP_SEQ_FEATURE	domain:PDZ	6	0.839161	0.375181	ILMN_2685879, ILMN_2880906, ILMN_3085841, ILMN_3162511, ILMN_2619767, ILMN_2621862, ILMN_3137570, ILMN_1235230, ILMN_1221178, ILMN_1238654, ILMN_2885990	679	95	16021	1.49021	1	0.999928	99.9675
Annotation Cluster 113	Enrichment Score: 0.546410788703619
Category	Term	Count	%	PValue	Genes	List Total	Pop Hits	Pop Total	Fold Enrichment	Bonferroni	Benjamini	FDR
GOTERM_CC_FAT	GO:0030176~integral to endoplasmic reticulum membrane	4	0.559441	0.152601	ILMN_3140071, ILMN_2722902, ILMN_2612079, ILMN_3162247	515	33	12504	2.94298	1	0.640703	89.5114
GOTERM_CC_FAT	GO:0005789~endoplasmic reticulum membrane	9	1.25874	0.287841	ILMN_3140071, ILMN_2712873, ILMN_1242706, ILMN_2636832, ILMN_2688075, ILMN_1238081, ILMN_2722902, ILMN_2612079, ILMN_2629112, ILMN_3162247	515	152	12504	1.43761	1	0.785375	99.0173
GOTERM_CC_FAT	GO:0042175~nuclear envelope-endoplasmic reticulum network	9	1.25874	0.336755	ILMN_3140071, ILMN_2712873, ILMN_1242706, ILMN_2636832, ILMN_2688075, ILMN_1238081, ILMN_2722902, ILMN_2612079, ILMN_2629112, ILMN_3162247	515	160	12504	1.36573	1	0.833013	99.6271
GOTERM_CC_FAT	GO:0044432~endoplasmic reticulum part	12	1.67832	0.346777	ILMN_3140071, ILMN_2712873, ILMN_2636832, ILMN_2722902, ILMN_1240615, ILMN_1242706, ILMN_1218668, ILMN_2688075, ILMN_1238081, ILMN_2671755, ILMN_2612079, ILMN_2629112, ILMN_3162247	515	231	12504	1.26128	1	0.840022	99.6969
GOTERM_CC_FAT	GO:0031227~intrinsic to endoplasmic reticulum membrane	4	0.559441	0.361303	ILMN_3140071, ILMN_2722902, ILMN_2612079, ILMN_3162247	515	52	12504	1.86766	1	0.844158	99.7769
Annotation Cluster 114	Enrichment Score: 0.5450708142712035
Category	Term	Count	%	PValue	Genes	List Total	Pop Hits	Pop Total	Fold Enrichment	Bonferroni	Benjamini	FDR
GOTERM_CC_FAT	GO:0031301~integral to organelle membrane	8	1.11888	0.0732645	ILMN_3140071, ILMN_1239077, ILMN_2722902, ILMN_2681013, ILMN_2655373, ILMN_2612079, ILMN_1224619, ILMN_1232514, ILMN_3162247	515	89	12504	2.18244	1	0.503006	64.5179
KEGG_PATHWAY	mmu00604:Glycosphingolipid biosynthesis	3	0.41958	0.124539	ILMN_2681013, ILMN_2655373, ILMN_1224619, ILMN_1232514	237	15	5738	4.84219	1	0.445416	80.067
GOTERM_CC_FAT	GO:0031228~intrinsic to Golgi membrane	4	0.559441	0.14282	ILMN_1239077, ILMN_2681013, ILMN_2655373, ILMN_1224619, ILMN_1232514	515	32	12504	3.03495	1	0.634914	87.7373
GOTERM_CC_FAT	GO:0030173~integral to Golgi membrane	4	0.559441	0.14282	ILMN_1239077, ILMN_2681013, ILMN_2655373, ILMN_1224619, ILMN_1232514	515	32	12504	3.03495	1	0.634914	87.7373
GOTERM_MF_FAT	GO:0008373~sialyltransferase activity	3	0.41958	0.162234	ILMN_2681013, ILMN_2655373, ILMN_1224619, ILMN_1232514	482	20	13288	4.13527	1	0.869213	92.9919
INTERPRO	IPR001675:Glycosyl transferase, family 29	3	0.41958	0.167865	ILMN_2681013, ILMN_2655373, ILMN_1224619, ILMN_1232514	658	20	17763	4.04932	1	0.930536	94.7115
GOTERM_CC_FAT	GO:0031300~intrinsic to organelle membrane	8	1.11888	0.1777	ILMN_3140071, ILMN_1239077, ILMN_2722902, ILMN_2681013, ILMN_2655373, ILMN_2612079, ILMN_1224619, ILMN_1232514, ILMN_3162247	515	112	12504	1.73426	1	0.682384	93.0354
GOTERM_CC_FAT	GO:0000139~Golgi membrane	9	1.25874	0.202326	ILMN_2648742, ILMN_1239077, ILMN_1239578, ILMN_1242246, ILMN_2681013, ILMN_2655373, ILMN_2629112, ILMN_1237640, ILMN_1224619, ILMN_1232514	515	137	12504	1.59501	1	0.722236	95.3967
GOTERM_BP_FAT	GO:0009101~glycoprotein biosynthetic process	5	0.699301	0.6658	ILMN_1225565, ILMN_1239578, ILMN_2681013, ILMN_2655373, ILMN_1224619, ILMN_1232514	525	117	13588	1.10606	1	0.997176	100
GOTERM_BP_FAT	GO:0009100~glycoprotein metabolic process	6	0.839161	0.674394	ILMN_1225565, ILMN_1239578, ILMN_2964042, ILMN_2681013, ILMN_2655373, ILMN_1224619, ILMN_1232514	525	147	13588	1.0564	1	0.997441	100
GOTERM_BP_FAT	GO:0043413~biopolymer glycosylation	4	0.559441	0.687253	ILMN_1239578, ILMN_2681013, ILMN_2655373, ILMN_1224619, ILMN_1232514	525	91	13588	1.13767	1	0.997786	100
GOTERM_BP_FAT	GO:0006486~protein amino acid glycosylation	4	0.559441	0.687253	ILMN_1239578, ILMN_2681013, ILMN_2655373, ILMN_1224619, ILMN_1232514	525	91	13588	1.13767	1	0.997786	100
GOTERM_BP_FAT	GO:0070085~glycosylation	4	0.559441	0.687253	ILMN_1239578, ILMN_2681013, ILMN_2655373, ILMN_1224619, ILMN_1232514	525	91	13588	1.13767	1	0.997786	100
SP_PIR_KEYWORDS	glycosyltransferase	6	0.839161	0.880606	ILMN_2592239, ILMN_2658554, ILMN_2681013, ILMN_2655373, ILMN_1227951, ILMN_1224619, ILMN_1232514	682	199	17854	0.789313	1	0.995452	100
Annotation Cluster 115	Enrichment Score: 0.544563153529038
Category	Term	Count	%	PValue	Genes	List Total	Pop Hits	Pop Total	Fold Enrichment	Bonferroni	Benjamini	FDR
SP_PIR_KEYWORDS	selenocysteine	3	0.41958	0.24676	ILMN_2715546, ILMN_3027761, ILMN_1257142	682	25	17854	3.14147	1	0.704654	98.1793
SP_PIR_KEYWORDS	selenium	3	0.41958	0.303959	ILMN_2715546, ILMN_3027761, ILMN_1257142	682	29	17854	2.70816	1	0.761424	99.4038
GOTERM_MF_FAT	GO:0008430~selenium binding	3	0.41958	0.309899	ILMN_2715546, ILMN_3027761, ILMN_1257142	482	31	13288	2.66792	1	0.948109	99.6189
Annotation Cluster 116	Enrichment Score: 0.5366350462470828
Category	Term	Count	%	PValue	Genes	List Total	Pop Hits	Pop Total	Fold Enrichment	Bonferroni	Benjamini	FDR
GOTERM_BP_FAT	GO:0016042~lipid catabolic process	9	1.25874	0.146363	ILMN_2620803, ILMN_1216042, ILMN_2702101, ILMN_2620804, ILMN_2682574, ILMN_1252618, ILMN_1224786, ILMN_2601833, ILMN_2713464, ILMN_1245356, ILMN_2722024	525	134	13588	1.73834	1	0.858447	93.7338
SP_PIR_KEYWORDS	lipid degradation	6	0.839161	0.183294	ILMN_2620803, ILMN_2702101, ILMN_2620804, ILMN_2682574, ILMN_1224786, ILMN_2601833, ILMN_2713464, ILMN_2722024	682	79	17854	1.98827	1	0.619461	94.2867
GOTERM_MF_FAT	GO:0016298~lipase activity	6	0.839161	0.18801	ILMN_2620803, ILMN_2702101, ILMN_2620804, ILMN_2682574, ILMN_2601833, ILMN_1245356, ILMN_2788073	482	84	13288	1.96918	1	0.897459	95.6167
GOTERM_MF_FAT	GO:0004620~phospholipase activity	5	0.699301	0.193597	ILMN_2702101, ILMN_2682574, ILMN_2601833, ILMN_1245356, ILMN_2788073	482	63	13288	2.18797	1	0.897662	96.0484
GOTERM_BP_FAT	GO:0006644~phospholipid metabolic process	6	0.839161	0.758482	ILMN_3161601, ILMN_2682574, ILMN_2592239, ILMN_2601833, ILMN_2647590, ILMN_1245356, ILMN_3136638	525	163	13588	0.952708	1	0.999239	100
GOTERM_BP_FAT	GO:0019637~organophosphate metabolic process	6	0.839161	0.81393	ILMN_3161601, ILMN_2682574, ILMN_2592239, ILMN_2601833, ILMN_2647590, ILMN_1245356, ILMN_3136638	525	176	13588	0.882338	1	0.999734	100
Annotation Cluster 117	Enrichment Score: 0.5200514283598566
Category	Term	Count	%	PValue	Genes	List Total	Pop Hits	Pop Total	Fold Enrichment	Bonferroni	Benjamini	FDR
GOTERM_BP_FAT	GO:0007159~leukocyte adhesion	3	0.41958	0.0995043	ILMN_2896601, ILMN_2778655, ILMN_1236889	525	14	13588	5.54612	1	0.802247	84.0322
GOTERM_BP_FAT	GO:0007157~heterophilic cell adhesion	3	0.41958	0.207494	ILMN_1247861, ILMN_2778655, ILMN_1236889	525	22	13588	3.52935	1	0.909529	98.2934
KEGG_PATHWAY	mmu04514:Cell adhesion molecules (CAMs)	8	1.11888	0.448919	ILMN_2877958, ILMN_2972478, ILMN_1259610, ILMN_1247861, ILMN_2896601, ILMN_2778655, ILMN_2700982, ILMN_1236889	237	154	5738	1.25771	1	0.814534	99.9272
GOTERM_BP_FAT	GO:0016337~cell-cell adhesion	7	0.979021	0.896974	ILMN_3140516, ILMN_1247861, ILMN_2654754, ILMN_2896601, ILMN_2778655, ILMN_3007428, ILMN_1236889	525	236	13588	0.767684	1	0.999977	100
Annotation Cluster 118	Enrichment Score: 0.5144809637896249
Category	Term	Count	%	PValue	Genes	List Total	Pop Hits	Pop Total	Fold Enrichment	Bonferroni	Benjamini	FDR
GOTERM_BP_FAT	GO:0015718~monocarboxylic acid transport	4	0.559441	0.0348907	ILMN_2685157, ILMN_2961216, ILMN_1259252, ILMN_2641467	525	19	13588	5.44882	1	0.586121	46.2936
GOTERM_BP_FAT	GO:0046942~carboxylic acid transport	6	0.839161	0.334722	ILMN_2685157, ILMN_2961216, ILMN_2654754, ILMN_1241924, ILMN_1259252, ILMN_2641467	525	99	13588	1.5686	1	0.959843	99.9202
GOTERM_BP_FAT	GO:0015849~organic acid transport	6	0.839161	0.342405	ILMN_2685157, ILMN_2961216, ILMN_2654754, ILMN_1241924, ILMN_1259252, ILMN_2641467	525	100	13588	1.55291	1	0.960872	99.9349
GOTERM_BP_FAT	GO:0006865~amino acid transport	3	0.41958	0.764976	ILMN_2654754, ILMN_1241924, ILMN_2641467	525	71	13588	1.0936	1	0.999326	100
GOTERM_BP_FAT	GO:0015837~amine transport	3	0.41958	0.875008	ILMN_2654754, ILMN_1241924, ILMN_2641467	525	92	13588	0.843975	1	0.999951	100
Annotation Cluster 119	Enrichment Score: 0.5133657156118656
Category	Term	Count	%	PValue	Genes	List Total	Pop Hits	Pop Total	Fold Enrichment	Bonferroni	Benjamini	FDR
GOTERM_BP_FAT	GO:0051969~regulation of transmission of nerve impulse	7	0.979021	0.231503	ILMN_3161601, ILMN_2972478, ILMN_2623983, ILMN_2737713, ILMN_2485323, ILMN_3136638, ILMN_2908855, ILMN_3101732	525	107	13588	1.69321	1	0.921189	99.004
GOTERM_BP_FAT	GO:0044057~regulation of system process	11	1.53846	0.248879	ILMN_2727695, ILMN_1245874, ILMN_2485323, ILMN_2737713, ILMN_2908855, ILMN_3136638, ILMN_3161601, ILMN_2972478, ILMN_1242706, ILMN_2623983, ILMN_1244424, ILMN_2743723, ILMN_3101732	525	201	13588	1.41642	1	0.930955	99.3325
GOTERM_BP_FAT	GO:0031644~regulation of neurological system process	7	0.979021	0.270318	ILMN_3161601, ILMN_2972478, ILMN_2623983, ILMN_2737713, ILMN_2485323, ILMN_3136638, ILMN_2908855, ILMN_3101732	525	113	13588	1.6033	1	0.939714	99.5979
GOTERM_BP_FAT	GO:0048168~regulation of neuronal synaptic plasticity	3	0.41958	0.279654	ILMN_3161601, ILMN_2623983, ILMN_3136638, ILMN_3101732	525	27	13588	2.87577	1	0.943226	99.6791
GOTERM_BP_FAT	GO:0050804~regulation of synaptic transmission	6	0.839161	0.342405	ILMN_3161601, ILMN_2972478, ILMN_2623983, ILMN_2737713, ILMN_3136638, ILMN_2908855, ILMN_3101732	525	100	13588	1.55291	1	0.960872	99.9349
GOTERM_BP_FAT	GO:0048167~regulation of synaptic plasticity	3	0.41958	0.557472	ILMN_3161601, ILMN_2623983, ILMN_3136638, ILMN_3101732	525	48	13588	1.61762	1	0.993059	99.9999
Annotation Cluster 120	Enrichment Score: 0.4976618413079587
Category	Term	Count	%	PValue	Genes	List Total	Pop Hits	Pop Total	Fold Enrichment	Bonferroni	Benjamini	FDR
GOTERM_BP_FAT	GO:0010863~positive regulation of phospholipase C activity	3	0.41958	0.265175	ILMN_2733852, ILMN_2875251, ILMN_2737713	525	26	13588	2.98637	1	0.937829	99.5453
GOTERM_BP_FAT	GO:0010518~positive regulation of phospholipase activity	3	0.41958	0.265175	ILMN_2733852, ILMN_2875251, ILMN_2737713	525	26	13588	2.98637	1	0.937829	99.5453
GOTERM_BP_FAT	GO:0007202~activation of phospholipase C activity	3	0.41958	0.265175	ILMN_2733852, ILMN_2875251, ILMN_2737713	525	26	13588	2.98637	1	0.937829	99.5453
GOTERM_BP_FAT	GO:0060193~positive regulation of lipase activity	3	0.41958	0.279654	ILMN_2733852, ILMN_2875251, ILMN_2737713	525	27	13588	2.87577	1	0.943226	99.6791
GOTERM_BP_FAT	GO:0010517~regulation of phospholipase activity	3	0.41958	0.294112	ILMN_2733852, ILMN_2875251, ILMN_2737713	525	28	13588	2.77306	1	0.949158	99.775
GOTERM_BP_FAT	GO:0060191~regulation of lipase activity	3	0.41958	0.351351	ILMN_2733852, ILMN_2875251, ILMN_2737713	525	32	13588	2.42643	1	0.962832	99.9488
GOTERM_BP_FAT	GO:0051345~positive regulation of hydrolase activity	4	0.559441	0.609389	ILMN_2708297, ILMN_2733852, ILMN_2875251, ILMN_2737713	525	81	13588	1.27812	1	0.995392	100
Annotation Cluster 121	Enrichment Score: 0.49116593813096193
Category	Term	Count	%	PValue	Genes	List Total	Pop Hits	Pop Total	Fold Enrichment	Bonferroni	Benjamini	FDR
GOTERM_BP_FAT	GO:0042592~homeostatic process	28	3.91608	0.184511	ILMN_2769918, ILMN_2763602, ILMN_3103896, ILMN_2725414, ILMN_1245874, ILMN_1242281, ILMN_1228535, ILMN_2737713, ILMN_3136638, ILMN_3161601, ILMN_2597532, ILMN_2733793, ILMN_2733852, ILMN_2698499, ILMN_2479290, ILMN_1225565, ILMN_2787257, ILMN_2623983, ILMN_2661299, ILMN_2829594, ILMN_2743723, ILMN_2870696, ILMN_2675033, ILMN_2625351, ILMN_2774640, ILMN_1224754, ILMN_2620122, ILMN_2485323, ILMN_27…	525	584	13588	1.24091	1	0.890866	97.1851
GOTERM_BP_FAT	GO:0050801~ion homeostasis	15	2.0979	0.241796	ILMN_2725414, ILMN_2675033, ILMN_1224754, ILMN_2620122, ILMN_1228535, ILMN_2485323, ILMN_2737713, ILMN_3136638, ILMN_2625299, ILMN_2597532, ILMN_3161601, ILMN_2733852, ILMN_1216042, ILMN_1242706, ILMN_2661299, ILMN_2623983, ILMN_2870696	525	293	13588	1.32501	1	0.926959	99.2134
GOTERM_BP_FAT	GO:0048878~chemical homeostasis	18	2.51748	0.244821	ILMN_2725414, ILMN_2675033, ILMN_1245874, ILMN_1224754, ILMN_2620122, ILMN_1228535, ILMN_2485323, ILMN_2737713, ILMN_2757232, ILMN_3136638, ILMN_2625299, ILMN_2597532, ILMN_3161601, ILMN_2733852, ILMN_1216042, ILMN_1242706, ILMN_1225565, ILMN_2661299, ILMN_2623983, ILMN_2743723, ILMN_2870696	525	365	13588	1.27637	1	0.928153	99.2665
GOTERM_BP_FAT	GO:0006874~cellular calcium ion homeostasis	6	0.839161	0.274095	ILMN_2597532, ILMN_2625299, ILMN_2733852, ILMN_1216042, ILMN_1242706, ILMN_2737713	525	91	13588	1.7065	1	0.94118	99.6329
GOTERM_BP_FAT	GO:0055074~calcium ion homeostasis	6	0.839161	0.304178	ILMN_2597532, ILMN_2625299, ILMN_2733852, ILMN_1216042, ILMN_1242706, ILMN_2737713	525	95	13588	1.63465	1	0.951934	99.825
GOTERM_BP_FAT	GO:0006873~cellular ion homeostasis	13	1.81818	0.307115	ILMN_2725414, ILMN_1224754, ILMN_2620122, ILMN_1228535, ILMN_2485323, ILMN_2737713, ILMN_3136638, ILMN_2625299, ILMN_2597532, ILMN_3161601, ILMN_2733852, ILMN_1216042, ILMN_1242706, ILMN_2661299, ILMN_2623983	525	261	13588	1.28914	1	0.952581	99.8375
GOTERM_BP_FAT	GO:0055066~di-, tri-valent inorganic cation homeostasis	8	1.11888	0.332995	ILMN_2597532, ILMN_2625299, ILMN_2733852, ILMN_1216042, ILMN_1242706, ILMN_2737713, ILMN_2870696, ILMN_2485323	525	146	13588	1.41819	1	0.959455	99.9165
GOTERM_BP_FAT	GO:0055082~cellular chemical homeostasis	13	1.81818	0.336935	ILMN_2725414, ILMN_1224754, ILMN_2620122, ILMN_1228535, ILMN_2485323, ILMN_2737713, ILMN_3136638, ILMN_2625299, ILMN_2597532, ILMN_3161601, ILMN_2733852, ILMN_1216042, ILMN_1242706, ILMN_2661299, ILMN_2623983	525	268	13588	1.25547	1	0.959157	99.9247
GOTERM_BP_FAT	GO:0006875~cellular metal ion homeostasis	6	0.839161	0.342405	ILMN_2597532, ILMN_2625299, ILMN_2733852, ILMN_1216042, ILMN_1242706, ILMN_2737713	525	100	13588	1.55291	1	0.960872	99.9349
GOTERM_BP_FAT	GO:0019725~cellular homeostasis	16	2.23776	0.345329	ILMN_2725414, ILMN_2625351, ILMN_1242281, ILMN_1224754, ILMN_2620122, ILMN_1228535, ILMN_2485323, ILMN_2737713, ILMN_3136638, ILMN_2625299, ILMN_2597532, ILMN_3161601, ILMN_2733852, ILMN_1239077, ILMN_1216042, ILMN_1242706, ILMN_2661299, ILMN_2623983	525	343	13588	1.20732	1	0.961373	99.9398
GOTERM_BP_FAT	GO:0055065~metal ion homeostasis	6	0.839161	0.388649	ILMN_2597532, ILMN_2625299, ILMN_2733852, ILMN_1216042, ILMN_1242706, ILMN_2737713	525	106	13588	1.46501	1	0.973036	99.9818
GOTERM_BP_FAT	GO:0030005~cellular di-, tri-valent inorganic cation homeostasis	7	0.979021	0.414076	ILMN_2597532, ILMN_2625299, ILMN_2733852, ILMN_1216042, ILMN_1242706, ILMN_2737713, ILMN_2485323	525	134	13588	1.35204	1	0.977233	99.9914
GOTERM_BP_FAT	GO:0055080~cation homeostasis	9	1.25874	0.41586	ILMN_2597532, ILMN_2625299, ILMN_2733852, ILMN_1216042, ILMN_1242706, ILMN_2675033, ILMN_2737713, ILMN_2870696, ILMN_2485323	525	184	13588	1.26596	1	0.977203	99.9918
GOTERM_BP_FAT	GO:0030003~cellular cation homeostasis	7	0.979021	0.53541	ILMN_2597532, ILMN_2625299, ILMN_2733852, ILMN_1216042, ILMN_1242706, ILMN_2737713, ILMN_2485323	525	152	13588	1.19193	1	0.991331	99.9999
Annotation Cluster 122	Enrichment Score: 0.485612948472904
Category	Term	Count	%	PValue	Genes	List Total	Pop Hits	Pop Total	Fold Enrichment	Bonferroni	Benjamini	FDR
GOTERM_BP_FAT	GO:0035282~segmentation	5	0.699301	0.154246	ILMN_2604282, ILMN_1213886, ILMN_1252757, ILMN_2623983, ILMN_1214602	525	54	13588	2.39647	1	0.865477	94.673
GOTERM_BP_FAT	GO:0007389~pattern specification process	14	1.95804	0.302335	ILMN_2604282, ILMN_3104094, ILMN_2602711, ILMN_1213886, ILMN_2760979, ILMN_3162511, ILMN_2905866, ILMN_2737713, ILMN_2693052, ILMN_1214602, ILMN_2630749, ILMN_2601336, ILMN_1252757, ILMN_3085841, ILMN_2623983	525	284	13588	1.27587	1	0.951915	99.8167
GOTERM_BP_FAT	GO:0003002~regionalization	11	1.53846	0.31228	ILMN_2601336, ILMN_2604282, ILMN_3104094, ILMN_1213886, ILMN_2602711, ILMN_1252757, ILMN_2623983, ILMN_2737713, ILMN_1214602, ILMN_2693052, ILMN_2630749	525	214	13588	1.33038	1	0.95345	99.8574
GOTERM_BP_FAT	GO:0001756~somitogenesis	3	0.41958	0.47293	ILMN_2604282, ILMN_1213886, ILMN_1214602	525	41	13588	1.8938	1	0.985364	99.9986
GOTERM_BP_FAT	GO:0009952~anterior/posterior pattern formation	7	0.979021	0.541868	ILMN_2604282, ILMN_1213886, ILMN_2602711, ILMN_1252757, ILMN_1214602, ILMN_2693052, ILMN_2630749	525	153	13588	1.18414	1	0.991949	99.9999
Annotation Cluster 123	Enrichment Score: 0.48164501558871475
Category	Term	Count	%	PValue	Genes	List Total	Pop Hits	Pop Total	Fold Enrichment	Bonferroni	Benjamini	FDR
GOTERM_MF_FAT	GO:0004857~enzyme inhibitor activity	15	2.0979	0.0598263	ILMN_2769918, ILMN_2846775, ILMN_2846776, ILMN_3103896, ILMN_1231573, ILMN_2681241, ILMN_3049559, ILMN_1246800, ILMN_2669062, ILMN_2657175, ILMN_1241638, ILMN_1259252, ILMN_2597532, ILMN_2694275, ILMN_1258991, ILMN_2889832, ILMN_3135781, ILMN_1250279, ILMN_1241171	482	243	13288	1.70176	1	0.667359	60.4006
GOTERM_MF_FAT	GO:0030414~peptidase inhibitor activity	10	1.3986	0.188532	ILMN_2769918, ILMN_2597532, ILMN_3103896, ILMN_1231573, ILMN_2681241, ILMN_2694275, ILMN_3049559, ILMN_1246800, ILMN_2669062, ILMN_2889832, ILMN_1250279	482	176	13288	1.56639	1	0.894418	95.6588
GOTERM_MF_FAT	GO:0004866~endopeptidase inhibitor activity	9	1.25874	0.228765	ILMN_2769918, ILMN_2597532, ILMN_3103896, ILMN_1231573, ILMN_2681241, ILMN_2694275, ILMN_3049559, ILMN_1246800, ILMN_2889832, ILMN_1250279	482	161	13288	1.54109	1	0.910416	97.9771
UP_SEQ_FEATURE	site:Reactive bond	4	0.559441	0.378658	ILMN_2597532, ILMN_1231573, ILMN_1246800, ILMN_1250279	679	52	16021	1.815	1	0.999929	99.9704
SP_PIR_KEYWORDS	protease inhibitor	6	0.839161	0.402564	ILMN_2597532, ILMN_1231573, ILMN_2681241, ILMN_1246800, ILMN_2669062, ILMN_1250279	682	109	17854	1.44104	1	0.826741	99.9312
PIR_SUPERFAMILY	PIRSF001630:serpin	4	0.559441	0.411126	ILMN_1231573, ILMN_1246800, ILMN_2889832, ILMN_1250279	357	53	8136	1.71999	1	1	99.9349
INTERPRO	IPR000215:Protease inhibitor I4, serpin	4	0.559441	0.472377	ILMN_1231573, ILMN_1246800, ILMN_2889832, ILMN_1250279	658	69	17763	1.56495	1	0.999135	99.9964
SMART	SM00093:SERPIN	4	0.559441	0.54341	ILMN_1231573, ILMN_1246800, ILMN_2889832, ILMN_1250279	376	69	9131	1.4078	1	0.982125	99.9957
GOTERM_MF_FAT	GO:0004867~serine-type endopeptidase inhibitor activity	5	0.699301	0.602618	ILMN_2597532, ILMN_1231573, ILMN_1246800, ILMN_2889832, ILMN_1250279	482	115	13288	1.19863	1	0.995664	99.9999
SP_PIR_KEYWORDS	Serine protease inhibitor	4	0.559441	0.610056	ILMN_2597532, ILMN_1231573, ILMN_1246800, ILMN_1250279	682	82	17854	1.27702	1	0.936467	99.9998
Annotation Cluster 124	Enrichment Score: 0.47664990107088306
Category	Term	Count	%	PValue	Genes	List Total	Pop Hits	Pop Total	Fold Enrichment	Bonferroni	Benjamini	FDR
GOTERM_MF_FAT	GO:0043169~cation binding	156	21.8182	0.0792449	ILMN_3112268, ILMN_2708681, ILMN_1235934, ILMN_2673233, ILMN_2975345, ILMN_1220232, ILMN_2635229, ILMN_1259252, ILMN_2721439, ILMN_1218116, ILMN_1216871, ILMN_1229643, ILMN_2621862, ILMN_1237695, ILMN_2692316, ILMN_2847787, ILMN_2763002, ILMN_2955883, ILMN_2689986, ILMN_2814005, ILMN_2692315, ILMN_2608746, ILMN_2675033, ILMN_2850753, ILMN_1226183, ILMN_2744587, ILMN_2722902, ILMN_2602770, ILMN_12…	482	3885	13288	1.107	1	0.719783	71.0544
GOTERM_MF_FAT	GO:0046872~metal ion binding	154	21.5385	0.090119	ILMN_3112268, ILMN_2708681, ILMN_1235934, ILMN_2673233, ILMN_2975345, ILMN_1220232, ILMN_2635229, ILMN_1259252, ILMN_2721439, ILMN_1218116, ILMN_1216871, ILMN_1229643, ILMN_2621862, ILMN_1237695, ILMN_2692316, ILMN_2847787, ILMN_2763002, ILMN_2955883, ILMN_2689986, ILMN_2814005, ILMN_2692315, ILMN_2608746, ILMN_2675033, ILMN_2850753, ILMN_1226183, ILMN_2744587, ILMN_2722902, ILMN_2602770, ILMN_12…	482	3850	13288	1.10274	1	0.729305	75.7838
GOTERM_MF_FAT	GO:0043167~ion binding	157	21.958	0.092123	ILMN_3112268, ILMN_2708681, ILMN_1235934, ILMN_2673233, ILMN_2975345, ILMN_1220232, ILMN_2635229, ILMN_1259252, ILMN_2721439, ILMN_1218116, ILMN_1216871, ILMN_1229643, ILMN_2621862, ILMN_1237695, ILMN_2692316, ILMN_2847787, ILMN_2763002, ILMN_2955883, ILMN_2689986, ILMN_2814005, ILMN_2692315, ILMN_2608746, ILMN_2675033, ILMN_2850753, ILMN_1226183, ILMN_2744587, ILMN_2722902, ILMN_2602770, ILMN_12…	482	3934	13288	1.10022	1	0.730322	76.5724
SP_PIR_KEYWORDS	metal-binding	97	13.5664	0.76981	ILMN_3112268, ILMN_1235934, ILMN_2673233, ILMN_2975345, ILMN_1220232, ILMN_2721439, ILMN_1218116, ILMN_1229643, ILMN_2621862, ILMN_1237695, ILMN_2692316, ILMN_2763002, ILMN_2955883, ILMN_2689986, ILMN_2692315, ILMN_2850753, ILMN_1226183, ILMN_2722902, ILMN_2702303, ILMN_2735184, ILMN_1214945, ILMN_3036678, ILMN_1255871, ILMN_1249635, ILMN_2846775, ILMN_2846776, ILMN_3103896, ILMN_2681241, ILMN_26…	682	2682	17854	0.946813	1	0.979442	100
GOTERM_MF_FAT	GO:0046914~transition metal ion binding	84	11.7483	0.919739	ILMN_3112268, ILMN_1235934, ILMN_2975345, ILMN_1220232, ILMN_2721439, ILMN_1218116, ILMN_2621862, ILMN_2692316, ILMN_2955883, ILMN_2689986, ILMN_2692315, ILMN_2850753, ILMN_2722902, ILMN_2702303, ILMN_2735184, ILMN_2873822, ILMN_2875251, ILMN_1214945, ILMN_3036678, ILMN_1255871, ILMN_1249635, ILMN_2846775, ILMN_2846776, ILMN_2681241, ILMN_1227401, ILMN_2997494, ILMN_2597532, ILMN_1257193, ILMN_26…	482	2608	13288	0.887941	1	0.999979	100
SP_PIR_KEYWORDS	zinc	55	7.69231	0.992307	ILMN_3112268, ILMN_2769918, ILMN_1235934, ILMN_1227352, ILMN_2598990, ILMN_1220232, ILMN_2710705, ILMN_2721439, ILMN_2628522, ILMN_1218116, ILMN_1226332, ILMN_2621862, ILMN_1237364, ILMN_1257142, ILMN_2636349, ILMN_2692316, ILMN_2955883, ILMN_2689986, ILMN_2692315, ILMN_1230545, ILMN_2850753, ILMN_2722902, ILMN_2606072, ILMN_2735184, ILMN_1214945, ILMN_2619767, ILMN_2803674, ILMN_3036678, ILMN_28…	682	1886	17854	0.763435	1	0.999984	100
GOTERM_MF_FAT	GO:0008270~zinc ion binding	57	7.97203	0.996784	ILMN_3112268, ILMN_1235934, ILMN_1227352, ILMN_2598990, ILMN_1220232, ILMN_2710705, ILMN_2721439, ILMN_2628522, ILMN_1218116, ILMN_1226332, ILMN_2621862, ILMN_1237364, ILMN_1257142, ILMN_2636349, ILMN_2692316, ILMN_2955883, ILMN_2689986, ILMN_2692315, ILMN_1230545, ILMN_2850753, ILMN_2722902, ILMN_2606072, ILMN_2735184, ILMN_2873822, ILMN_1214945, ILMN_2619767, ILMN_3036678, ILMN_2899041, ILMN_26…	482	2105	13288	0.746509	1	1	100
Annotation Cluster 125	Enrichment Score: 0.4761165626662083
Category	Term	Count	%	PValue	Genes	List Total	Pop Hits	Pop Total	Fold Enrichment	Bonferroni	Benjamini	FDR
GOTERM_MF_FAT	GO:0004521~endoribonuclease activity	5	0.699301	0.118372	ILMN_2875251, ILMN_1235657, ILMN_3154111, ILMN_2754222, ILMN_2593134	482	52	13288	2.65081	1	0.806532	84.92
GOTERM_MF_FAT	GO:0016892~endoribonuclease activity, producing 3'-phosphomonoesters	3	0.41958	0.201712	ILMN_2875251, ILMN_1235657, ILMN_3154111	482	23	13288	3.59589	1	0.897691	96.6052
GOTERM_MF_FAT	GO:0004540~ribonuclease activity	5	0.699301	0.23175	ILMN_2875251, ILMN_1235657, ILMN_3154111, ILMN_2754222, ILMN_2593134	482	68	13288	2.02709	1	0.910678	98.0915
GOTERM_MF_FAT	GO:0016894~endonuclease activity, active with either ribo- or deoxyribonucleic acids and producing 3'-phosphomonoesters	3	0.41958	0.242123	ILMN_2875251, ILMN_1235657, ILMN_3154111	482	26	13288	3.18098	1	0.915687	98.4439
SP_PIR_KEYWORDS	Endonuclease	4	0.559441	0.453466	ILMN_2875251, ILMN_1235657, ILMN_3154111, ILMN_2593134	682	65	17854	1.61101	1	0.859793	99.9805
GOTERM_MF_FAT	GO:0004519~endonuclease activity	5	0.699301	0.515118	ILMN_2875251, ILMN_1235657, ILMN_3154111, ILMN_2754222, ILMN_2593134	482	103	13288	1.33827	1	0.989371	99.9981
GOTERM_MF_FAT	GO:0004518~nuclease activity	6	0.839161	0.659799	ILMN_2875251, ILMN_1235657, ILMN_3154111, ILMN_1231851, ILMN_2782964, ILMN_2754222, ILMN_2593134	482	154	13288	1.0741	1	0.997502	100
SP_PIR_KEYWORDS	nuclease	4	0.559441	0.751917	ILMN_2875251, ILMN_1235657, ILMN_3154111, ILMN_2593134	682	102	17854	1.02662	1	0.976585	100
Annotation Cluster 126	Enrichment Score: 0.4706122401065437
Category	Term	Count	%	PValue	Genes	List Total	Pop Hits	Pop Total	Fold Enrichment	Bonferroni	Benjamini	FDR
GOTERM_BP_FAT	GO:0015758~glucose transport	3	0.41958	0.294112	ILMN_3027751, ILMN_1258159, ILMN_2737713	525	28	13588	2.77306	1	0.949158	99.775
GOTERM_BP_FAT	GO:0008645~hexose transport	3	0.41958	0.322884	ILMN_3027751, ILMN_1258159, ILMN_2737713	525	30	13588	2.58819	1	0.956225	99.8914
GOTERM_BP_FAT	GO:0015749~monosaccharide transport	3	0.41958	0.337164	ILMN_3027751, ILMN_1258159, ILMN_2737713	525	31	13588	2.5047	1	0.958832	99.9252
GOTERM_BP_FAT	GO:0008643~carbohydrate transport	4	0.559441	0.409402	ILMN_3027751, ILMN_2618918, ILMN_1258159, ILMN_2737713	525	60	13588	1.72546	1	0.976188	99.9901
Annotation Cluster 127	Enrichment Score: 0.4701636623505026
Category	Term	Count	%	PValue	Genes	List Total	Pop Hits	Pop Total	Fold Enrichment	Bonferroni	Benjamini	FDR
GOTERM_BP_FAT	GO:0032496~response to lipopolysaccharide	4	0.559441	0.179646	ILMN_2752966, ILMN_2771237, ILMN_2601833, ILMN_1253972	525	38	13588	2.72441	1	0.887073	96.8763
GOTERM_BP_FAT	GO:0032680~regulation of tumor necrosis factor production	3	0.41958	0.279654	ILMN_2752966, ILMN_2771237, ILMN_1253972	525	27	13588	2.87577	1	0.943226	99.6791
GOTERM_BP_FAT	GO:0002237~response to molecule of bacterial origin	4	0.559441	0.292772	ILMN_2752966, ILMN_2771237, ILMN_2601833, ILMN_1253972	525	49	13588	2.11281	1	0.948887	99.7674
GOTERM_BP_FAT	GO:0045088~regulation of innate immune response	3	0.41958	0.534323	ILMN_2752966, ILMN_2771237, ILMN_1253972	525	46	13588	1.68795	1	0.991315	99.9998
GOTERM_BP_FAT	GO:0009617~response to bacterium	7	0.979021	0.567294	ILMN_2939681, ILMN_2752966, ILMN_2771237, ILMN_2469329, ILMN_2601833, ILMN_1253972, ILMN_1247933, ILMN_2469333	525	157	13588	1.15397	1	0.993535	100
Annotation Cluster 128	Enrichment Score: 0.4692089208367529
Category	Term	Count	%	PValue	Genes	List Total	Pop Hits	Pop Total	Fold Enrichment	Bonferroni	Benjamini	FDR
INTERPRO	IPR002403:Cytochrome P450, E-class, group IV	3	0.41958	0.0329813	ILMN_2724942, ILMN_2688075, ILMN_2601215	658	8	17763	10.1233	1	0.576954	41.5209
UP_SEQ_FEATURE	metal ion-binding site:Iron (heme axial ligand)	8	1.11888	0.126205	ILMN_3098120, ILMN_2724942, ILMN_2688075, ILMN_2601215, ILMN_2912532, ILMN_1232716, ILMN_2788073, ILMN_1251504	679	99	16021	1.90667	1	0.98939	90.0119
GOTERM_MF_FAT	GO:0009055~electron carrier activity	11	1.53846	0.197574	ILMN_2712873, ILMN_2698499, ILMN_2636832, ILMN_1252618, ILMN_2625351, ILMN_2859032, ILMN_2724942, ILMN_2688075, ILMN_2601215, ILMN_2912532, ILMN_1232716, ILMN_1251504	482	202	13288	1.50125	1	0.895774	96.3311
SP_PIR_KEYWORDS	heme	8	1.11888	0.298659	ILMN_3098120, ILMN_2724942, ILMN_2688075, ILMN_2601215, ILMN_2912532, ILMN_1232716, ILMN_2788073, ILMN_1251504	682	142	17854	1.47487	1	0.757273	99.3364
SP_PIR_KEYWORDS	microsome	6	0.839161	0.334071	ILMN_2940195, ILMN_2688075, ILMN_2601215, ILMN_2883138, ILMN_1232716, ILMN_2788073	682	100	17854	1.57073	1	0.782491	99.681
GOTERM_MF_FAT	GO:0005506~iron ion binding	15	2.0979	0.372427	ILMN_2601215, ILMN_2724942, ILMN_2975345, ILMN_1232716, ILMN_2485323, ILMN_2707127, ILMN_2702303, ILMN_1251504, ILMN_2788073, ILMN_2597532, ILMN_3098120, ILMN_2698499, ILMN_2688075, ILMN_2912532, ILMN_1249635	482	343	13288	1.20562	1	0.970096	99.9084
INTERPRO	IPR001128:Cytochrome P450	5	0.699301	0.402453	ILMN_2724942, ILMN_2688075, ILMN_2601215, ILMN_1232716, ILMN_1251504	658	87	17763	1.55146	1	0.997305	99.9735
INTERPRO	IPR017972:Cytochrome P450, conserved site	5	0.699301	0.419206	ILMN_2724942, ILMN_2688075, ILMN_2601215, ILMN_1232716, ILMN_1251504	658	89	17763	1.5166	1	0.997792	99.9832
GOTERM_MF_FAT	GO:0020037~heme binding	7	0.979021	0.422117	ILMN_2724942, ILMN_2688075, ILMN_2601215, ILMN_2912532, ILMN_1232716, ILMN_2788073, ILMN_1251504	482	144	13288	1.34013	1	0.980848	99.9735
COG_ONTOLOGY	Secondary metabolites biosynthesis, transport, and catabolism	5	0.699301	0.425246	ILMN_2724942, ILMN_2688075, ILMN_2601215, ILMN_1232716, ILMN_1251504	63	109	2040	1.48536	0.999991	0.945389	98.6105
SP_PIR_KEYWORDS	iron	14	1.95804	0.452948	ILMN_2601215, ILMN_2724942, ILMN_2975345, ILMN_1232716, ILMN_2485323, ILMN_2707127, ILMN_1251504, ILMN_2788073, ILMN_2702303, ILMN_2597532, ILMN_3098120, ILMN_2688075, ILMN_2912532, ILMN_1249635	682	321	17854	1.14176	1	0.861404	99.9802
GOTERM_MF_FAT	GO:0046906~tetrapyrrole binding	7	0.979021	0.467131	ILMN_2724942, ILMN_2688075, ILMN_2601215, ILMN_2912532, ILMN_1232716, ILMN_2788073, ILMN_1251504	482	151	13288	1.27801	1	0.987157	99.9921
GOTERM_CC_FAT	GO:0042598~vesicular fraction	9	1.25874	0.474602	ILMN_1258991, ILMN_2940195, ILMN_2688075, ILMN_1241638, ILMN_2601215, ILMN_1248510, ILMN_2883138, ILMN_1232716, ILMN_2768026, ILMN_2788073, ILMN_2741114	515	182	12504	1.20064	1	0.902501	99.9844
KEGG_PATHWAY	mmu00140:Steroid hormone biosynthesis	3	0.41958	0.558257	ILMN_2601215, ILMN_2883138, ILMN_1232716	237	45	5738	1.61406	1	0.876762	99.995
[truncated: 717 more rows]

## Sheet: C
Annotation Cluster 1	Enrichment Score: 5.2466555491086755
[truncated: 1,661 more rows]

## Sheet: D
Control LVIDd
Annotation Cluster 1	Enrichment Score: 2.7770053493782214
[truncated: 74 more rows]
