# Supplementary material for: Genetic Dissection of Cardiac Remodeling in an Isoproterenol-Induced Heart Failure Mouse Model
Source: PLoS Genet. 2016 Jul 6;12(7):e1006038. doi: 10.1371/journal.pgen.1006038 (PMC4934852; doi:10.1371/journal.pgen.1006038)
Supplement: S6 Table — A. Summary of genetic loci by trait. Weight traits such as total heart (TH), left ventricle (LV) and right ventricle (RV) weights are denoted by the prefix wt. Echo traits are denoted by the prefix w1 for week 1, w2 for week 2, and w3 for week 3 followed by echo for measurement or delta for the difference compared to baseline at the corresponding time point. Genomic coordinates were listed in mm9. B. Genes within the association loci were queried using a custom computational pipeline to examine the presence of differential expression with isoproterenol, cis-eQTL, correlation to trait of interest and sequence or structural variations. (XLSX) [file pgen.1006038.s017.xlsx]

## Sheet: A
chr	start	end	trait
chr1	69504509	69605313	wt_delta_mouse_covar_RV
chr1	72902132	73623203	wt_delta_mouse_covar_RV
chr1	187482659	187576272	w1_delta_mouse_covar_LVIDd
chr2	33755164	33969562	wt_delta_mouse_covar_RV
chr2	92507159	92952672	wt_delta_mouse_covar_RV
chr3	82174048	82551275	w3_echo_mouse_covar_FS
chr3	94367203	94686123	w3_echo_mouse_covar_LVIDd
chr4	54207785	54949011	w3_echo_mouse_covar_LVM
chr4	54207785	54949011	w3_delta_mouse_covar_LVM
chr4	54207785	54949011	w1_echo_mouse_covar_LVM
chr4	58277624	58291604	w1_delta_mouse_covar_LVIDd
chr4	62429427	62635796	w3_echo_mouse_covar_LVM
chr4	63785765	63912138	w3_echo_mouse_covar_LVM
chr4	93495952	93678349	wt_delta_mouse_covar_RV
chr4	94520128	95123715	wt_delta_mouse_covar_RV
chr4	94520128	95123715	w1_echo_mouse_covar_IVSd
chr4	101126834	101207738	wt_delta_mouse_covar_RV
chr6	77832233	77852240	wt_ctrl_mouse_covar_RV
chr6	146369393	146370237	wt_delta_mouse_covar_RV
chr7	24782087	25172596	wt_iso_mouse_covar_LV
chr7	51542178	52372348	w3_echo_mouse_covar_LVM
chr7	51542178	52372348	w3_delta_mouse_covar_LVM
chr9	42473388	42478952	wt_ctrl_mouse_covar_RV
chr9	43268499	43283631	wt_ctrl_mouse_covar_RV
chr9	68470878	68474003	w1_delta_mouse_covar_IVSd
chr9	72523328	72539239	w1_delta_mouse_covar_IVSd
chr9	74904030	75798976	w2_delta_mouse_covar_FS
chr9	80388250	80422398	w1_delta_mouse_covar_IVSd
chr9	84040219	84526044	w1_delta_mouse_covar_IVSd
chr9	96686943	97810408	wt_delta_mouse_covar_RV
chr9	98538157	98543384	wt_delta_mouse_covar_RV
chr9	117041169	117429310	wt_delta_mouse_covar_RV
chr10	91413551	91851948	wt_iso_mouse_covar_TH
chr11	36884214	36887502	w1_echo_mouse_covar_LVIDd
chr11	103883704	103886296	wt_delta_mouse_covar_RV
chr12	57827993	57839070	w1_delta_mouse_covar_LVIDd
chr14	60062007	60162744	wt_delta_mouse_covar_RV
chr15	40063819	40065358	w1_echo_mouse_covar_FS
chr17	82197111	82354184	wt_iso_mouse_covar_RV
chr18	47015926	47633752	w2_echo_mouse_covar_FS
chr18	48727043	49117072	w2_echo_mouse_covar_FS
chr19	47753057	47824625	wt_delta_mouse_covar_RV
chr19	55877294	55955154	wt_delta_mouse_covar_RV

## Sheet: B
ensembl_gene_id	gene	mgi_id	chr	start	end	from	locus	ilmn_id	ctrl_exp	iso_exp	delta_exp	delta_exp_p	ctrl_cor	ctrl_cor.p	iso_cor	iso_cor.p	delta_cor	delta_cor.p	ctrl_cis.bp	ctrl_cis.p	iso_cis.bp	iso_cis.p	delta_cis.bp	delta_cis.p	X3_prime_UTR_variant	X5_prime_UTR_variant	downstream_gene_variant	intergenic_variant	intron_variant	missense_variant	NMD_transcript_variant	non_coding_transcript_exon_variant	non_coding_transcript_variant	splice_acceptor_variant	splice_donor_variant	splice_region_variant	stop_gained	stop_retained_variant	synonymous_variant	upstream_gene_variant
ENSMUSG00000062209	Erbb4	MGI:104771	1	68078760	69154633	wt_delta_mouse_covar_RV	1	NA	NA	NA	NA	NA	NA	NA	NA	NA	NA	NA	NA	NA	NA	NA	NA	NA	NA	NA	NA	NA	NA	NA	NA	NA	NA	NA	NA	NA	NA	NA	NA	NA
ENSMUSG00000087514	Gm16076	MGI:3802084	1	69138487	69153314	wt_delta_mouse_covar_RV	1	NA	NA	NA	NA	NA	NA	NA	NA	NA	NA	NA	NA	NA	NA	NA	NA	NA	NA	NA	NA	NA	NA	NA	NA	NA	NA	NA	NA	NA	NA	NA	NA	NA
ENSMUSG00000084332	Gm8840	MGI:3647579	1	69177488	69177873	wt_delta_mouse_covar_RV	1	NA	NA	NA	NA	NA	NA	NA	NA	NA	NA	NA	NA	NA	NA	NA	NA	NA	NA	NA	NA	NA	NA	NA	NA	NA	NA	NA	NA	NA	NA	NA	NA	NA
ENSMUSG00000025997	Ikzf2	MGI:1342541	1	69577788	69732534	wt_delta_mouse_covar_RV	1	NA	NA	NA	NA	NA	NA	NA	NA	NA	NA	NA	NA	NA	NA	NA	NA	NA	0	0	10	0	492	1	0	0	0	0	0	0	0	0	0	6
ENSMUSG00000053153	Spag16	MGI:1913972	1	69873562	70771706	wt_delta_mouse_covar_RV	1	ILMN_3040591	4.64	4.6	-0.04	0.183	0.26	0.017	-0.09	0.4	-0.25	0.024	42885879/42892092/42892922/42895744	0.000303/0.000303/0.000303/0.000303	183017365	0.000583	187481829	9.08e-05	0	0	8	0	2650	0	0	2	253	0	0	0	0	0	0	17
ENSMUSG00000045648	Vwc2l	MGI:2444069	1	70772289	70931971	wt_delta_mouse_covar_RV	1	NA	NA	NA	NA	NA	NA	NA	NA	NA	NA	NA	NA	NA	NA	NA	NA	NA	24	0	65	0	183	0	0	3	5	0	0	0	0	0	0	7
ENSMUSG00000026196	Bard1	MGI:1328361	1	71074072	71149720	wt_delta_mouse_covar_RV	1	ILMN_1242054	4.58	4.58	0	0.988	0.03	0.8	0.05	0.65	-0.03	0.78	78160635	0.000131	30691951	7.65e-05	42586182/42617123/42724757/42725134/42733952	0.000678/0.000678/0.000678/0.000678/0.000678	15	7	32	0	252	7	0	0	0	0	0	1	0	0	3	37
ENSMUSG00000089965	Gm16236	MGI:3801868	1	71086226	71086604	wt_delta_mouse_covar_RV	1	NA	NA	NA	NA	NA	NA	NA	NA	NA	NA	NA	NA	NA	NA	NA	NA	NA	NA	NA	NA	NA	NA	NA	NA	NA	NA	NA	NA	NA	NA	NA	NA	NA
ENSMUSG00000050296	Abca12	MGI:2676312	1	71289664	71461484	wt_delta_mouse_covar_RV	1	NA	NA	NA	NA	NA	NA	NA	NA	NA	NA	NA	NA	NA	NA	NA	NA	NA	2	0	25	0	253	1	0	10	111	0	0	0	0	0	4	2
ENSMUSG00000026192	Atic	MGI:1351352	1	71603724	71626205	wt_delta_mouse_covar_RV	1	ILMN_2606567/ILMN_2606564	5.78/6.13	5.74/6.17	-1	0.464/0.494	0.15/0.14	0.18/0.2	0.07/0.13	0.52/0.24	2.5	0.66/0.85	3961412/4014866/4347358/78263348	8.41e-05/8.41e-05/8.41e-05/0.00383	190022807/155318085/155328928	0.00096/8.2e-05/8.2e-05	195366462/195366933/25669736/25744444/25838944/26004556/26148289	0.000568/0.000568/0.0108/0.0108/0.0108/0.0108/0.0108	4	0	37	0	10	0	0	6	15	0	0	0	0	0	0	39
ENSMUSG00000026193	Fn1	MGI:95566	1	71632094	71699774	wt_delta_mouse_covar_RV	1	NA	NA	NA	NA	NA	NA	NA	NA	NA	NA	NA	NA	NA	NA	NA	NA	NA	0	0	5	0	200	1	0	0	0	0	0	1	0	0	7	15
ENSMUSG00000073652	Apol7d	MGI:3723449	1	71699411	71709417	wt_delta_mouse_covar_RV	1	NA	NA	NA	NA	NA	NA	NA	NA	NA	NA	NA	NA	NA	NA	NA	NA	NA	0	0	9	0	3	0	0	1	4	0	0	0	0	0	0	0
ENSMUSG00000067744	Gm5829	MGI:3644438	1	71756276	71756629	wt_delta_mouse_covar_RV	1	NA	NA	NA	NA	NA	NA	NA	NA	NA	NA	NA	NA	NA	NA	NA	NA	NA	NA	NA	NA	NA	NA	NA	NA	NA	NA	NA	NA	NA	NA	NA	NA	NA
ENSMUSG00000060125	Gm5528	MGI:3643453	1	72050862	72051344	wt_delta_mouse_covar_RV	1	NA	NA	NA	NA	NA	NA	NA	NA	NA	NA	NA	NA	NA	NA	NA	NA	NA	NA	NA	NA	NA	NA	NA	NA	NA	NA	NA	NA	NA	NA	NA	NA	NA
ENSMUSG00000039395	Mreg	MGI:2151839	1	72205807	72258881	wt_delta_mouse_covar_RV	1	ILMN_2976159	9.39	9.44	0.05	0.516	0.05	0.67	-0.17	0.12	-0.14	0.2	178921819	0.000714	186794608	8.8e-06	78365883	0.00296	1	0	15	0	189	1	0	0	0	0	0	0	0	0	1	13
ENSMUSG00000085769	D230017M19Rik	MGI:2445071	1	72283039	72321443	wt_delta_mouse_covar_RV	1	NA	NA	NA	NA	NA	NA	NA	NA	NA	NA	NA	NA	NA	NA	NA	NA	NA	NA	NA	NA	NA	NA	NA	NA	NA	NA	NA	NA	NA	NA	NA	NA	NA
ENSMUSG00000026189	Pecr	MGI:2148199	1	72305741	72330888	wt_delta_mouse_covar_RV	1	ILMN_1220354	5.37	5.36	-0.01	0.865	0.14	0.22	-0.29	0.0071	-0.21	0.056	78023354	1.61e-05	82137695	0.0249	124831034	0.000858	0	0	0	0	68	0	0	0	0	0	0	0	0	0	1	0
ENSMUSG00000026188	Tmem169	MGI:2442781	1	72330943	72349678	wt_delta_mouse_covar_RV	1	NA	NA	NA	NA	NA	NA	NA	NA	NA	NA	NA	NA	NA	NA	NA	NA	NA	0	6	23	0	132	0	0	0	0	0	0	2	0	0	1	42
ENSMUSG00000026187	Xrcc5	MGI:104517	1	72353995	72441526	wt_delta_mouse_covar_RV	1	NA	NA	NA	NA	NA	NA	NA	NA	NA	NA	NA	NA	NA	NA	NA	NA	NA	0	0	42	0	554	2	0	0	0	0	0	4	0	0	5	0
ENSMUSG00000039372	2015-03-04	MGI:2683550	1	72473686	72583504	wt_delta_mouse_covar_RV	1	ILMN_2793827	4.5	4.5	-0.01	0.612	-0.06	0.57	-0.04	0.72	-0.1	0.36	8614523	0.00242	66973093	0.00275	187099203	0.000462	4	1	6	0	534	0	0	0	0	0	0	0	0	0	2	7
ENSMUSG00000085812	Gm15843	MGI:3801845	1	72506073	72506601	wt_delta_mouse_covar_RV	1	NA	NA	NA	NA	NA	NA	NA	NA	NA	NA	NA	NA	NA	NA	NA	NA	NA	0	0	16	0	0	0	0	6	6	0	0	0	0	0	0	31
ENSMUSG00000039354	Smarcal1	MGI:1859183	1	72629825	72679708	wt_delta_mouse_covar_RV	1	ILMN_2843698	8.37	8.57	0.21	3.82e-07	-0.01	0.9	-0.08	0.49	-0.02	0.84	75034135	2.76e-05	72567425	5.96e-07	19742476/19745967	0.00189/0.00189	0	1	21	0	213	4	0	0	0	0	0	0	0	0	3	15
ENSMUSG00000039342	Ankar	MGI:2442559	1	72689554	72747138	wt_delta_mouse_covar_RV	1	ILMN_2974016	4.57	4.57	0	0.855	0.1	0.37	0.08	0.47	-0.04	0.7	136449582	0.000732	57058869	0.0012	173562253/173562283/173571433/173575371	9.36e-06/9.36e-06/9.36e-06/9.36e-06	0	0	4	0	52	0	0	0	0	0	0	0	0	0	5	13
ENSMUSG00000046330	Rpl37a	MGI:98068	1	72757834	72760383	wt_delta_mouse_covar_RV	1	ILMN_2654896	12.62	12.59	-0.03	0.117	-0.09	0.4	-0.07	0.5	0.01	0.93	68178882	0.00184	176979749	0.00248	63950525	0.000453	1	0	72	0	26	0	0	0	0	0	0	1	0	0	1	5
ENSMUSG00000039323	Igfbp2	MGI:96437	1	72871077	72899048	wt_delta_mouse_covar_RV	1	ILMN_2930897/ILMN_1236788	4.62/4.62	4.68/4.64	0.06/0.01	0.396/0.848	0.03/-0.1	0.8/0.37	1.28571	0.39/0.52	2.5	0.38/0.71	77383971/77153307/77166885	0.000181/6.79e-06/6.79e-06	152504936/77050498/77050817	0.000319/3.48e-05/3.48e-05	165747664/75034135	0.00113/0.000223	2	1	4	0	192	0	0	0	0	0	0	0	0	0	2	7
ENSMUSG00000026185	Igfbp5	MGI:96440	1	72904506	72921458	wt_delta_mouse_covar_RV	1	ILMN_2964324	10.84	10.92	0.07	0.203	-0.08	0.49	0.01	0.91	0.07	0.54	25355418	0.000848	4767168	0.000551	182983026	0.000654	7	5	23	0	26	1	0	0	0	0	0	0	0	0	2	41
ENSMUSG00000026182	Tnp1	MGI:98784	1	73061657	73062473	wt_delta_mouse_covar_RV	1	NA	NA	NA	NA	NA	NA	NA	NA	NA	NA	NA	NA	NA	NA	NA	NA	NA	1	1	16	0	0	0	0	0	0	0	0	0	0	0	0	12
ENSMUSG00000055322	Tns1	MGI:104552	1	73956805	74171021	wt_delta_mouse_covar_RV	1	NA	NA	NA	NA	NA	NA	NA	NA	NA	NA	NA	NA	NA	NA	NA	NA	NA	NA	NA	NA	NA	NA	NA	NA	NA	NA	NA	NA	NA	NA	NA	NA	NA
ENSMUSG00000061815	Rufy4	MGI:3588214	1	74172115	74194797	wt_delta_mouse_covar_RV	1	NA	NA	NA	NA	NA	NA	NA	NA	NA	NA	NA	NA	NA	NA	NA	NA	NA	NA	NA	NA	NA	NA	NA	NA	NA	NA	NA	NA	NA	NA	NA	NA	NA
ENSMUSG00000026180	Cxcr2	MGI:105303	1	74200563	74207812	wt_delta_mouse_covar_RV	1	NA	NA	NA	NA	NA	NA	NA	NA	NA	NA	NA	NA	NA	NA	NA	NA	NA	NA	NA	NA	NA	NA	NA	NA	NA	NA	NA	NA	NA	NA	NA	NA	NA
ENSMUSG00000048480	Cxcr1	MGI:2448715	1	74238359	74241205	wt_delta_mouse_covar_RV	1	NA	NA	NA	NA	NA	NA	NA	NA	NA	NA	NA	NA	NA	NA	NA	NA	NA	NA	NA	NA	NA	NA	NA	NA	NA	NA	NA	NA	NA	NA	NA	NA	NA
ENSMUSG00000087820	Mir1928	MGI:3836960	1	74253128	74253194	wt_delta_mouse_covar_RV	1	NA	NA	NA	NA	NA	NA	NA	NA	NA	NA	NA	NA	NA	NA	NA	NA	NA	NA	NA	NA	NA	NA	NA	NA	NA	NA	NA	NA	NA	NA	NA	NA	NA
ENSMUSG00000006304	Arpc2	MGI:1923959	1	74283071	74314783	wt_delta_mouse_covar_RV	1	NA	NA	NA	NA	NA	NA	NA	NA	NA	NA	NA	NA	NA	NA	NA	NA	NA	NA	NA	NA	NA	NA	NA	NA	NA	NA	NA	NA	NA	NA	NA	NA	NA
ENSMUSG00000059483	Rpl21-ps1	MGI:3647596	1	186441127	186441609	w1_delta_mouse_covar_LVIDd	2	NA	NA	NA	NA	NA	NA	NA	NA	NA	NA	NA	NA	NA	NA	NA	NA	NA	NA	NA	NA	NA	NA	NA	NA	NA	NA	NA	NA	NA	NA	NA	NA	NA
ENSMUSG00000092578	4930488B22Rik	MGI:1922221	1	186536376	186542868	w1_delta_mouse_covar_LVIDd	2	NA	NA	NA	NA	NA	NA	NA	NA	NA	NA	NA	NA	NA	NA	NA	NA	NA	NA	NA	NA	NA	NA	NA	NA	NA	NA	NA	NA	NA	NA	NA	NA	NA
ENSMUSG00000039377	Hlx	MGI:96109	1	186551019	186556498	w1_delta_mouse_covar_LVIDd	2	NA	NA	NA	NA	NA	NA	NA	NA	NA	NA	NA	NA	NA	NA	NA	NA	NA	NA	NA	NA	NA	NA	NA	NA	NA	NA	NA	NA	NA	NA	NA	NA	NA
ENSMUSG00000026621	Mosc1	MGI:1913362	1	186610655	186635192	w1_delta_mouse_covar_LVIDd	2	NA	NA	NA	NA	NA	NA	NA	NA	NA	NA	NA	NA	NA	NA	NA	NA	NA	NA	NA	NA	NA	NA	NA	NA	NA	NA	NA	NA	NA	NA	NA	NA	NA
ENSMUSG00000073481	Mosc2	MGI:1914497	1	186636947	186670330	w1_delta_mouse_covar_LVIDd	2	NA	NA	NA	NA	NA	NA	NA	NA	NA	NA	NA	NA	NA	NA	NA	NA	NA	NA	NA	NA	NA	NA	NA	NA	NA	NA	NA	NA	NA	NA	NA	NA	NA
ENSMUSG00000088559	Mir1981	MGI:3837225	1	186646286	186646367	w1_delta_mouse_covar_LVIDd	2	NA	NA	NA	NA	NA	NA	NA	NA	NA	NA	NA	NA	NA	NA	NA	NA	NA	NA	NA	NA	NA	NA	NA	NA	NA	NA	NA	NA	NA	NA	NA	NA	NA
ENSMUSG00000039349	C130074G19Rik	MGI:2444831	1	186695805	186707097	w1_delta_mouse_covar_LVIDd	2	NA	NA	NA	NA	NA	NA	NA	NA	NA	NA	NA	NA	NA	NA	NA	NA	NA	NA	NA	NA	NA	NA	NA	NA	NA	NA	NA	NA	NA	NA	NA	NA	NA
ENSMUSG00000026620	Mark1	MGI:2664902	1	186720322	186823428	w1_delta_mouse_covar_LVIDd	2	NA	NA	NA	NA	NA	NA	NA	NA	NA	NA	NA	NA	NA	NA	NA	NA	NA	NA	NA	NA	NA	NA	NA	NA	NA	NA	NA	NA	NA	NA	NA	NA	NA
ENSMUSG00000039318	Rab3gap2	MGI:1916043	1	187028047	187110622	w1_delta_mouse_covar_LVIDd	2	NA	NA	NA	NA	NA	NA	NA	NA	NA	NA	NA	NA	NA	NA	NA	NA	NA	NA	NA	NA	NA	NA	NA	NA	NA	NA	NA	NA	NA	NA	NA	NA	NA
ENSMUSG00000077571	Snora36b	MGI:3819504	1	187066786	187066917	w1_delta_mouse_covar_LVIDd	2	NA	NA	NA	NA	NA	NA	NA	NA	NA	NA	NA	NA	NA	NA	NA	NA	NA	NA	NA	NA	NA	NA	NA	NA	NA	NA	NA	NA	NA	NA	NA	NA	NA
ENSMUSG00000026618	Iars2	MGI:1919586	1	187108605	187153275	w1_delta_mouse_covar_LVIDd	2	ILMN_3146224	9.75	9.75	0	0.999	0	0.97	0.06	0.58	0.1	0.39	186862350/186889477/186937649/186938458/186938486/186986793/187090630	0.000157/0.000157/0.000157/0.000157/0.000157/0.000157/0.000157	45014439	0.000172	179307318/180001918/180987314/181022900	1.45e-05/1.45e-05/1.45e-05/1.45e-05	NA	NA	NA	NA	NA	NA	NA	NA	NA	NA	NA	NA	NA	NA	NA	NA
ENSMUSG00000065581	Mir194-1	MGI:2676858	1	187137198	187137264	w1_delta_mouse_covar_LVIDd	2	NA	NA	NA	NA	NA	NA	NA	NA	NA	NA	NA	NA	NA	NA	NA	NA	NA	NA	NA	NA	NA	NA	NA	NA	NA	NA	NA	NA	NA	NA	NA	NA	NA
ENSMUSG00000065562	Mir215	MGI:2676891	1	187137460	187137571	w1_delta_mouse_covar_LVIDd	2	NA	NA	NA	NA	NA	NA	NA	NA	NA	NA	NA	NA	NA	NA	NA	NA	NA	NA	NA	NA	NA	NA	NA	NA	NA	NA	NA	NA	NA	NA	NA	NA	NA
ENSMUSG00000026617	Bpnt1	MGI:1338800	1	187156028	187181656	w1_delta_mouse_covar_LVIDd	2	ILMN_2601515/ILMN_3070466/ILMN_2601507	6.39/5.28/6.89	6.36/5.21/7	5	0.468/0.244/0.0942	-4	0.93/0.63/0.63	0.11/0.11/0.15	0.32/0.29/0.16	0.05/0.11/0.08	0.69/0.34/0.5	192293667/46901680/195552095	1.24e-07/8.35e-06/1.73e-06	186965166/25355418/190866627	5.26e-07/1.57e-05/4.96e-08	179018723/42579637/42581993/42582214/42590119/42595382/42614614/42635428/42650352/42672959/36203232	0.00117/0.00098/0.00098/0.00098/0.00098/0.00098/0.00098/0.00098/0.00098/0.00098/0.00118	NA	NA	NA	NA	NA	NA	NA	NA	NA	NA	NA	NA	NA	NA	NA	NA
ENSMUSG00000091047	4930532G15Rik	MGI:1922432	1	187183340	187186744	w1_delta_mouse_covar_LVIDd	2	NA	NA	NA	NA	NA	NA	NA	NA	NA	NA	NA	NA	NA	NA	NA	NA	NA	NA	NA	NA	NA	NA	NA	NA	NA	NA	NA	NA	NA	NA	NA	NA	NA
ENSMUSG00000026615	Eprs	MGI:97838	1	187186974	187252234	w1_delta_mouse_covar_LVIDd	2	NA	NA	NA	NA	NA	NA	NA	NA	NA	NA	NA	NA	NA	NA	NA	NA	NA	NA	NA	NA	NA	NA	NA	NA	NA	NA	NA	NA	NA	NA	NA	NA	NA
ENSMUSG00000051295	9630028B13Rik	MGI:2442281	1	187253236	187265698	w1_delta_mouse_covar_LVIDd	2	ILMN_2857095	6.16	6.04	-0.12	0.017	-0.06	0.62	-0.09	0.41	-0.05	0.68	6156261	0.000299	5172982	0.000506	6156261	0.000691	NA	NA	NA	NA	NA	NA	NA	NA	NA	NA	NA	NA	NA	NA	NA	NA
ENSMUSG00000085692	Gm2061	MGI:3780228	1	187270995	187279447	w1_delta_mouse_covar_LVIDd	2	NA	NA	NA	NA	NA	NA	NA	NA	NA	NA	NA	NA	NA	NA	NA	NA	NA	NA	NA	NA	NA	NA	NA	NA	NA	NA	NA	NA	NA	NA	NA	NA	NA
ENSMUSG00000026614	Slc30a10	MGI:2685058	1	187278727	187292641	w1_delta_mouse_covar_LVIDd	2	ILMN_2812926	4.48	4.5	0.01	0.523	-0.1	0.36	0.09	0.39	0.08	0.48	116354075	0.000211	13046442	8.93e-05	13445796	7.7e-05	NA	NA	NA	NA	NA	NA	NA	NA	NA	NA	NA	NA	NA	NA	NA	NA
ENSMUSG00000039246	Lyplal1	MGI:2385115	1	187911610	187941189	w1_delta_mouse_covar_LVIDd	2	ILMN_1248108	5.1	5.13	0.02	0.651	-0.14	0.22	-0.05	0.66	0.16	0.17	187925441/187925508	1.17e-12/1.17e-12	187927910/187937674/187938007/187938164	1.49e-10/1.49e-10/1.49e-10/1.49e-10	128585112/128591473	0.00524/0.00524	NA	NA	NA	NA	NA	NA	NA	NA	NA	NA	NA	NA	NA	NA	NA	NA
ENSMUSG00000039239	Tgfb2	MGI:98726	1	188447065	188529871	w1_delta_mouse_covar_LVIDd	2	NA	NA	NA	NA	NA	NA	NA	NA	NA	NA	NA	NA	NA	NA	NA	NA	NA	NA	NA	NA	NA	NA	NA	NA	NA	NA	NA	NA	NA	NA	NA	NA	NA
ENSMUSG00000001305	Rrp15	MGI:1914473	1	188544857	188573237	w1_delta_mouse_covar_LVIDd	2	NA	NA	NA	NA	NA	NA	NA	NA	NA	NA	NA	NA	NA	NA	NA	NA	NA	NA	NA	NA	NA	NA	NA	NA	NA	NA	NA	NA	NA	NA	NA	NA	NA
ENSMUSG00000090488	A430105J06Rik	MGI:1924439	1	188573275	188576800	w1_delta_mouse_covar_LVIDd	2	NA	NA	NA	NA	NA	NA	NA	NA	NA	NA	NA	NA	NA	NA	NA	NA	NA	NA	NA	NA	NA	NA	NA	NA	NA	NA	NA	NA	NA	NA	NA	NA	NA
ENSMUSG00000026797	Stxbp1	MGI:107363	2	32643122	32702759	wt_delta_mouse_covar_RV	3	ILMN_2698474	4.74	4.75	0.01	0.766	0.04	0.73	0.03	0.79	-0.05	0.65	169272130	0.0194	170326944/170350350	1.72e-07/1.72e-07	170743652	0.00202	NA	NA	NA	NA	NA	NA	NA	NA	NA	NA	NA	NA	NA	NA	NA	NA
ENSMUSG00000085397	Gm13524	MGI:3651427	2	32701706	32703688	wt_delta_mouse_covar_RV	3	NA	NA	NA	NA	NA	NA	NA	NA	NA	NA	NA	NA	NA	NA	NA	NA	NA	NA	NA	NA	NA	NA	NA	NA	NA	NA	NA	NA	NA	NA	NA	NA	NA
ENSMUSG00000087496	Gm13523	MGI:3651426	2	32729275	32731521	wt_delta_mouse_covar_RV	3	NA	NA	NA	NA	NA	NA	NA	NA	NA	NA	NA	NA	NA	NA	NA	NA	NA	NA	NA	NA	NA	NA	NA	NA	NA	NA	NA	NA	NA	NA	NA	NA	NA
ENSMUSG00000026796	Fam129b	MGI:2442910	2	32731634	32780774	wt_delta_mouse_covar_RV	3	NA	NA	NA	NA	NA	NA	NA	NA	NA	NA	NA	NA	NA	NA	NA	NA	NA	NA	NA	NA	NA	NA	NA	NA	NA	NA	NA	NA	NA	NA	NA	NA	NA
ENSMUSG00000026792	Lrsam1	MGI:2684789	2	32780740	32817134	wt_delta_mouse_covar_RV	3	ILMN_2708177/ILMN_2622681	4.88/4.63	4.82/4.62	7	0.0532/0.559	0/0.03	0.98/0.76	0.26/-0.01	0.015/0.95	0.15/-0.02	0.19/0.83	134185867/164911160	0.000889/0.00283	65879763/45724815	0.00405/0.000158	134185867/162864581	0.00644/0.000371	NA	NA	NA	NA	NA	NA	NA	NA	NA	NA	NA	NA	NA	NA	NA	NA
ENSMUSG00000038900	Rpl12	MGI:98002	2	32817079	32820016	wt_delta_mouse_covar_RV	3	NA	NA	NA	NA	NA	NA	NA	NA	NA	NA	NA	NA	NA	NA	NA	NA	NA	NA	NA	NA	NA	NA	NA	NA	NA	NA	NA	NA	NA	NA	NA	NA	NA
ENSMUSG00000065124	Snora65	MGI:2148176	2	32818811	32818940	wt_delta_mouse_covar_RV	3	NA	NA	NA	NA	NA	NA	NA	NA	NA	NA	NA	NA	NA	NA	NA	NA	NA	NA	NA	NA	NA	NA	NA	NA	NA	NA	NA	NA	NA	NA	NA	NA	NA
ENSMUSG00000026791	Slc2a8	MGI:1860103	2	32828510	32837603	wt_delta_mouse_covar_RV	3	ILMN_2696642/ILMN_1213148/ILMN_2664819	5.26/7.51/4.72	5.2/7.41/4.74	25.9259	0.203/0.0137/0.443	0.13/0.06/-0.1	0.25/0.6/0.38	0.08/-0.22/-0.03	0.47/0.041/0.79	0.05/-0.27/0.06	0.65/0.013/0.61	118241459/179553171/106045200	8.22e-06/0.00102/0.0057	162287366/162288318/128292836/57674572/57676258/57683057/57699041/57708391	0.0044/0.0044/0.00197/0.00219/0.00219/0.00219/0.00219/0.00219	121393903/121396755/121486633/87805527/161927352	0.000417/0.000417/0.000417/0.00751/0.000763	NA	NA	NA	NA	NA	NA	NA	NA	NA	NA	NA	NA	NA	NA	NA	NA
ENSMUSG00000038860	Garnl3	MGI:2139309	2	32841886	32987174	wt_delta_mouse_covar_RV	3	NA	NA	NA	NA	NA	NA	NA	NA	NA	NA	NA	NA	NA	NA	NA	NA	NA	NA	NA	NA	NA	NA	NA	NA	NA	NA	NA	NA	NA	NA	NA	NA	NA
ENSMUSG00000038831	Ralgps1	MGI:1922008	2	32988941	33227006	wt_delta_mouse_covar_RV	3	ILMN_1235365/ILMN_2750687	5.04/4.55	5.04/4.54	0/-0.01	0.93/0.523	#DIV/0!	0.38/1	0.11/0.09	0.32/0.4	0.13/0.04	0.23/0.72	130081320/130134127/5592278	0.000983/0.000983/0.00314	125002249/125085204/5863281	6.27e-05/6.27e-05/0.00136	103651569/26975156	0.00144/0.00902	0	0	0	0	44	0	0	0	0	0	0	0	0	0	1	1
ENSMUSG00000085087	Gm13528	MGI:3651630	2	33033422	33037401	wt_delta_mouse_covar_RV	3	NA	NA	NA	NA	NA	NA	NA	NA	NA	NA	NA	NA	NA	NA	NA	NA	NA	NA	NA	NA	NA	NA	NA	NA	NA	NA	NA	NA	NA	NA	NA	NA	NA
ENSMUSG00000004105	Angptl2	MGI:1347002	2	33071589	33103237	wt_delta_mouse_covar_RV	3	ILMN_1254653	7.99	8.14	0.15	5.23e-05	0.24	0.03	0.18	0.089	-0.02	0.88	168457182	0.000164	94168035/94176928	0.00276/0.00276	136505417	0.00309	NA	NA	NA	NA	NA	NA	NA	NA	NA	NA	NA	NA	NA	NA	NA	NA
ENSMUSG00000082844	Gm13537	MGI:3651462	2	33178691	33178957	wt_delta_mouse_covar_RV	3	NA	NA	NA	NA	NA	NA	NA	NA	NA	NA	NA	NA	NA	NA	NA	NA	NA	NA	NA	NA	NA	NA	NA	NA	NA	NA	NA	NA	NA	NA	NA	NA	NA
ENSMUSG00000068966	Zbtb34	MGI:2685195	2	33261628	33286844	wt_delta_mouse_covar_RV	3	NA	NA	NA	NA	NA	NA	NA	NA	NA	NA	NA	NA	NA	NA	NA	NA	NA	0	0	2	0	6	0	0	0	0	0	0	0	0	0	0	2
ENSMUSG00000085742	Gm13536	MGI:3651924	2	33302322	33304727	wt_delta_mouse_covar_RV	3	NA	NA	NA	NA	NA	NA	NA	NA	NA	NA	NA	NA	NA	NA	NA	NA	NA	NA	NA	NA	NA	NA	NA	NA	NA	NA	NA	NA	NA	NA	NA	NA	NA
ENSMUSG00000026788	Zbtb43	MGI:1919084	2	33305807	33324079	wt_delta_mouse_covar_RV	3	NA	NA	NA	NA	NA	NA	NA	NA	NA	NA	NA	NA	NA	NA	NA	NA	NA	2	0	3	0	3	0	0	0	0	0	0	0	0	0	0	1
ENSMUSG00000086939	Gm13530	MGI:3651890	2	33345302	33359152	wt_delta_mouse_covar_RV	3	NA	NA	NA	NA	NA	NA	NA	NA	NA	NA	NA	NA	NA	NA	NA	NA	NA	0	0	11	0	120	0	0	2	122	0	0	0	0	0	0	29
ENSMUSG00000038765	Lmx1b	MGI:1100513	2	33416485	33496031	wt_delta_mouse_covar_RV	3	ILMN_2931640	4.71	4.7	-0.01	0.761	-0.11	0.31	0.16	0.13	0.2	0.079	178349647	9.57e-05	110229242/110439051/110440772/110442967/110443243	0.00329/0.00329/0.00329/0.00329/0.00329	178450430/178517863	9.8e-05/9.8e-05	0	0	25	0	64	0	0	0	64	0	0	1	0	0	0	3
ENSMUSG00000052951	C130021I20Rik	MGI:3639863	2	33496713	33501869	wt_delta_mouse_covar_RV	3	NA	NA	NA	NA	NA	NA	NA	NA	NA	NA	NA	NA	NA	NA	NA	NA	NA	0	0	1	0	1	0	0	0	1	0	0	0	0	0	0	0
ENSMUSG00000081244	Gm13529	MGI:3649710	2	33507909	33508318	wt_delta_mouse_covar_RV	3	NA	NA	NA	NA	NA	NA	NA	NA	NA	NA	NA	NA	NA	NA	NA	NA	NA	0	0	1	0	0	0	0	0	0	0	0	0	0	0	0	3
ENSMUSG00000085463	9430024E24Rik	MGI:1924507	2	33571881	33574419	wt_delta_mouse_covar_RV	3	NA	NA	NA	NA	NA	NA	NA	NA	NA	NA	NA	NA	NA	NA	NA	NA	NA	0	0	25	0	1	0	0	0	1	0	0	0	0	0	0	0
ENSMUSG00000038740	Fam125b	MGI:1919793	2	33585473	33743466	wt_delta_mouse_covar_RV	3	NA	NA	NA	NA	NA	NA	NA	NA	NA	NA	NA	NA	NA	NA	NA	NA	NA	3	0	52	0	557	0	0	24	96	0	0	0	0	0	4	24
ENSMUSG00000086484	A630071L07Rik	MGI:2444126	2	33661336	33669111	wt_delta_mouse_covar_RV	3	NA	NA	NA	NA	NA	NA	NA	NA	NA	NA	NA	NA	NA	NA	NA	NA	NA	NA	NA	NA	NA	NA	NA	NA	NA	NA	NA	NA	NA	NA	NA	NA	NA
ENSMUSG00000085987	Gm13403	MGI:3649380	2	33791308	33797665	wt_delta_mouse_covar_RV	3	NA	NA	NA	NA	NA	NA	NA	NA	NA	NA	NA	NA	NA	NA	NA	NA	NA	0	0	33	0	4	0	0	7	11	0	0	0	0	0	0	5
ENSMUSG00000086904	Gm13404	MGI:3649379	2	33833766	33835844	wt_delta_mouse_covar_RV	3	NA	NA	NA	NA	NA	NA	NA	NA	NA	NA	NA	NA	NA	NA	NA	NA	NA	0	0	16	0	0	0	0	2	2	0	0	0	0	0	0	16
ENSMUSG00000087461	C230014O12Rik	MGI:3045377	2	33873809	33966964	wt_delta_mouse_covar_RV	3	NA	NA	NA	NA	NA	NA	NA	NA	NA	NA	NA	NA	NA	NA	NA	NA	NA	0	0	22	0	300	0	0	2	302	0	0	0	0	0	0	15
ENSMUSG00000038718	Pbx3	MGI:97496	2	34026977	34228660	wt_delta_mouse_covar_RV	3	ILMN_2642148/ILMN_2650972/ILMN_2642147	5.57/4.55/5.64	5.63/4.52/5.68	0.05/-0.02/0.04	0.317/0.289/0.375	0.05/-0.12/0.04	0.63/0.28/0.7	0.2/-0.15/0.05	0.068/0.17/0.66	0.03/0.07/-0.02	0.8/0.55/0.89	5516145/153724842/142654220	0.000292/0.00493/0.00227	147883808/93840652/7255361	0.00107/5.32e-05/0.00434	144024707/62467125/7087120	0.00153/0.00276/0.00357	0	0	40	0	96	0	62	0	34	0	0	0	0	0	0	1
ENSMUSG00000084908	C79798	MGI:2139494	2	34143291	34159960	wt_delta_mouse_covar_RV	3	NA	NA	NA	NA	NA	NA	NA	NA	NA	NA	NA	NA	NA	NA	NA	NA	NA	0	0	3	0	1	0	0	0	1	0	0	0	0	0	0	0
ENSMUSG00000038696	Mapkap1	MGI:2444554	2	34262291	34480470	wt_delta_mouse_covar_RV	3	ILMN_2659025/ILMN_1256745	10.19/10.3	10.31/10.42	0.12/0.12	3.74e-08/1.31e-09	0.0833333	0.9/0.26	0.02/0.01	0.86/0.89	0.05/0.16	0.65/0.16	101758713/101938871/131301749	0.00122/0.00122/0.00175	118272771/106868970	4e-04/0.000256	118272771/103936078	0.0045/0.00163	0	0	3	0	141	0	0	0	0	0	0	0	0	0	0	0
ENSMUSG00000083503	Gm13407	MGI:3650229	2	34268508	34268867	wt_delta_mouse_covar_RV	3	NA	NA	NA	NA	NA	NA	NA	NA	NA	NA	NA	NA	NA	NA	NA	NA	NA	NA	NA	NA	NA	NA	NA	NA	NA	NA	NA	NA	NA	NA	NA	NA	NA
ENSMUSG00000083233	Gm13406	MGI:3649758	2	34291847	34292102	wt_delta_mouse_covar_RV	3	NA	NA	NA	NA	NA	NA	NA	NA	NA	NA	NA	NA	NA	NA	NA	NA	NA	NA	NA	NA	NA	NA	NA	NA	NA	NA	NA	NA	NA	NA	NA	NA	NA
ENSMUSG00000081992	Gm13408	MGI:3649613	2	34420519	34421316	wt_delta_mouse_covar_RV	3	NA	NA	NA	NA	NA	NA	NA	NA	NA	NA	NA	NA	NA	NA	NA	NA	NA	NA	NA	NA	NA	NA	NA	NA	NA	NA	NA	NA	NA	NA	NA	NA	NA
ENSMUSG00000087635	Gm13414	MGI:3652154	2	34505032	34505760	wt_delta_mouse_covar_RV	3	NA	NA	NA	NA	NA	NA	NA	NA	NA	NA	NA	NA	NA	NA	NA	NA	NA	NA	NA	NA	NA	NA	NA	NA	NA	NA	NA	NA	NA	NA	NA	NA	NA
ENSMUSG00000026867	Gapvd1	MGI:1913941	2	34531704	34625210	wt_delta_mouse_covar_RV	3	ILMN_1238871/ILMN_2880794	8.73/9.36	8.63/9.29	1.42857	0.00973/0.0661	1.04	0.017/0.022	1.66667	0.0049/0.1	-1.75	0.55/0.71	178955744/67494254	0.00135/0.000414	92638631/92638631	0.000274/9.38e-05	92429215/92638631/92639292/92639362/92665091/92672247/92764651/92823537/92893304/92906390/92995195/93099230/103900191	0.00068/0.00068/0.00068/0.00068/0.00068/0.00068/0.00068/0.00068/0.00068/0.00068/0.00068/0.00068/0.00178	NA	NA	NA	NA	NA	NA	NA	NA	NA	NA	NA	NA	NA	NA	NA	NA
ENSMUSG00000026864	Hspa5	MGI:95835	2	34627490	34632051	wt_delta_mouse_covar_RV	3	NA	NA	NA	NA	NA	NA	NA	NA	NA	NA	NA	NA	NA	NA	NA	NA	NA	NA	NA	NA	NA	NA	NA	NA	NA	NA	NA	NA	NA	NA	NA	NA	NA
ENSMUSG00000070953	Rabepk	MGI:2139530	2	34633076	34655432	wt_delta_mouse_covar_RV	3	NA	NA	NA	NA	NA	NA	NA	NA	NA	NA	NA	NA	NA	NA	NA	NA	NA	NA	NA	NA	NA	NA	NA	NA	NA	NA	NA	NA	NA	NA	NA	NA	NA
ENSMUSG00000035949	Fbxw2	MGI:1353435	2	34660034	34681831	wt_delta_mouse_covar_RV	3	ILMN_2860271	6.68	6.61	-0.07	0.0977	0.17	0.14	-0.22	0.039	-0.33	0.0029	159686414	0.00442	147310929	0.00168	147196046/147320548	0.00424/0.00424	NA	NA	NA	NA	NA	NA	NA	NA	NA	NA	NA	NA	NA	NA	NA	NA
ENSMUSG00000081904	Gm13419	MGI:3651671	2	34686450	34686630	wt_delta_mouse_covar_RV	3	NA	NA	NA	NA	NA	NA	NA	NA	NA	NA	NA	NA	NA	NA	NA	NA	NA	NA	NA	NA	NA	NA	NA	NA	NA	NA	NA	NA	NA	NA	NA	NA	NA
ENSMUSG00000026869	Psmd5	MGI:1914248	2	34707608	34726459	wt_delta_mouse_covar_RV	3	ILMN_2765213	4.46	4.45	-0.01	0.758	-0.03	0.78	0.13	0.22	0.14	0.21	85916951	0.000505	157215957	7.13e-05	157211478/157263676/157518781	0.000963/0.000963/0.000963	NA	NA	NA	NA	NA	NA	NA	NA	NA	NA	NA	NA	NA	NA	NA	NA
ENSMUSG00000026870	D730039F16Rik	MGI:1925246	2	34729916	34747652	wt_delta_mouse_covar_RV	3	ILMN_2912410/ILMN_1231293	4.99/4.75	4.95/4.81	-0.666667	0.376/0.063	0.07/-0.04	0.5/0.74	0.09/-0.28	0.41/0.0072	0.05/-0.21	0.63/0.058	168745885/118272771	0.00062/0.00148	174294795/7469264	8.58e-05/0.00369	169049035/169559602/95731171	0.000193/0.000193/0.00102	NA	NA	NA	NA	NA	NA	NA	NA	NA	NA	NA	NA	NA	NA	NA	NA
ENSMUSG00000026873	Phf19	MGI:1921266	2	34749277	34769546	wt_delta_mouse_covar_RV	3	ILMN_2601840	5.01	5.01	-0.01	0.913	0.15	0.19	-0.02	0.82	-0.11	0.33	113082339/113099048/113100226/113158177/113256777	0.000326/0.000326/0.000326/0.000326/0.000326	45911894	0.000711	113098890	0.0003	NA	NA	NA	NA	NA	NA	NA	NA	NA	NA	NA	NA	NA	NA	NA	NA
ENSMUSG00000086001	Gm13448	MGI:3651456	2	34768391	34771534	wt_delta_mouse_covar_RV	3	NA	NA	NA	NA	NA	NA	NA	NA	NA	NA	NA	NA	NA	NA	NA	NA	NA	NA	NA	NA	NA	NA	NA	NA	NA	NA	NA	NA	NA	NA	NA	NA	NA
ENSMUSG00000026875	Traf1	MGI:101836	2	34797270	34817292	wt_delta_mouse_covar_RV	3	ILMN_1230586	4.74	4.76	0.02	0.582	0.1	0.36	0.1	0.35	0.01	0.95	165528841	0.00631	150851585	0.000622	178486294	0.00197	NA	NA	NA	NA	NA	NA	NA	NA	NA	NA	NA	NA	NA	NA	NA	NA
ENSMUSG00000083533	Gm13450	MGI:3650133	2	34820397	34820424	wt_delta_mouse_covar_RV	3	NA	NA	NA	NA	NA	NA	NA	NA	NA	NA	NA	NA	NA	NA	NA	NA	NA	NA	NA	NA	NA	NA	NA	NA	NA	NA	NA	NA	NA	NA	NA	NA	NA
ENSMUSG00000026874	Hc	MGI:96031	2	34838851	34916958	wt_delta_mouse_covar_RV	3	NA	NA	NA	NA	NA	NA	NA	NA	NA	NA	NA	NA	NA	NA	NA	NA	NA	NA	NA	NA	NA	NA	NA	NA	NA	NA	NA	NA	NA	NA	NA	NA	NA
ENSMUSG00000085599	Gm13449	MGI:3651453	2	34849493	34868966	wt_delta_mouse_covar_RV	3	NA	NA	NA	NA	NA	NA	NA	NA	NA	NA	NA	NA	NA	NA	NA	NA	NA	NA	NA	NA	NA	NA	NA	NA	NA	NA	NA	NA	NA	NA	NA	NA	NA
ENSMUSG00000035875	AI182371	MGI:2138853	2	34939566	34957063	wt_delta_mouse_covar_RV	3	ILMN_2739421	4.5	4.51	0.01	0.502	-0.14	0.22	-0.2	0.066	-0.11	0.33	145999522	0.0141	62490365	0.000339	57674572/57676258/57683057/57699041/57708391	0.0023/0.0023/0.0023/0.0023/0.0023	NA	NA	NA	NA	NA	NA	NA	NA	NA	NA	NA	NA	NA	NA	NA	NA
ENSMUSG00000057110	Cep110	MGI:1889576	2	34965012	35034342	wt_delta_mouse_covar_RV	3	NA	NA	NA	NA	NA	NA	NA	NA	NA	NA	NA	NA	NA	NA	NA	NA	NA	NA	NA	NA	NA	NA	NA	NA	NA	NA	NA	NA	NA	NA	NA	NA	NA
ENSMUSG00000026878	Rab14	MGI:1915615	2	35035725	35056640	wt_delta_mouse_covar_RV	3	ILMN_2588572	11.29	11.26	-0.02	0.425	-0.23	0.04	-0.19	0.071	-0.03	0.78	179243458	0.00025	75337019	0.000772	70777867/70777919/70778949/70779176/70803986/70805132/70805386/70826126/70851524/70860986/70899562/70899725/70937816/70957855/70960863	0.000724/0.000724/0.000724/0.000724/0.000724/0.000724/0.000724/0.000724/0.000724/0.000724/0.000724/0.000724/0.000724/0.000724/0.000724	NA	NA	NA	NA	NA	NA	NA	NA	NA	NA	NA	NA	NA	NA	NA	NA
ENSMUSG00000027244	Atg13	MGI:1196429	2	91514775	91550733	wt_delta_mouse_covar_RV	4	NA	NA	NA	NA	NA	NA	NA	NA	NA	NA	NA	NA	NA	NA	NA	NA	NA	NA	NA	NA	NA	NA	NA	NA	NA	NA	NA	NA	NA	NA	NA	NA	NA
ENSMUSG00000027243	Harbi1	MGI:2443194	2	91551009	91561702	wt_delta_mouse_covar_RV	4	NA	NA	NA	NA	NA	NA	NA	NA	NA	NA	NA	NA	NA	NA	NA	NA	NA	NA	NA	NA	NA	NA	NA	NA	NA	NA	NA	NA	NA	NA	NA	NA	NA
ENSMUSG00000082457	Gm13776	MGI:3650154	2	91556316	91557576	wt_delta_mouse_covar_RV	4	NA	NA	NA	NA	NA	NA	NA	NA	NA	NA	NA	NA	NA	NA	NA	NA	NA	NA	NA	NA	NA	NA	NA	NA	NA	NA	NA	NA	NA	NA	NA	NA	NA
ENSMUSG00000040506	Ambra1	MGI:2443564	2	91570291	91759006	wt_delta_mouse_covar_RV	4	NA	NA	NA	NA	NA	NA	NA	NA	NA	NA	NA	NA	NA	NA	NA	NA	NA	NA	NA	NA	NA	NA	NA	NA	NA	NA	NA	NA	NA	NA	NA	NA	NA
ENSMUSG00000075036	Gm10805	MGI:3708660	2	91760685	91761085	wt_delta_mouse_covar_RV	4	NA	NA	NA	NA	NA	NA	NA	NA	NA	NA	NA	NA	NA	NA	NA	NA	NA	NA	NA	NA	NA	NA	NA	NA	NA	NA	NA	NA	NA	NA	NA	NA	NA
ENSMUSG00000040495	Chrm4	MGI:88399	2	91762346	91769986	wt_delta_mouse_covar_RV	4	NA	NA	NA	NA	NA	NA	NA	NA	NA	NA	NA	NA	NA	NA	NA	NA	NA	NA	NA	NA	NA	NA	NA	NA	NA	NA	NA	NA	NA	NA	NA	NA	NA
ENSMUSG00000027239	Mdk	MGI:96949	2	91769962	91772454	wt_delta_mouse_covar_RV	4	ILMN_1254450/ILMN_3158499/ILMN_3080012/ILMN_3079236	6.18/8.11/4.55/4.6	6.41/8.44/4.54/4.57	0.22/0.32/-0.01/-0.02	0.000983/7.87e-06/0.518/0.251	785.714	0.044/0.011/0.65/0.87	0.13/0.12/-0.17/0.13	0.24/0.26/0.11/0.24	0.29/0.37/-0.15/0.09	0.0086/8e-04/0.19/0.42	179312238/58176547/147411477/147473955/147481169/77323410	0.00183/0.00156/0.00831/0.00831/0.00831/0.00104	94228765/94349365/94499686/94541901/94635232/105647792/78407415/78407728/78407902/78408281/78408460/78408897/165175174	0.00149/0.00149/0.00149/0.00149/0.00149/0.000656/0.000441/0.000441/0.000441/0.000441/0.000441/0.000441/2.51e-05	106991002/92605054/147883808/156933838	0.000969/0.00112/0.000417/0.0039	NA	NA	NA	NA	NA	NA	NA	NA	NA	NA	NA	NA	NA	NA	NA	NA
ENSMUSG00000040479	Dgkz	MGI:1278339	2	91772981	91816021	wt_delta_mouse_covar_RV	4	ILMN_2915060/ILMN_1239607/ILMN_2915059	8.67/8.04/9.18	8.45/7.85/8.97	-5.26316	0.00037/0.000139/0.000547	-4.32099	0.52/0.11/0.43	0.02/0.02/0.01	0.84/0.87/0.93	0.04/0.12/0.05	0.69/0.27/0.63	84065892/48337312/47634002	0.0086/0.00248/0.00116	153588132/153608580/158083111/153588132/153608580	0.000117/0.000117/0.00145/0.00058/0.00058	131805796/179609855/179628901/179661071/179609855/179628901/179661071	0.00222/0.00197/0.00197/0.00197/0.00284/0.00284/0.00284	NA	NA	NA	NA	NA	NA	NA	NA	NA	NA	NA	NA	NA	NA	NA	NA
ENSMUSG00000047923	Gm9821	MGI:3704208	2	91785862	91786173	wt_delta_mouse_covar_RV	4	NA	NA	NA	NA	NA	NA	NA	NA	NA	NA	NA	NA	NA	NA	NA	NA	NA	NA	NA	NA	NA	NA	NA	NA	NA	NA	NA	NA	NA	NA	NA	NA	NA
ENSMUSG00000027230	Creb3l1	MGI:1347062	2	91822485	91864659	wt_delta_mouse_covar_RV	4	ILMN_2595260	4.83	4.87	0.05	0.23	0.18	0.1	0.16	0.13	0.06	0.62	138560023	0.00113	152415067/152434401	0.00013/0.00013	162993102/162993517	2.53e-05/2.53e-05	NA	NA	NA	NA	NA	NA	NA	NA	NA	NA	NA	NA	NA	NA	NA	NA
ENSMUSG00000087197	Gm13780	MGI:3650707	2	91883530	91936199	wt_delta_mouse_covar_RV	4	NA	NA	NA	NA	NA	NA	NA	NA	NA	NA	NA	NA	NA	NA	NA	NA	NA	0	0	35	0	84	0	0	1	85	0	0	0	0	0	0	0
ENSMUSG00000087018	2900072N19Rik	MGI:1920283	2	91895146	91899526	wt_delta_mouse_covar_RV	4	NA	NA	NA	NA	NA	NA	NA	NA	NA	NA	NA	NA	NA	NA	NA	NA	NA	0	0	9	0	6	0	0	2	8	0	0	0	0	0	0	13
ENSMUSG00000058318	Phf21a	MGI:2384756	2	91933274	92204823	wt_delta_mouse_covar_RV	4	NA	NA	NA	NA	NA	NA	NA	NA	NA	NA	NA	NA	NA	NA	NA	NA	NA	2	0	0	0	914	1	0	0	0	0	0	0	0	0	2	11
ENSMUSG00000088639	Mir1955	MGI:3837036	2	92032134	92032231	wt_delta_mouse_covar_RV	4	NA	NA	NA	NA	NA	NA	NA	NA	NA	NA	NA	NA	NA	NA	NA	NA	NA	NA	NA	NA	NA	NA	NA	NA	NA	NA	NA	NA	NA	NA	NA	NA	NA
ENSMUSG00000083951	Gm13786	MGI:3649782	2	92073262	92073594	wt_delta_mouse_covar_RV	4	NA	NA	NA	NA	NA	NA	NA	NA	NA	NA	NA	NA	NA	NA	NA	NA	NA	NA	NA	NA	NA	NA	NA	NA	NA	NA	NA	NA	NA	NA	NA	NA	NA
ENSMUSG00000081730	Gm13785	MGI:3649781	2	92152311	92153000	wt_delta_mouse_covar_RV	4	NA	NA	NA	NA	NA	NA	NA	NA	NA	NA	NA	NA	NA	NA	NA	NA	NA	NA	NA	NA	NA	NA	NA	NA	NA	NA	NA	NA	NA	NA	NA	NA	NA
ENSMUSG00000040434	Gyltl1b	MGI:2443769	2	92205203	92215026	wt_delta_mouse_covar_RV	4	ILMN_2668902/ILMN_2988849/ILMN_1235131	4.62/4.49/4.79	4.6/4.48/4.69	#DIV/0!	0.645/0.959/0.0169	0.24/0.14/0	0.028/0.21/0.98	0.04/-0.07/-0.07	0.73/0.52/0.49	-14.1667	0.13/0.18/0.5	102510049/102512736/102547243/69529080/4861495	1.48e-05/1.48e-05/1.48e-05/0.00594/0.000164	43409218/159816315/33669876	0.00081/0.000875/0.00128	151987662/20038931/165874805/165879589	0.000856/3.26e-05/0.000269/0.000269	0	0	8	0	6	0	0	0	6	0	0	0	0	0	0	10
ENSMUSG00000027222	Pex16	MGI:1338829	2	92214833	92221374	wt_delta_mouse_covar_RV	4	ILMN_2812824	8.2	8.01	-0.18	1.01e-06	0.07	0.51	-0.08	0.48	-0.16	0.15	168249889	0.00145	24825080	0.00317	26025938/26071809	0.00243/0.00243	0	0	0	0	18	0	0	1	6	0	0	1	0	0	2	1
ENSMUSG00000044916	1700029I15Rik	MGI:1916742	2	92223075	92225865	wt_delta_mouse_covar_RV	4	NA	NA	NA	NA	NA	NA	NA	NA	NA	NA	NA	NA	NA	NA	NA	NA	NA	0	0	0	0	1	1	0	0	0	0	0	0	0	0	0	13
ENSMUSG00000027223	Mapk8ip1	MGI:1309464	2	92223833	92241420	wt_delta_mouse_covar_RV	4	ILMN_2760485/ILMN_2871628	5.11/6.52	5.16/6.49	0.05/-0.03	0.28/0.568	0.05/0.1	0.65/0.38	0.27/0.29	0.011/0.0062	0.21/0.24	0.059/0.034	179304750/62466397	0.000524/0.00755	77727482/96333549/96445675	0.000586/1.67e-05/1.67e-05	161595545/77608689/77610047/77610076	0.000191/0.00163/0.00163/0.00163	0	0	3	0	2	0	0	1	1	0	0	0	0	0	0	19
ENSMUSG00000068742	Cry2	MGI:1270859	2	92243803	92274200	wt_delta_mouse_covar_RV	4	ILMN_2665681	7.23	7.15	-0.08	0.166	-0.11	0.31	-0.18	0.09	-0.17	0.13	86976455	0.000691	173760680	7.22e-06	181539353	0.00205	6	0	78	0	120	0	0	12	78	0	0	0	0	0	2	8
ENSMUSG00000084781	D930015M05Rik	MGI:3612068	2	92249049	92272465	wt_delta_mouse_covar_RV	4	NA	NA	NA	NA	NA	NA	NA	NA	NA	NA	NA	NA	NA	NA	NA	NA	NA	NA	NA	NA	NA	NA	NA	NA	NA	NA	NA	NA	NA	NA	NA	NA	NA
ENSMUSG00000049922	Slc35c1	MGI:2443301	2	92292921	92300695	wt_delta_mouse_covar_RV	4	NA	NA	NA	NA	NA	NA	NA	NA	NA	NA	NA	NA	NA	NA	NA	NA	NA	2	0	2	0	0	0	0	0	0	0	0	0	0	0	0	4
ENSMUSG00000085261	Gm13814	MGI:3649319	2	92324083	92369966	wt_delta_mouse_covar_RV	4	NA	NA	NA	NA	NA	NA	NA	NA	NA	NA	NA	NA	NA	NA	NA	NA	NA	0	0	0	0	231	0	0	0	231	0	0	0	0	0	0	86
ENSMUSG00000085293	Gm13817	MGI:3649315	2	92369850	92381136	wt_delta_mouse_covar_RV	4	NA	NA	NA	NA	NA	NA	NA	NA	NA	NA	NA	NA	NA	NA	NA	NA	NA	0	0	3	0	8	0	0	0	8	0	0	0	0	0	0	1
ENSMUSG00000080860	Gm13815	MGI:3649318	2	92401426	92401837	wt_delta_mouse_covar_RV	4	NA	NA	NA	NA	NA	NA	NA	NA	NA	NA	NA	NA	NA	NA	NA	NA	NA	0	0	3	0	0	0	0	0	0	0	0	0	0	0	0	2
ENSMUSG00000027221	Chst1	MGI:1924219	2	92439864	92455407	wt_delta_mouse_covar_RV	4	ILMN_1255385	7.77	7.61	-0.15	0.00104	-0.09	0.44	0.17	0.12	0.26	0.018	158408698	0.000917	94807991	1.41e-05	59258715	0.000306	0	0	17	0	25	0	0	0	0	0	0	0	0	0	2	0
ENSMUSG00000085976	Gm13816	MGI:3649317	2	92582387	92599365	wt_delta_mouse_covar_RV	4	NA	NA	NA	NA	NA	NA	NA	NA	NA	NA	NA	NA	NA	NA	NA	NA	NA	0	0	17	0	79	0	0	4	83	0	0	0	0	0	0	2
ENSMUSG00000086980	Gm13791	MGI:3650954	2	92696324	92753820	wt_delta_mouse_covar_RV	4	NA	NA	NA	NA	NA	NA	NA	NA	NA	NA	NA	NA	NA	NA	NA	NA	NA	0	0	47	0	313	0	0	5	318	0	0	0	0	0	0	7
ENSMUSG00000082700	Gm13792	MGI:3650955	2	92713044	92713466	wt_delta_mouse_covar_RV	4	NA	NA	NA	NA	NA	NA	NA	NA	NA	NA	NA	NA	NA	NA	NA	NA	NA	NA	NA	NA	NA	NA	NA	NA	NA	NA	NA	NA	NA	NA	NA	NA	NA
ENSMUSG00000027220	Syt13	MGI:1933945	2	92755255	92796215	wt_delta_mouse_covar_RV	4	ILMN_1229379	4.56	4.59	0.03	0.252	-0.02	0.83	0.03	0.8	0.07	0.53	149561210	0.000564	128291949	0.000453	152927205	3.85e-05	13	0	5	0	307	0	0	0	0	0	0	0	0	0	3	0
ENSMUSG00000075028	Prdm11	MGI:2685553	2	92805308	92886324	wt_delta_mouse_covar_RV	4	NA	NA	NA	NA	NA	NA	NA	NA	NA	NA	NA	NA	NA	NA	NA	NA	NA	61	0	37	0	170	6	0	7	8	0	0	0	0	0	5	28
ENSMUSG00000075027	4631405J19Rik	MGI:3045383	2	92868113	92884889	wt_delta_mouse_covar_RV	4	NA	NA	NA	NA	NA	NA	NA	NA	NA	NA	NA	NA	NA	NA	NA	NA	NA	0	0	14	0	25	0	0	10	35	0	0	0	0	0	0	23
ENSMUSG00000087559	Gm13802	MGI:3651560	2	92926099	92938401	wt_delta_mouse_covar_RV	4	NA	NA	NA	NA	NA	NA	NA	NA	NA	NA	NA	NA	NA	NA	NA	NA	NA	0	0	3	0	7	0	0	0	7	0	0	0	0	0	0	26
ENSMUSG00000068735	Trp53i11	MGI:2670995	2	93027705	93041916	wt_delta_mouse_covar_RV	4	ILMN_2873131	6.31	6.14	-0.17	0.00661	-0.02	0.89	0.22	0.04	0.18	0.11	27479146	0.000962	77201365	5.12e-05	101659873	0.00213	2	0	0	0	31	0	0	0	0	0	0	0	0	0	0	29
ENSMUSG00000027217	Tspan18	MGI:1917186	2	93041917	93174662	wt_delta_mouse_covar_RV	4	NA	NA	NA	NA	NA	NA	NA	NA	NA	NA	NA	NA	NA	NA	NA	NA	NA	0	0	85	0	588	0	0	39	110	0	0	2	0	0	1	15
ENSMUSG00000023461	Tspan18	MGI:1917186	2	93151420	93174663	wt_delta_mouse_covar_RV	4	NA	NA	NA	NA	NA	NA	NA	NA	NA	NA	NA	NA	NA	NA	NA	NA	NA	NA	NA	NA	NA	NA	NA	NA	NA	NA	NA	NA	NA	NA	NA	NA	NA
ENSMUSG00000085852	Gm13807	MGI:3650023	2	93243704	93257987	wt_delta_mouse_covar_RV	4	NA	NA	NA	NA	NA	NA	NA	NA	NA	NA	NA	NA	NA	NA	NA	NA	NA	0	0	0	0	29	0	0	0	29	0	0	0	0	0	0	4
ENSMUSG00000027215	Cd82	MGI:104651	2	93259268	93303297	wt_delta_mouse_covar_RV	4	NA	NA	NA	NA	NA	NA	NA	NA	NA	NA	NA	NA	NA	NA	NA	NA	NA	6	0	11	0	57	0	0	0	0	0	0	0	0	0	1	0
ENSMUSG00000075025	Gm10804	MGI:3641755	2	93292976	93310028	wt_delta_mouse_covar_RV	4	NA	NA	NA	NA	NA	NA	NA	NA	NA	NA	NA	NA	NA	NA	NA	NA	NA	NA	NA	NA	NA	NA	NA	NA	NA	NA	NA	NA	NA	NA	NA	NA	NA
ENSMUSG00000075024	Gm10803	MGI:3641754	2	93400725	93404518	wt_delta_mouse_covar_RV	4	NA	NA	NA	NA	NA	NA	NA	NA	NA	NA	NA	NA	NA	NA	NA	NA	NA	NA	NA	NA	NA	NA	NA	NA	NA	NA	NA	NA	NA	NA	NA	NA	NA
ENSMUSG00000040310	Alx4	MGI:108359	2	93482541	93521496	wt_delta_mouse_covar_RV	4	ILMN_2904175	4.85	4.8	-0.06	0.168	-0.2	0.073	0.02	0.85	0.14	0.22	92544569	0.00263	91877254	0.000172	166143451	0.000795	NA	NA	NA	NA	NA	NA	NA	NA	NA	NA	NA	NA	NA	NA	NA	NA
ENSMUSG00000027198	Ext2	MGI:108050	2	93535788	93662725	wt_delta_mouse_covar_RV	4	ILMN_2895364	9.73	9.71	-0.02	0.327	-0.14	0.2	0.08	0.47	0.12	0.29	83497346/83500625/83508525	2.14e-06/2.14e-06/2.14e-06	93534484/93571394	3.21e-11/3.21e-11	76756832	0.00017	NA	NA	NA	NA	NA	NA	NA	NA	NA	NA	NA	NA	NA	NA	NA	NA
ENSMUSG00000081353	Gm13818	MGI:3649322	2	93634727	93635241	wt_delta_mouse_covar_RV	4	NA	NA	NA	NA	NA	NA	NA	NA	NA	NA	NA	NA	NA	NA	NA	NA	NA	NA	NA	NA	NA	NA	NA	NA	NA	NA	NA	NA	NA	NA	NA	NA	NA
ENSMUSG00000040272	Accs	MGI:1919717	2	93673624	93690100	wt_delta_mouse_covar_RV	4	NA	NA	NA	NA	NA	NA	NA	NA	NA	NA	NA	NA	NA	NA	NA	NA	NA	NA	NA	NA	NA	NA	NA	NA	NA	NA	NA	NA	NA	NA	NA	NA	NA
ENSMUSG00000075023	Accsl	MGI:3584519	2	93695518	93709314	wt_delta_mouse_covar_RV	4	NA	NA	NA	NA	NA	NA	NA	NA	NA	NA	NA	NA	NA	NA	NA	NA	NA	NA	NA	NA	NA	NA	NA	NA	NA	NA	NA	NA	NA	NA	NA	NA	NA
ENSMUSG00000083009	Gm1335	MGI:2686181	2	93780456	93781035	wt_delta_mouse_covar_RV	4	NA	NA	NA	NA	NA	NA	NA	NA	NA	NA	NA	NA	NA	NA	NA	NA	NA	NA	NA	NA	NA	NA	NA	NA	NA	NA	NA	NA	NA	NA	NA	NA	NA
ENSMUSG00000087006	Gm13889	MGI:3652053	2	93795967	93797684	wt_delta_mouse_covar_RV	4	NA	NA	NA	NA	NA	NA	NA	NA	NA	NA	NA	NA	NA	NA	NA	NA	NA	NA	NA	NA	NA	NA	NA	NA	NA	NA	NA	NA	NA	NA	NA	NA	NA
ENSMUSG00000075021	Gm13889	MGI:3652053	2	93796536	93797284	wt_delta_mouse_covar_RV	4	NA	NA	NA	NA	NA	NA	NA	NA	NA	NA	NA	NA	NA	NA	NA	NA	NA	NA	NA	NA	NA	NA	NA	NA	NA	NA	NA	NA	NA	NA	NA	NA	NA
ENSMUSG00000027196	4921507L20Rik	MGI:1918102	2	93820191	93823732	wt_delta_mouse_covar_RV	4	NA	NA	NA	NA	NA	NA	NA	NA	NA	NA	NA	NA	NA	NA	NA	NA	NA	NA	NA	NA	NA	NA	NA	NA	NA	NA	NA	NA	NA	NA	NA	NA	NA
ENSMUSG00000040174	Alkbh3	MGI:1916363	2	93820707	93850964	wt_delta_mouse_covar_RV	4	NA	NA	NA	NA	NA	NA	NA	NA	NA	NA	NA	NA	NA	NA	NA	NA	NA	NA	NA	NA	NA	NA	NA	NA	NA	NA	NA	NA	NA	NA	NA	NA	NA
ENSMUSG00000027195	Hsd17b12	MGI:1926967	2	93872846	93998121	wt_delta_mouse_covar_RV	4	ILMN_2689908	8.08	7.95	-0.14	0.00289	-0.09	0.41	0.08	0.48	0.17	0.12	93978506	1.72e-06	142070048	1.21e-05	114416450	0.0167	NA	NA	NA	NA	NA	NA	NA	NA	NA	NA	NA	NA	NA	NA	NA	NA
ENSMUSG00000028020	Glrb	MGI:95751	3	80647521	80717582	w3_echo_mouse_covar_FS	5	ILMN_1232399/ILMN_2685831	4.55/4.46	4.53/4.48	-1	0.508/0.601	0.19/0.16	0.097/0.16	0.09/0.03	0.39/0.79	0.454545	0.69/0.33	80094536/63189269/63244727/63244817/63257670	2.39e-05/0.00909/0.00909/0.00909/0.00909	58035670/104417491	0.00548/0.00257	80094536/112694677	6.38e-05/0.00525	NA	NA	NA	NA	NA	NA	NA	NA	NA	NA	NA	NA	NA	NA	NA	NA
ENSMUSG00000091291	Gm17731	MGI:4937365	3	80719733	80721354	w3_echo_mouse_covar_FS	5	NA	NA	NA	NA	NA	NA	NA	NA	NA	NA	NA	NA	NA	NA	NA	NA	NA	NA	NA	NA	NA	NA	NA	NA	NA	NA	NA	NA	NA	NA	NA	NA	NA
ENSMUSG00000028019	Pdgfc	MGI:1859631	3	80840338	81017962	w3_echo_mouse_covar_FS	5	NA	NA	NA	NA	NA	NA	NA	NA	NA	NA	NA	NA	NA	NA	NA	NA	NA	4	0	6	0	115	0	119	0	0	0	0	0	0	0	0	0
ENSMUSG00000085106	Gm16000	MGI:3801866	3	80841330	80844359	w3_echo_mouse_covar_FS	5	NA	NA	NA	NA	NA	NA	NA	NA	NA	NA	NA	NA	NA	NA	NA	NA	NA	NA	NA	NA	NA	NA	NA	NA	NA	NA	NA	NA	NA	NA	NA	NA	NA
ENSMUSG00000056023	Gm9989	MGI:3642361	3	81725190	81728385	w3_echo_mouse_covar_FS	5	NA	NA	NA	NA	NA	NA	NA	NA	NA	NA	NA	NA	NA	NA	NA	NA	NA	0	0	16	0	0	0	0	12	12	0	0	0	0	0	0	46
ENSMUSG00000028015	Ctso	MGI:2139628	3	81736523	81760647	w3_echo_mouse_covar_FS	5	ILMN_2612754	4.7	4.72	0.02	0.51	0.12	0.28	0.18	0.088	0.07	0.54	81184720/81605432/81608116/81658606/81661778/81703356/81705998	4.46e-06/4.46e-06/4.46e-06/4.46e-06/4.46e-06/4.46e-06/4.46e-06	81605432/81608116/81658606/81661778/81703356/81705998	0.000784/0.000784/0.000784/0.000784/0.000784/0.000784	27783130	0.000665	0	0	90	0	59	0	0	8	14	0	0	0	0	0	0	85
ENSMUSG00000028011	Tdo2	MGI:1928486	3	81761012	81780124	w3_echo_mouse_covar_FS	5	ILMN_2674643	4.53	4.56	0.02	0.272	0.25	0.025	-0.03	0.79	-0.2	0.081	107196597	0.00447	82141838	0.000667	34250599	0.00107	0	2	49	0	62	1	0	0	0	0	0	0	0	0	2	20
ENSMUSG00000028008	Accn5	MGI:1929259	3	81786212	81825155	w3_echo_mouse_covar_FS	5	ILMN_2632101	4.54	4.5	-0.04	0.0859	0	0.97	-0.24	0.024	-0.19	0.094	127900402	0.00113	68224106	4.64e-05	105258322	0.000293	0	0	87	0	180	0	0	6	142	0	0	4	0	0	0	4
ENSMUSG00000028005	Gucy1b3	MGI:1860604	3	81835926	81878633	w3_echo_mouse_covar_FS	5	ILMN_1250403	6.67	6.74	0.07	0.192	-0.02	0.85	-0.07	0.53	-0.09	0.43	122412306	0.00166	101410825	0.000825	37519517/37519658	0.00839/0.00839	0	0	127	0	62	0	0	4	61	0	0	0	0	0	0	33
ENSMUSG00000033910	Gucy1a3	MGI:1926562	3	81896350	81949799	w3_echo_mouse_covar_FS	5	ILMN_2591425/ILMN_1228564	9.77/6.11	9.83/6.3	0.06/0.18	0.251/0.00048	0.555556	0.19/0.016	0.02/-0.29	0.87/0.0068	0.13/-0.03	0.24/0.82	96002831/81788522	0.000189/4.37e-09	102399357/81788522	9.93e-05/3.79e-10	138679904/153510491	0.000925/0.00441	7	0	37	0	234	2	0	1	187	0	0	0	0	0	0	61
ENSMUSG00000033900	Mtap9	MGI:2442208	3	82161994	82199190	w3_echo_mouse_covar_FS	5	ILMN_2827921	4.49	4.49	0	0.924	0.04	0.69	0	0.97	-0.07	0.56	68345170	0.000183	147060817	0.00118	50726975	0.000838	11	0	51	0	107	3	0	0	0	0	0	0	0	0	0	31
ENSMUSG00000028004	Npy2r	MGI:108418	3	82342305	82352008	w3_echo_mouse_covar_FS	5	NA	NA	NA	NA	NA	NA	NA	NA	NA	NA	NA	NA	NA	NA	NA	NA	NA	5	1	29	0	41	0	0	0	0	0	0	0	0	0	0	6
ENSMUSG00000033882	Rbm46	MGI:3645057	3	82641155	82680405	w3_echo_mouse_covar_FS	5	NA	NA	NA	NA	NA	NA	NA	NA	NA	NA	NA	NA	NA	NA	NA	NA	NA	NA	NA	NA	NA	NA	NA	NA	NA	NA	NA	NA	NA	NA	NA	NA	NA
ENSMUSG00000086273	4930564K09Rik	MGI:1925462	3	82680627	82747560	w3_echo_mouse_covar_FS	5	NA	NA	NA	NA	NA	NA	NA	NA	NA	NA	NA	NA	NA	NA	NA	NA	NA	NA	NA	NA	NA	NA	NA	NA	NA	NA	NA	NA	NA	NA	NA	NA	NA
ENSMUSG00000028003	Lrat	MGI:1891259	3	82696501	82707895	w3_echo_mouse_covar_FS	5	NA	NA	NA	NA	NA	NA	NA	NA	NA	NA	NA	NA	NA	NA	NA	NA	NA	NA	NA	NA	NA	NA	NA	NA	NA	NA	NA	NA	NA	NA	NA	NA	NA
ENSMUSG00000033860	Fgg	MGI:95526	3	82811781	82818975	w3_echo_mouse_covar_FS	5	NA	NA	NA	NA	NA	NA	NA	NA	NA	NA	NA	NA	NA	NA	NA	NA	NA	NA	NA	NA	NA	NA	NA	NA	NA	NA	NA	NA	NA	NA	NA	NA	NA
ENSMUSG00000028001	Fga	MGI:1316726	3	82830075	82838036	w3_echo_mouse_covar_FS	5	NA	NA	NA	NA	NA	NA	NA	NA	NA	NA	NA	NA	NA	NA	NA	NA	NA	NA	NA	NA	NA	NA	NA	NA	NA	NA	NA	NA	NA	NA	NA	NA	NA
ENSMUSG00000033831	Fgb	MGI:99501	3	82846169	82853725	w3_echo_mouse_covar_FS	5	ILMN_1218075	4.49	4.51	0.01	0.54	-0.05	0.66	-0.03	0.75	0.04	0.71	24528950/24566658	0.000366/0.000366	90340903	0.00418	24528950/24566658	0.00649/0.00649	NA	NA	NA	NA	NA	NA	NA	NA	NA	NA	NA	NA	NA	NA	NA	NA
ENSMUSG00000027998	Plrg1	MGI:1858197	3	82859444	82876277	w3_echo_mouse_covar_FS	5	NA	NA	NA	NA	NA	NA	NA	NA	NA	NA	NA	NA	NA	NA	NA	NA	NA	NA	NA	NA	NA	NA	NA	NA	NA	NA	NA	NA	NA	NA	NA	NA	NA
ENSMUSG00000074517	Gm10710	MGI:3642896	3	82929198	82933168	w3_echo_mouse_covar_FS	5	NA	NA	NA	NA	NA	NA	NA	NA	NA	NA	NA	NA	NA	NA	NA	NA	NA	NA	NA	NA	NA	NA	NA	NA	NA	NA	NA	NA	NA	NA	NA	NA	NA
ENSMUSG00000074429	Gm9116	MGI:3648187	3	93713746	93714819	w3_echo_mouse_covar_LVIDd	6	NA	NA	NA	NA	NA	NA	NA	NA	NA	NA	NA	NA	NA	NA	NA	NA	NA	NA	NA	NA	NA	NA	NA	NA	NA	NA	NA	NA	NA	NA	NA	NA	NA
ENSMUSG00000074428	Gm9117	MGI:3704095	3	93741476	93742714	w3_echo_mouse_covar_LVIDd	6	NA	NA	NA	NA	NA	NA	NA	NA	NA	NA	NA	NA	NA	NA	NA	NA	NA	NA	NA	NA	NA	NA	NA	NA	NA	NA	NA	NA	NA	NA	NA	NA	NA
ENSMUSG00000074427	Tdpoz5	MGI:3027905	3	93764214	93765236	w3_echo_mouse_covar_LVIDd	6	NA	NA	NA	NA	NA	NA	NA	NA	NA	NA	NA	NA	NA	NA	NA	NA	NA	NA	NA	NA	NA	NA	NA	NA	NA	NA	NA	NA	NA	NA	NA	NA	NA
ENSMUSG00000074426	Gm9125	MGI:3702970	3	93852824	93854062	w3_echo_mouse_covar_LVIDd	6	NA	NA	NA	NA	NA	NA	NA	NA	NA	NA	NA	NA	NA	NA	NA	NA	NA	NA	NA	NA	NA	NA	NA	NA	NA	NA	NA	NA	NA	NA	NA	NA	NA
ENSMUSG00000074425	Gm10697	MGI:3710527	3	93875544	93876566	w3_echo_mouse_covar_LVIDd	6	NA	NA	NA	NA	NA	NA	NA	NA	NA	NA	NA	NA	NA	NA	NA	NA	NA	NA	NA	NA	NA	NA	NA	NA	NA	NA	NA	NA	NA	NA	NA	NA	NA
ENSMUSG00000089826	Gm16560	MGI:4414980	3	93977002	93977405	w3_echo_mouse_covar_LVIDd	6	NA	NA	NA	NA	NA	NA	NA	NA	NA	NA	NA	NA	NA	NA	NA	NA	NA	NA	NA	NA	NA	NA	NA	NA	NA	NA	NA	NA	NA	NA	NA	NA	NA
ENSMUSG00000074424	Gm10696	MGI:3702972	3	93978334	93982115	w3_echo_mouse_covar_LVIDd	6	NA	NA	NA	NA	NA	NA	NA	NA	NA	NA	NA	NA	NA	NA	NA	NA	NA	0	0	0	0	0	0	0	0	0	0	0	0	0	0	0	1
ENSMUSG00000090268	Gm5286	MGI:3644284	3	94000636	94003724	w3_echo_mouse_covar_LVIDd	6	NA	NA	NA	NA	NA	NA	NA	NA	NA	NA	NA	NA	NA	NA	NA	NA	NA	NA	NA	NA	NA	NA	NA	NA	NA	NA	NA	NA	NA	NA	NA	NA	NA
ENSMUSG00000090111	Gm16584	MGI:4415004	3	94005132	94005320	w3_echo_mouse_covar_LVIDd	6	NA	NA	NA	NA	NA	NA	NA	NA	NA	NA	NA	NA	NA	NA	NA	NA	NA	NA	NA	NA	NA	NA	NA	NA	NA	NA	NA	NA	NA	NA	NA	NA	NA
ENSMUSG00000089689	Gm4982	MGI:3646925	3	94040624	94041721	w3_echo_mouse_covar_LVIDd	6	NA	NA	NA	NA	NA	NA	NA	NA	NA	NA	NA	NA	NA	NA	NA	NA	NA	0	0	2	0	0	0	0	0	0	0	0	0	0	0	0	1
ENSMUSG00000089893	Gm9141	MGI:3643267	3	94046386	94047392	w3_echo_mouse_covar_LVIDd	6	NA	NA	NA	NA	NA	NA	NA	NA	NA	NA	NA	NA	NA	NA	NA	NA	NA	0	0	0	0	0	0	0	0	0	0	0	0	0	0	0	2
ENSMUSG00000089696	Gm4778	MGI:3643869	3	94067958	94070706	w3_echo_mouse_covar_LVIDd	6	NA	NA	NA	NA	NA	NA	NA	NA	NA	NA	NA	NA	NA	NA	NA	NA	NA	0	0	4	0	3	0	0	0	0	0	0	0	0	0	1	6
ENSMUSG00000089891	Gm16561	MGI:4414981	3	94079155	94079346	w3_echo_mouse_covar_LVIDd	6	NA	NA	NA	NA	NA	NA	NA	NA	NA	NA	NA	NA	NA	NA	NA	NA	NA	0	0	0	0	0	0	0	1	1	0	0	0	0	0	0	12
ENSMUSG00000028145	Them4	MGI:1923028	3	94114011	94136462	w3_echo_mouse_covar_LVIDd	6	NA	NA	NA	NA	NA	NA	NA	NA	NA	NA	NA	NA	NA	NA	NA	NA	NA	4	0	11	0	71	1	0	0	0	0	0	0	0	0	1	10
ENSMUSG00000028148	Them5	MGI:1913448	3	94146021	94151274	w3_echo_mouse_covar_LVIDd	6	ILMN_2946970	4.5	4.5	-0.01	0.762	0.07	0.52	0.08	0.45	0.03	0.82	156250829/156778104	0.00192/0.00192	58697813	6.4e-05	58994985/58995307	0.000598/0.000598	1	0	11	0	9	0	0	0	0	0	0	0	0	0	1	15
ENSMUSG00000091648	C2cd4d	MGI:2685505	3	94166366	94168489	w3_echo_mouse_covar_LVIDd	6	NA	NA	NA	NA	NA	NA	NA	NA	NA	NA	NA	NA	NA	NA	NA	NA	NA	0	0	5	0	15	0	0	0	0	0	0	0	0	0	1	22
ENSMUSG00000028150	Rorc	MGI:104856	3	94176716	94202198	w3_echo_mouse_covar_LVIDd	6	ILMN_2900431/ILMN_2760272	4.89/8.05	4.76/7.7	0.4	0.00194/8.61e-14	0.01/-0.13	0.93/0.24	1.72727	0.083/0.32	8	0.15/0.88	94185076/94185395/94186755/94313228/23593845	3.68e-07/3.68e-07/3.68e-07/3.68e-07/0.0033	94207865/35934222	3.34e-06/0.00531	151974519/116896733/116934625/116944111/116964201/116964527/116967896/117019216	0.00163/0.00477/0.00477/0.00477/0.00477/0.00477/0.00477/0.00477	0	0	0	0	84	1	0	0	0	0	0	0	0	0	1	11
ENSMUSG00000091954	Gm17179	MGI:4938006	3	94196893	94206770	w3_echo_mouse_covar_LVIDd	6	NA	NA	NA	NA	NA	NA	NA	NA	NA	NA	NA	NA	NA	NA	NA	NA	NA	NA	NA	NA	NA	NA	NA	NA	NA	NA	NA	NA	NA	NA	NA	NA	NA
ENSMUSG00000044505	Lingo4	MGI:2444651	3	94202439	94208423	w3_echo_mouse_covar_LVIDd	6	NA	NA	NA	NA	NA	NA	NA	NA	NA	NA	NA	NA	NA	NA	NA	NA	NA	5	2	0	0	4	0	0	0	0	0	0	0	0	0	1	11
ENSMUSG00000090420	1700040D17Rik	MGI:1923852	3	94213317	94216805	w3_echo_mouse_covar_LVIDd	6	NA	NA	NA	NA	NA	NA	NA	NA	NA	NA	NA	NA	NA	NA	NA	NA	NA	NA	NA	NA	NA	NA	NA	NA	NA	NA	NA	NA	NA	NA	NA	NA	NA
ENSMUSG00000041912	Tdrkh	MGI:1919884	3	94217218	94236555	w3_echo_mouse_covar_LVIDd	6	ILMN_2734624	5.81	6.04	0.24	1.34e-05	-0.04	0.72	-0.07	0.51	-0.11	0.36	107012965	0.000275	93309185/93391099	1.2e-06/1.2e-06	84050962	0.000138	2	0	4	0	22	0	0	0	0	0	0	0	0	0	0	1
ENSMUSG00000028141	Oaz3	MGI:1858170	3	94237088	94240538	w3_echo_mouse_covar_LVIDd	6	ILMN_1237630	4.77	4.68	-0.1	0.00375	0.07	0.51	0.29	0.0054	0.09	0.45	33019119/33023747	0.00775/0.00775	53113329	0.00591	19756623	0.00311	NA	NA	NA	NA	NA	NA	NA	NA	NA	NA	NA	NA	NA	NA	NA	NA
ENSMUSG00000028140	Mrpl9	MGI:2137211	3	94247240	94255052	w3_echo_mouse_covar_LVIDd	6	ILMN_2679770	10.44	10.5	0.05	0.379	-0.21	0.057	0	0.97	0.22	0.046	109634155	0.000394	93152964/93165186/94262590	1.46e-08/1.46e-08/1.46e-08	30234715	0.0114	0	0	16	0	13	0	0	0	0	0	0	0	0	0	0	14
ENSMUSG00000028139	Riiad1	MGI:1913603	3	94268907	94277513	w3_echo_mouse_covar_LVIDd	6	NA	NA	NA	NA	NA	NA	NA	NA	NA	NA	NA	NA	NA	NA	NA	NA	NA	0	0	24	0	29	0	0	0	29	0	0	0	0	0	0	0
ENSMUSG00000028137	Celf3	MGI:1926034	3	94282753	94296115	w3_echo_mouse_covar_LVIDd	6	NA	NA	NA	NA	NA	NA	NA	NA	NA	NA	NA	NA	NA	NA	NA	NA	NA	5	0	10	0	30	1	0	0	0	0	0	0	0	0	2	14
ENSMUSG00000028136	Snx27	MGI:1923992	3	94301466	94386638	w3_echo_mouse_covar_LVIDd	6	NA	NA	NA	NA	NA	NA	NA	NA	NA	NA	NA	NA	NA	NA	NA	NA	NA	3	0	19	0	202	0	0	0	0	0	0	0	0	0	0	5
ENSMUSG00000081537	Gm15235	MGI:3705756	3	94393388	94393581	w3_echo_mouse_covar_LVIDd	6	NA	NA	NA	NA	NA	NA	NA	NA	NA	NA	NA	NA	NA	NA	NA	NA	NA	NA	NA	NA	NA	NA	NA	NA	NA	NA	NA	NA	NA	NA	NA	NA	NA
ENSMUSG00000062896	Gm9154	MGI:3646595	3	94408330	94408706	w3_echo_mouse_covar_LVIDd	6	NA	NA	NA	NA	NA	NA	NA	NA	NA	NA	NA	NA	NA	NA	NA	NA	NA	0	0	13	0	0	0	0	0	0	0	0	0	0	0	0	16
ENSMUSG00000005968	Tuft1	MGI:109572	3	94416679	94462794	w3_echo_mouse_covar_LVIDd	6	ILMN_2461907	4.5	4.52	0.02	0.177	-0.03	0.81	-0.06	0.57	-0.04	0.75	84979531	0.00681	32871134	0.000742	78974911	0.00286	3	0	6	0	72	2	0	0	0	0	0	0	0	0	0	0
ENSMUSG00000078655	Gm10972	MGI:3779183	3	94447034	94447522	w3_echo_mouse_covar_LVIDd	6	NA	NA	NA	NA	NA	NA	NA	NA	NA	NA	NA	NA	NA	NA	NA	NA	NA	0	0	3	0	0	0	0	0	0	0	0	0	0	0	0	9
ENSMUSG00000085250	Gm15234	MGI:3705137	3	94462883	94464037	w3_echo_mouse_covar_LVIDd	6	NA	NA	NA	NA	NA	NA	NA	NA	NA	NA	NA	NA	NA	NA	NA	NA	NA	NA	NA	NA	NA	NA	NA	NA	NA	NA	NA	NA	NA	NA	NA	NA	NA
ENSMUSG00000068876	Cgn	MGI:1927237	3	94464507	94590414	w3_echo_mouse_covar_LVIDd	6	NA	NA	NA	NA	NA	NA	NA	NA	NA	NA	NA	NA	NA	NA	NA	NA	NA	0	0	12	0	23	0	0	2	21	0	0	0	0	0	0	10
ENSMUSG00000085006	BC021767	MGI:3615512	3	94465752	94474618	w3_echo_mouse_covar_LVIDd	6	NA	NA	NA	NA	NA	NA	NA	NA	NA	NA	NA	NA	NA	NA	NA	NA	NA	0	0	14	0	5	0	0	1	6	0	0	0	0	0	0	5
ENSMUSG00000068877	Selenbp2	MGI:104859	3	94497478	94508335	w3_echo_mouse_covar_LVIDd	6	NA	NA	NA	NA	NA	NA	NA	NA	NA	NA	NA	NA	NA	NA	NA	NA	NA	0	0	1	0	4	0	4	0	0	0	0	0	0	0	0	3
ENSMUSG00000081355	Gm15264	MGI:3705845	3	94523945	94562038	w3_echo_mouse_covar_LVIDd	6	NA	NA	NA	NA	NA	NA	NA	NA	NA	NA	NA	NA	NA	NA	NA	NA	NA	0	0	0	0	4	0	0	0	4	0	0	0	0	0	0	0
ENSMUSG00000084058	Gm15263	MGI:3705753	3	94636899	94637727	w3_echo_mouse_covar_LVIDd	6	NA	NA	NA	NA	NA	NA	NA	NA	NA	NA	NA	NA	NA	NA	NA	NA	NA	0	0	0	0	0	0	0	0	0	0	0	0	0	0	0	10
ENSMUSG00000038902	Pogz	MGI:2442117	3	94641489	94686248	w3_echo_mouse_covar_LVIDd	6	ILMN_2857204	5.61	5.47	-0.14	0.00448	0.03	0.76	0.05	0.66	-0.01	0.95	118889183	0.00825	59024626	0.00138	77961263	0.00263	0	0	12	0	139	0	0	4	143	0	0	0	0	0	0	81
ENSMUSG00000005779	Psmb4	MGI:1098257	3	94688015	94690883	w3_echo_mouse_covar_LVIDd	6	NA	NA	NA	NA	NA	NA	NA	NA	NA	NA	NA	NA	NA	NA	NA	NA	NA	0	0	29	0	2	0	0	0	2	0	0	0	0	0	0	16
ENSMUSG00000068874	Selenbp1	MGI:96825	3	94736978	94748680	w3_echo_mouse_covar_LVIDd	6	ILMN_2742426	11.43	11.44	0.01	0.84	-0.26	0.021	-0.29	0.0069	-0.18	0.12	141397491	0.00131	52766558	0.000569	48973993	0.00204	0	0	8	0	39	0	39	0	0	0	0	0	0	0	0	1
ENSMUSG00000005774	Rfx5	MGI:1858421	3	94757997	94765483	w3_echo_mouse_covar_LVIDd	6	ILMN_2618625	4.6	4.62	0.02	0.388	0.03	0.79	-0.01	0.9	0.01	0.94	138163546/138177686/138200132	0.00525/0.00525/0.00525	20925227	0.000957	12945997	0.00381	0	0	2	0	0	0	0	0	0	0	0	0	0	0	0	8
ENSMUSG00000087660	B230398E01Rik	MGI:1925930	3	94762956	94765970	w3_echo_mouse_covar_LVIDd	6	NA	NA	NA	NA	NA	NA	NA	NA	NA	NA	NA	NA	NA	NA	NA	NA	NA	0	0	1	0	1	0	0	3	4	0	0	0	0	0	0	0
ENSMUSG00000038861	Pi4kb	MGI:1334433	3	94778653	94810765	w3_echo_mouse_covar_LVIDd	6	NA	NA	NA	NA	NA	NA	NA	NA	NA	NA	NA	NA	NA	NA	NA	NA	NA	0	0	1	0	25	0	0	0	0	0	0	0	0	0	1	6
ENSMUSG00000084846	A730011C13Rik	MGI:2442973	3	94798332	94801272	w3_echo_mouse_covar_LVIDd	6	NA	NA	NA	NA	NA	NA	NA	NA	NA	NA	NA	NA	NA	NA	NA	NA	NA	NA	NA	NA	NA	NA	NA	NA	NA	NA	NA	NA	NA	NA	NA	NA	NA
ENSMUSG00000086288	Gm15265	MGI:3705193	3	94802722	94808791	w3_echo_mouse_covar_LVIDd	6	NA	NA	NA	NA	NA	NA	NA	NA	NA	NA	NA	NA	NA	NA	NA	NA	NA	NA	NA	NA	NA	NA	NA	NA	NA	NA	NA	NA	NA	NA	NA	NA	NA
ENSMUSG00000019338	Zfp687	MGI:1925516	3	94810512	94819370	w3_echo_mouse_covar_LVIDd	6	NA	NA	NA	NA	NA	NA	NA	NA	NA	NA	NA	NA	NA	NA	NA	NA	NA	0	0	0	0	5	0	0	2	7	0	0	0	0	0	0	13
ENSMUSG00000085956	4930481B07Rik	MGI:1922187	3	94819547	94824060	w3_echo_mouse_covar_LVIDd	6	NA	NA	NA	NA	NA	NA	NA	NA	NA	NA	NA	NA	NA	NA	NA	NA	NA	0	0	14	0	0	0	0	0	0	0	0	0	0	0	0	0
ENSMUSG00000005625	Psmd4	MGI:1201670	3	94836616	94846536	w3_echo_mouse_covar_LVIDd	6	ILMN_1228630	12.78	12.74	-0.05	0.0691	0.12	0.3	-0.11	0.32	-0.24	0.031	33757177	0.00247	117529769	0.000129	15980879/16120182/16121723/16419504/16618354	0.00405/0.00405/0.00405/0.00405/0.00405	0	0	9	0	9	0	0	0	9	0	0	0	0	0	0	15
ENSMUSG00000028126	Pip5k1a	MGI:107929	3	94862452	94910852	w3_echo_mouse_covar_LVIDd	6	NA	NA	NA	NA	NA	NA	NA	NA	NA	NA	NA	NA	NA	NA	NA	NA	NA	0	0	44	0	55	0	0	0	20	0	0	1	0	0	0	10
ENSMUSG00000008958	Vps72	MGI:1202305	3	94914944	94926973	w3_echo_mouse_covar_LVIDd	6	NA	NA	NA	NA	NA	NA	NA	NA	NA	NA	NA	NA	NA	NA	NA	NA	NA	0	0	12	0	1	0	0	5	6	0	0	0	0	0	0	18
ENSMUSG00000005628	Tmod4	MGI:1355285	3	94928398	94933131	w3_echo_mouse_covar_LVIDd	6	ILMN_2488846	9.71	9.07	-0.64	3.98e-20	-0.11	0.34	-0.25	0.021	-0.12	0.31	79122567	4.38e-05	42244643	0.000192	41868630	0.000521	NA	NA	NA	NA	NA	NA	NA	NA	NA	NA	NA	NA	NA	NA	NA	NA
ENSMUSG00000092607	Scnm1	MGI:1341284	3	94933641	94937934	w3_echo_mouse_covar_LVIDd	6	ILMN_2787580/ILMN_2711714	5.81/6.57	5.66/6.42	1	0.00456/0.00172	0.06/0.06	0.62/0.62	0/-0.12	0.98/0.27	0.578947	0.34/0.087	75961873/76514303/85224887/85275494/85338857	4.23e-05/4.23e-05/5.86e-06/5.86e-06/5.86e-06	94270140/94433444/94792273/94270140/94433444/94792273	1.41e-10/1.41e-10/1.41e-10/3.81e-09/3.81e-09/3.81e-09	99316883/99372620/99373635/54978493	0.00907/0.00907/0.00907/0.00108	0	0	8	0	0	0	0	0	0	0	0	0	0	0	0	0
ENSMUSG00000053769	Lysmd1	MGI:1919409	3	94938010	94943440	w3_echo_mouse_covar_LVIDd	6	NA	NA	NA	NA	NA	NA	NA	NA	NA	NA	NA	NA	NA	NA	NA	NA	NA	0	0	0	0	1	0	0	0	0	0	0	0	0	0	0	15
ENSMUSG00000013707	Tnfaip8l2	MGI:1917019	3	94943443	94946282	w3_echo_mouse_covar_LVIDd	6	NA	NA	NA	NA	NA	NA	NA	NA	NA	NA	NA	NA	NA	NA	NA	NA	NA	2	0	5	0	5	0	0	0	0	0	0	0	0	0	1	24
ENSMUSG00000038777	Sema6c	MGI:1338032	3	94964379	94977946	w3_echo_mouse_covar_LVIDd	6	ILMN_2593699/ILMN_2876749/ILMN_1220277	4.49/4.62/4.64	4.51/4.63/4.6	0.02/0.01/-0.04	0.284/0.825/0.0585	0.15/0.06/-0.22	0.17/0.6/0.052	0.17/-0.14/0.08	0.11/0.18/0.49	0.04/-0.17/0.17	0.72/0.13/0.13	10356994/155858390/78997782	3.94e-05/0.00934/3.65e-05	141607457/55019909/141630571/141631086	0.00259/2.13e-06/0.0198/0.0198	124928434/125423669/125780075/107219739/65367931	0.000182/0.000182/0.000182/0.000723/0.00171	0	0	24	0	2	0	0	0	2	0	0	0	0	0	0	18
ENSMUSG00000038766	Gabpb2	MGI:95612	3	94985688	95021864	w3_echo_mouse_covar_LVIDd	6	ILMN_2715180	4.64	4.68	0.04	0.099	0.09	0.43	0.04	0.73	0.02	0.85	156365877	0.00651	33337684	0.00661	33337684	0.0119	9	0	24	0	36	0	0	9	43	0	0	0	0	0	1	11
ENSMUSG00000085137	Gm16740	MGI:4439664	3	95021379	95030580	w3_echo_mouse_covar_LVIDd	6	NA	NA	NA	NA	NA	NA	NA	NA	NA	NA	NA	NA	NA	NA	NA	NA	NA	NA	NA	NA	NA	NA	NA	NA	NA	NA	NA	NA	NA	NA	NA	NA	NA
ENSMUSG00000053192	Mllt11	MGI:1929671	3	95023057	95032599	w3_echo_mouse_covar_LVIDd	6	NA	NA	NA	NA	NA	NA	NA	NA	NA	NA	NA	NA	NA	NA	NA	NA	NA	0	0	0	0	3	0	0	0	0	0	0	0	0	0	0	0
ENSMUSG00000046722	Cdc42se1	MGI:1889510	3	95032654	95040331	w3_echo_mouse_covar_LVIDd	6	ILMN_3163014	5.91	6	0.09	0.0636	-0.06	0.6	0.13	0.24	0.16	0.17	40244626	0.000502	119008245/119008543	7.83e-06/7.83e-06	30202532	1.95e-05	0	0	0	0	4	0	0	0	0	0	0	0	0	0	0	3
ENSMUSG00000068860	Gm128	MGI:2684974	3	95040842	95045520	w3_echo_mouse_covar_LVIDd	6	ILMN_2837100	4.78	4.75	-0.03	0.316	0.17	0.13	0.35	0.00076	0.08	0.46	30026634	0.00315	143004340/143005710/143010119/143018347	0.000101/0.000101/0.000101/0.000101	99734194/99743195	9.76e-05/9.76e-05	0	0	6	0	3	0	0	0	0	0	0	0	0	0	0	0
ENSMUSG00000028115	Bnipl	MGI:2384749	3	95045193	95055115	w3_echo_mouse_covar_LVIDd	6	ILMN_2834971	5.29	5.19	-0.11	0.0317	-0.3	0.006	-0.1	0.33	0.05	0.63	120092503	0.00424	144002536	0.000264	143753115/144133028/144146972/144147060	0.000665/0.000665/0.000665/0.000665	1	0	1	0	8	0	0	0	0	0	0	0	0	0	0	10
ENSMUSG00000015711	Prune	MGI:1925152	3	95057596	95085998	w3_echo_mouse_covar_LVIDd	6	ILMN_2673213/ILMN_1252629	5.42/7.24	5.46/7.4	0.04/0.16	0.389/0.00682	0.857143	0.29/0.23	0.02/0.04	0.87/0.71	0.15/0.16	0.2/0.16	74818721/143908227	0.00205/0.0013	79515855/79517672/59024626	0.000576/0.000576/0.000123	79515855/79517672/77113143	0.000869/0.000869/0.0198	0	0	8	0	40	0	0	4	9	0	0	2	0	0	0	20
ENSMUSG00000038712	Fam63a	MGI:1922257	3	95085267	95100088	w3_echo_mouse_covar_LVIDd	6	NA	NA	NA	NA	NA	NA	NA	NA	NA	NA	NA	NA	NA	NA	NA	NA	NA	0	0	33	0	7	1	0	0	2	0	0	0	0	0	0	34
ENSMUSG00000078645	Fam63a	MGI:1922257	3	95085767	95088779	w3_echo_mouse_covar_LVIDd	6	NA	NA	NA	NA	NA	NA	NA	NA	NA	NA	NA	NA	NA	NA	NA	NA	NA	NA	NA	NA	NA	NA	NA	NA	NA	NA	NA	NA	NA	NA	NA	NA	NA
ENSMUSG00000015702	Anxa9	MGI:1923711	3	95100018	95111098	w3_echo_mouse_covar_LVIDd	6	ILMN_2715226	4.73	4.77	0.04	0.275	0.18	0.11	-0.2	0.058	-0.26	0.021	63416776	0.00109	144020267	0.000709	62888946	0.00119	0	1	0	0	10	1	0	0	0	0	0	1	0	0	0	14
ENSMUSG00000074414	Gm10691	MGI:3642612	3	95111594	95119039	w3_echo_mouse_covar_LVIDd	6	NA	NA	NA	NA	NA	NA	NA	NA	NA	NA	NA	NA	NA	NA	NA	NA	NA	NA	NA	NA	NA	NA	NA	NA	NA	NA	NA	NA	NA	NA	NA	NA	NA
ENSMUSG00000015714	Lass2	MGI:1924143	3	95118714	95127510	w3_echo_mouse_covar_LVIDd	6	ILMN_2893999/ILMN_2893993/ILMN_2893992	7.72/10.74/10.35	7.75/10.77/10.42	0.03/0.03/0.07	0.502/0.423/0.0244	0.15/0.2/0.23	0.18/0.072/0.041	0.1/0.03/0.17	0.36/0.79/0.12	0.04/-0.1/-0.04	0.7/0.39/0.72	26777511/84979531/75728313	0.00242/0.000807/0.00164	52725599/96799469/120559178	0.000835/0.00217/0.000529	102510797/117585653/119976330	0.00308/0.000368/0.00419	0	0	2	0	0	0	0	0	0	0	0	0	0	0	0	11
ENSMUSG00000015697	Setdb1	MGI:1934229	3	95127447	95161124	w3_echo_mouse_covar_LVIDd	6	ILMN_2621319	6.81	6.78	-0.04	0.417	0.03	0.77	-0.16	0.13	-0.15	0.2	151436953	0.000197	150162831	0.00121	150507136	0.000272	0	0	37	0	26	0	0	5	23	0	0	1	0	0	0	9
ENSMUSG00000091761	Gm4349	MGI:3782533	3	95231593	95235009	w3_echo_mouse_covar_LVIDd	6	NA	NA	NA	NA	NA	NA	NA	NA	NA	NA	NA	NA	NA	NA	NA	NA	NA	NA	NA	NA	NA	NA	NA	NA	NA	NA	NA	NA	NA	NA	NA	NA	NA
ENSMUSG00000015522	Arnt	MGI:88071	3	95238310	95301162	w3_echo_mouse_covar_LVIDd	6	ILMN_2607563	4.73	4.75	0.02	0.564	-0.01	0.9	-0.15	0.17	-0.05	0.68	128235297	0.000185	126157639	5.89e-05	113838985	0.00336	3	0	58	0	312	0	0	1	231	0	0	1	0	0	1	19
ENSMUSG00000028111	Ctsk	MGI:107823	3	95303208	95313284	w3_echo_mouse_covar_LVIDd	6	ILMN_2711163	7.59	8.4	0.81	1.89e-15	0.22	0.044	0.38	0.00028	0.25	0.029	26642554	7.14e-06	28235739/28235820/28238786	0.0013/0.0013/0.0013	19027486	0.00798	1	0	13	0	36	0	0	0	0	0	0	0	0	0	4	0
ENSMUSG00000038642	Ctss	MGI:107341	3	95330708	95360325	w3_echo_mouse_covar_LVIDd	6	NA	NA	NA	NA	NA	NA	NA	NA	NA	NA	NA	NA	NA	NA	NA	NA	NA	0	0	0	0	142	2	0	0	0	0	0	2	0	0	4	10
ENSMUSG00000083822	Hmgb1-ps5	MGI:3776505	3	95334340	95334896	w3_echo_mouse_covar_LVIDd	6	NA	NA	NA	NA	NA	NA	NA	NA	NA	NA	NA	NA	NA	NA	NA	NA	NA	0	0	18	0	0	0	0	1	1	0	0	0	0	0	0	13
ENSMUSG00000028109	Hormad1	MGI:1915231	3	95363599	95391593	w3_echo_mouse_covar_LVIDd	6	NA	NA	NA	NA	NA	NA	NA	NA	NA	NA	NA	NA	NA	NA	NA	NA	NA	0	0	0	0	41	0	0	0	0	0	0	0	0	0	0	28
ENSMUSG00000046519	Golph3l	MGI:1917129	3	95392856	95423164	w3_echo_mouse_covar_LVIDd	6	NA	NA	NA	NA	NA	NA	NA	NA	NA	NA	NA	NA	NA	NA	NA	NA	NA	0	0	0	0	63	0	0	0	0	0	0	0	1	0	1	16
ENSMUSG00000060438	Rps10-ps1	MGI:3644167	3	95426200	95426720	w3_echo_mouse_covar_LVIDd	6	NA	NA	NA	NA	NA	NA	NA	NA	NA	NA	NA	NA	NA	NA	NA	NA	NA	0	0	0	0	0	0	0	0	0	0	0	0	0	0	0	6
ENSMUSG00000038619	Ensa	MGI:1891189	3	95428902	95436024	w3_echo_mouse_covar_LVIDd	6	ILMN_3112185	8.66	8.85	0.19	0.0221	-0.09	0.42	0.14	0.18	0.15	0.19	30796910	0.000464	60515290	0.000248	30677616	0.00474	1	0	6	0	5	0	0	0	0	0	0	0	0	0	0	8
ENSMUSG00000038612	Mcl1	MGI:101769	3	95462643	95467099	w3_echo_mouse_covar_LVIDd	6	ILMN_1216732	11.25	11.3	0.05	0.2	0.13	0.24	-0.01	0.91	-0.08	0.48	96753394	0.00528	59060674/59065402/59065639/59079755/59093449	7e-04/7e-04/7e-04/7e-04/7e-04	58996314	0.000858	1	0	10	0	0	0	0	0	0	0	0	0	0	0	0	6
ENSMUSG00000015850	Adamtsl4	MGI:2389008	3	95480124	95491840	w3_echo_mouse_covar_LVIDd	6	NA	NA	NA	NA	NA	NA	NA	NA	NA	NA	NA	NA	NA	NA	NA	NA	NA	0	1	29	0	4	0	0	2	3	0	0	0	0	0	0	12
ENSMUSG00000028108	Ecm1	MGI:103060	3	95538070	95543492	w3_echo_mouse_covar_LVIDd	6	ILMN_1229746/ILMN_2947526	5.71/9.75	6.08/10.29	0.37/0.53	3.69e-10/1.52e-12	0.14/0.29	0.21/0.0083	0.19/0.23	0.077/0.028	0.03/-0.05	0.79/0.68	99905509/75377194	0.000365/0.00178	52021773/29580085	7.22e-06/5.07e-05	52040446/144301011	0.000437/0.0109	0	0	64	0	0	0	0	0	0	0	0	0	0	0	0	0
ENSMUSG00000028107	Tars2	MGI:1919057	3	95543899	95558900	w3_echo_mouse_covar_LVIDd	6	NA	NA	NA	NA	NA	NA	NA	NA	NA	NA	NA	NA	NA	NA	NA	NA	NA	NA	NA	NA	NA	NA	NA	NA	NA	NA	NA	NA	NA	NA	NA	NA	NA
ENSMUSG00000028106	Rprd2	MGI:1922387	3	95563796	95622876	w3_echo_mouse_covar_LVIDd	6	NA	NA	NA	NA	NA	NA	NA	NA	NA	NA	NA	NA	NA	NA	NA	NA	NA	NA	NA	NA	NA	NA	NA	NA	NA	NA	NA	NA	NA	NA	NA	NA	NA
ENSMUSG00000015748	Prpf3	MGI:1918017	3	95634047	95659808	w3_echo_mouse_covar_LVIDd	6	ILMN_2644792/ILMN_2698485	5.17/5.65	5.08/5.64	9	0.0218/0.886	1	0.04/0.039	1	0.61/0.57	0.09/0.14	0.41/0.22	105231153/105231193/26195548/26195876/26195964/26207324/26217781/26223935/26240368	0.00156/0.00156/4.01e-05/4.01e-05/4.01e-05/4.01e-05/4.01e-05/4.01e-05/4.01e-05	39392350/63847018	1.25e-06/0.00319	39392350/56647989	0.00148/0.000504	NA	NA	NA	NA	NA	NA	NA	NA	NA	NA	NA	NA	NA	NA	NA	NA
ENSMUSG00000087673	Gm16884	MGI:4439808	3	95659889	95665408	w3_echo_mouse_covar_LVIDd	6	NA	NA	NA	NA	NA	NA	NA	NA	NA	NA	NA	NA	NA	NA	NA	NA	NA	NA	NA	NA	NA	NA	NA	NA	NA	NA	NA	NA	NA	NA	NA	NA	NA
ENSMUSG00000054312	Mrps21	MGI:1913542	3	95666557	95675442	w3_echo_mouse_covar_LVIDd	6	ILMN_2745555	11.85	11.77	-0.08	0.0129	-0.15	0.18	-0.28	0.0095	-0.14	0.23	94367134	0.000947	152890384	0.000438	113770523/113779932/113786189	0.00127/0.00127/0.00127	NA	NA	NA	NA	NA	NA	NA	NA	NA	NA	NA	NA	NA	NA	NA	NA
ENSMUSG00000080727	C920021L13Rik	MGI:1923991	3	95675445	95693016	w3_echo_mouse_covar_LVIDd	6	NA	NA	NA	NA	NA	NA	NA	NA	NA	NA	NA	NA	NA	NA	NA	NA	NA	NA	NA	NA	NA	NA	NA	NA	NA	NA	NA	NA	NA	NA	NA	NA	NA
ENSMUSG00000038550	Gm129	MGI:2684975	3	95682426	95686174	w3_echo_mouse_covar_LVIDd	6	ILMN_3102736/ILMN_3029489	8.25/8.16	7.94/7.9	1.19231	0.0284/0.0474	1.09524	0.04/0.054	0.4	0.82/0.65	0.13/0.12	0.24/0.3	130067857/130227823/55362093/55362149/55362889	0.00193/0.00193/0.00444/0.00444/0.00444	120602822/120613328/120649399/120706166/120602822/120613328/120649399/120706166	0.000373/0.000373/0.000373/0.000373/0.000557/0.000557/0.000557/0.000557	135233080/141260955	0.00375/0.00283	NA	NA	NA	NA	NA	NA	NA	NA	NA	NA	NA	NA	NA	NA	NA	NA
ENSMUSG00000038543	BC028528	MGI:2385885	3	95687877	95695928	w3_echo_mouse_covar_LVIDd	6	ILMN_2656422/ILMN_2837802/ILMN_2765335	8.74/7.39/4.78	8.89/7.5/4.92	0.15/0.11/0.14	0.0272/0.0841/0.00069	0.27/0.23/-0.08	0.015/0.043/0.49	0.25/0.17/0.1	0.018/0.12/0.35	0.11/0.1/0.27	0.35/0.37/0.015	110940828/121084584/121109733/121139814/121164062/91630929	6.53e-05/0.000401/0.000401/0.000401/0.000401/0.00701	142885494/142913055/142885494/142913055/54704220/55056519	6.21e-05/6.21e-05/0.000168/0.000168/0.000766/0.000766	142647721/142697489/142716007/127900402/119524294	0.000366/0.000366/0.000366/0.000493/0.000395	NA	NA	NA	NA	NA	NA	NA	NA	NA	NA	NA	NA	NA	NA	NA	NA
ENSMUSG00000015750	Aph1a	MGI:2385110	3	95697892	95702211	w3_echo_mouse_covar_LVIDd	6	NA	NA	NA	NA	NA	NA	NA	NA	NA	NA	NA	NA	NA	NA	NA	NA	NA	NA	NA	NA	NA	NA	NA	NA	NA	NA	NA	NA	NA	NA	NA	NA	NA
ENSMUSG00000038526	Car14	MGI:1344341	3	95701691	95708614	w3_echo_mouse_covar_LVIDd	6	ILMN_2973824	11.83	11.63	-0.2	2.18e-06	-0.26	0.019	-0.15	0.17	0.09	0.42	95351550/95383374/95431810	0.000428/0.000428/0.000428	62951616	0.000708	137674996	0.0138	NA	NA	NA	NA	NA	NA	NA	NA	NA	NA	NA	NA	NA	NA	NA	NA
ENSMUSG00000015749	Anp32e	MGI:1913721	3	95733169	95751313	w3_echo_mouse_covar_LVIDd	6	NA	NA	NA	NA	NA	NA	NA	NA	NA	NA	NA	NA	NA	NA	NA	NA	NA	NA	NA	NA	NA	NA	NA	NA	NA	NA	NA	NA	NA	NA	NA	NA	NA
ENSMUSG00000015745	Plekho1	MGI:1914470	3	95792352	95799924	w3_echo_mouse_covar_LVIDd	6	NA	NA	NA	NA	NA	NA	NA	NA	NA	NA	NA	NA	NA	NA	NA	NA	NA	NA	NA	NA	NA	NA	NA	NA	NA	NA	NA	NA	NA	NA	NA	NA	NA
ENSMUSG00000015747	Vps45	MGI:891965	3	95803755	95862389	w3_echo_mouse_covar_LVIDd	6	ILMN_2519345	7.28	7.27	-0.01	0.72	0.18	0.11	0.15	0.17	-0.03	0.77	142303789	0.000552	105386031	0.00429	94290484	0.000402	NA	NA	NA	NA	NA	NA	NA	NA	NA	NA	NA	NA	NA	NA	NA	NA
ENSMUSG00000038495	Otud7b	MGI:2654703	3	95908450	95965052	w3_echo_mouse_covar_LVIDd	6	ILMN_3046773	4.91	4.88	-0.03	0.545	-0.11	0.32	-0.13	0.23	0.05	0.65	37427199/37485203	0.00032/0.00032	31470599	0.00336	37317324	0.0199	NA	NA	NA	NA	NA	NA	NA	NA	NA	NA	NA	NA	NA	NA	NA	NA
ENSMUSG00000045934	Mtmr11	MGI:2652817	3	95965927	95975641	w3_echo_mouse_covar_LVIDd	6	NA	NA	NA	NA	NA	NA	NA	NA	NA	NA	NA	NA	NA	NA	NA	NA	NA	NA	NA	NA	NA	NA	NA	NA	NA	NA	NA	NA	NA	NA	NA	NA	NA
ENSMUSG00000091244	Gm17690	MGI:4937324	3	95971387	95976337	w3_echo_mouse_covar_LVIDd	6	NA	NA	NA	NA	NA	NA	NA	NA	NA	NA	NA	NA	NA	NA	NA	NA	NA	NA	NA	NA	NA	NA	NA	NA	NA	NA	NA	NA	NA	NA	NA	NA	NA
ENSMUSG00000068856	Sf3b4	MGI:109580	3	95976255	95981487	w3_echo_mouse_covar_LVIDd	6	ILMN_3051392	4.79	4.76	-0.02	0.367	0.09	0.41	-0.01	0.92	-0.09	0.41	14540263	0.000169	157238906	0.000349	30234715	0.0105	NA	NA	NA	NA	NA	NA	NA	NA	NA	NA	NA	NA	NA	NA	NA	NA
ENSMUSG00000038486	Sv2a	MGI:1927139	3	95985074	95999444	w3_echo_mouse_covar_LVIDd	6	NA	NA	NA	NA	NA	NA	NA	NA	NA	NA	NA	NA	NA	NA	NA	NA	NA	NA	NA	NA	NA	NA	NA	NA	NA	NA	NA	NA	NA	NA	NA	NA	NA
ENSMUSG00000015943	Bola1	MGI:1916418	3	96000511	96023632	w3_echo_mouse_covar_LVIDd	6	NA	NA	NA	NA	NA	NA	NA	NA	NA	NA	NA	NA	NA	NA	NA	NA	NA	NA	NA	NA	NA	NA	NA	NA	NA	NA	NA	NA	NA	NA	NA	NA	NA
ENSMUSG00000086556	Gm15444	MGI:3705796	3	96013550	96024091	w3_echo_mouse_covar_LVIDd	6	NA	NA	NA	NA	NA	NA	NA	NA	NA	NA	NA	NA	NA	NA	NA	NA	NA	NA	NA	NA	NA	NA	NA	NA	NA	NA	NA	NA	NA	NA	NA	NA	NA
ENSMUSG00000063689	Hist2h2ab	MGI:2448314	3	96023788	96024231	w3_echo_mouse_covar_LVIDd	6	ILMN_2785454	5.7	5.52	-0.18	0.00451	0.02	0.84	0.08	0.45	0	0.97	72753788	0.00324	138679904	0.00187	149777992	0.0021	NA	NA	NA	NA	NA	NA	NA	NA	NA	NA	NA	NA	NA	NA	NA	NA
ENSMUSG00000068855	Hist2h2ac	MGI:2448316	3	96024284	96024803	w3_echo_mouse_covar_LVIDd	6	ILMN_1218380	10.91	10.86	-0.05	0.315	0.16	0.14	0.1	0.38	-0.17	0.14	74039436	3.75e-06	149815633	7.4e-05	62893033	0.000123	NA	NA	NA	NA	NA	NA	NA	NA	NA	NA	NA	NA	NA	NA	NA	NA
ENSMUSG00000068854	Hist2h2be	MGI:2448415	3	96025044	96027661	w3_echo_mouse_covar_LVIDd	6	NA	NA	NA	NA	NA	NA	NA	NA	NA	NA	NA	NA	NA	NA	NA	NA	NA	NA	NA	NA	NA	NA	NA	NA	NA	NA	NA	NA	NA	NA	NA	NA	NA
ENSMUSG00000081058	Hist2h3c2	MGI:2448357	3	96042040	96043050	w3_echo_mouse_covar_LVIDd	6	NA	NA	NA	NA	NA	NA	NA	NA	NA	NA	NA	NA	NA	NA	NA	NA	NA	NA	NA	NA	NA	NA	NA	NA	NA	NA	NA	NA	NA	NA	NA	NA	NA
ENSMUSG00000064220	Hist2h2aa2	MGI:2448283	3	96043639	96044216	w3_echo_mouse_covar_LVIDd	6	NA	NA	NA	NA	NA	NA	NA	NA	NA	NA	NA	NA	NA	NA	NA	NA	NA	NA	NA	NA	NA	NA	NA	NA	NA	NA	NA	NA	NA	NA	NA	NA	NA
ENSMUSG00000063954	Hist2h2aa1	MGI:96097	3	96049461	96050038	w3_echo_mouse_covar_LVIDd	6	NA	NA	NA	NA	NA	NA	NA	NA	NA	NA	NA	NA	NA	NA	NA	NA	NA	NA	NA	NA	NA	NA	NA	NA	NA	NA	NA	NA	NA	NA	NA	NA	NA
ENSMUSG00000070392	Hist2h3c1	MGI:2448355	3	96049477	96052432	w3_echo_mouse_covar_LVIDd	6	NA	NA	NA	NA	NA	NA	NA	NA	NA	NA	NA	NA	NA	NA	NA	NA	NA	NA	NA	NA	NA	NA	NA	NA	NA	NA	NA	NA	NA	NA	NA	NA	NA
ENSMUSG00000091405	Hist2h4	MGI:2140113	3	96065627	96067234	w3_echo_mouse_covar_LVIDd	6	NA	NA	NA	NA	NA	NA	NA	NA	NA	NA	NA	NA	NA	NA	NA	NA	NA	NA	NA	NA	NA	NA	NA	NA	NA	NA	NA	NA	NA	NA	NA	NA	NA
ENSMUSG00000074403	Hist2h3b	MGI:2448351	3	96072577	96073064	w3_echo_mouse_covar_LVIDd	6	NA	NA	NA	NA	NA	NA	NA	NA	NA	NA	NA	NA	NA	NA	NA	NA	NA	NA	NA	NA	NA	NA	NA	NA	NA	NA	NA	NA	NA	NA	NA	NA	NA
ENSMUSG00000050936	Hist2h2bb	MGI:2448413	3	96073644	96082924	w3_echo_mouse_covar_LVIDd	6	ILMN_2817214	4.59	4.55	-0.03	0.311	-0.04	0.71	0	0.97	-0.02	0.86	94185076/94185395/94186755/94313228	1.15e-09/1.15e-09/1.15e-09/1.15e-09	94185076/94185395/94186755/94313228	8.96e-11/8.96e-11/8.96e-11/8.96e-11	138577007	0.00192	NA	NA	NA	NA	NA	NA	NA	NA	NA	NA	NA	NA	NA	NA	NA	NA
ENSMUSG00000015947	Fcgr1	MGI:95498	3	96086832	96098179	w3_echo_mouse_covar_LVIDd	6	NA	NA	NA	NA	NA	NA	NA	NA	NA	NA	NA	NA	NA	NA	NA	NA	NA	NA	NA	NA	NA	NA	NA	NA	NA	NA	NA	NA	NA	NA	NA	NA	NA
ENSMUSG00000091691	Gm17667	MGI:4937301	3	96152550	96161017	w3_echo_mouse_covar_LVIDd	6	NA	NA	NA	NA	NA	NA	NA	NA	NA	NA	NA	NA	NA	NA	NA	NA	NA	NA	NA	NA	NA	NA	NA	NA	NA	NA	NA	NA	NA	NA	NA	NA	NA
ENSMUSG00000092127	Gm17580	MGI:4937214	3	96153850	96162403	w3_echo_mouse_covar_LVIDd	6	NA	NA	NA	NA	NA	NA	NA	NA	NA	NA	NA	NA	NA	NA	NA	NA	NA	NA	NA	NA	NA	NA	NA	NA	NA	NA	NA	NA	NA	NA	NA	NA	NA
ENSMUSG00000091380	Gm17575	MGI:4937209	3	96179569	96192787	w3_echo_mouse_covar_LVIDd	6	NA	NA	NA	NA	NA	NA	NA	NA	NA	NA	NA	NA	NA	NA	NA	NA	NA	NA	NA	NA	NA	NA	NA	NA	NA	NA	NA	NA	NA	NA	NA	NA	NA
ENSMUSG00000090993	Gm17587	MGI:4937221	3	96180956	96189446	w3_echo_mouse_covar_LVIDd	6	NA	NA	NA	NA	NA	NA	NA	NA	NA	NA	NA	NA	NA	NA	NA	NA	NA	NA	NA	NA	NA	NA	NA	NA	NA	NA	NA	NA	NA	NA	NA	NA	NA
ENSMUSG00000091033	4930477E14Rik	MGI:1922199	3	96205073	96205937	w3_echo_mouse_covar_LVIDd	6	NA	NA	NA	NA	NA	NA	NA	NA	NA	NA	NA	NA	NA	NA	NA	NA	NA	NA	NA	NA	NA	NA	NA	NA	NA	NA	NA	NA	NA	NA	NA	NA	NA
ENSMUSG00000086267	Gm12496	MGI:3650573	4	53414820	53416902	w1_echo_mouse_covar_LVM,w3_delta_mouse_covar_LVM,w3_echo_mouse_covar_LVM	7	NA	NA	NA	NA	NA	NA	NA	NA	NA	NA	NA	NA	NA	NA	NA	NA	NA	NA	NA	NA	NA	NA	NA	NA	NA	NA	NA	NA	NA	NA	NA	NA	NA
ENSMUSG00000028412	Slc44a1	MGI:2140592	4	53453285	53635350	w1_echo_mouse_covar_LVM,w3_delta_mouse_covar_LVM,w3_echo_mouse_covar_LVM	7	ILMN_1254938	6.25	6.36	0.11	0.109	-0.14,-0.2,-0.11	0.23,0.076,0.34	-0.04,0.03,-0.05	0.7,0.77,0.61	0.12,0.18,0.05	0.29,0.12,0.65	56211807/56300191	2.76e-05/2.76e-05	54234323	0.000335	52576531/53487833	0.000233/0.000233	NA	NA	NA	NA	NA	NA	NA	NA	NA	NA	NA	NA	NA	NA	NA	NA
ENSMUSG00000084970	1700060J05Rik	MGI:1920641	4	53575855	53577569	w1_echo_mouse_covar_LVM,w3_delta_mouse_covar_LVM,w3_echo_mouse_covar_LVM	7	NA	NA	NA	NA	NA	NA	NA	NA	NA	NA	NA	NA	NA	NA	NA	NA	NA	NA	NA	NA	NA	NA	NA	NA	NA	NA	NA	NA	NA	NA	NA	NA	NA
ENSMUSG00000054752	Fsd1l	MGI:2442443	4	53644343	53719881	w1_echo_mouse_covar_LVM,w3_delta_mouse_covar_LVM,w3_echo_mouse_covar_LVM	7	NA	NA	NA	NA	NA	NA	NA	NA	NA	NA	NA	NA	NA	NA	NA	NA	NA	NA	NA	NA	NA	NA	NA	NA	NA	NA	NA	NA	NA	NA	NA	NA	NA
ENSMUSG00000081516	Gm12470	MGI:3652113	4	53675168	53676216	w1_echo_mouse_covar_LVM,w3_delta_mouse_covar_LVM,w3_echo_mouse_covar_LVM	7	NA	NA	NA	NA	NA	NA	NA	NA	NA	NA	NA	NA	NA	NA	NA	NA	NA	NA	NA	NA	NA	NA	NA	NA	NA	NA	NA	NA	NA	NA	NA	NA	NA
ENSMUSG00000078702	Gm10979	MGI:3779192	4	53715169	53715581	w1_echo_mouse_covar_LVM,w3_delta_mouse_covar_LVM,w3_echo_mouse_covar_LVM	7	NA	NA	NA	NA	NA	NA	NA	NA	NA	NA	NA	NA	NA	NA	NA	NA	NA	NA	NA	NA	NA	NA	NA	NA	NA	NA	NA	NA	NA	NA	NA	NA	NA
ENSMUSG00000028414	Fktn	MGI:2179507	4	53726870	53778657	w1_echo_mouse_covar_LVM,w3_delta_mouse_covar_LVM,w3_echo_mouse_covar_LVM	7	NA	NA	NA	NA	NA	NA	NA	NA	NA	NA	NA	NA	NA	NA	NA	NA	NA	NA	NA	NA	NA	NA	NA	NA	NA	NA	NA	NA	NA	NA	NA	NA	NA
ENSMUSG00000028417	Tal2	MGI:99540	4	53792577	53801584	w1_echo_mouse_covar_LVM,w3_delta_mouse_covar_LVM,w3_echo_mouse_covar_LVM	7	ILMN_2696903	4.68	4.63	-0.05	0.0915	-0.04,-0.16,0.02	0.74,0.15,0.89	0,0.11,0.09	0.98,0.33,0.39	0.09,0.21,0.07	0.45,0.061,0.52	85925264	0.00263	105660893	0.00267	155277606	0.0112	NA	NA	NA	NA	NA	NA	NA	NA	NA	NA	NA	NA	NA	NA	NA	NA
ENSMUSG00000084403	Rps15a-ps8	MGI:3652112	4	53803942	53804328	w1_echo_mouse_covar_LVM,w3_delta_mouse_covar_LVM,w3_echo_mouse_covar_LVM	7	NA	NA	NA	NA	NA	NA	NA	NA	NA	NA	NA	NA	NA	NA	NA	NA	NA	NA	NA	NA	NA	NA	NA	NA	NA	NA	NA	NA	NA	NA	NA	NA	NA
ENSMUSG00000028420	Tmem38b	MGI:1098718	4	53838917	53874891	w1_echo_mouse_covar_LVM,w3_delta_mouse_covar_LVM,w3_echo_mouse_covar_LVM	7	ILMN_2795791	10.03	10.23	0.2	1.15e-05	-0.15,-0.08,-0.06	0.17,0.46,0.6	0.09,0.12,0.13	0.38,0.29,0.23	0.2,0.11,0.11	0.074,0.33,0.33	35388541	0.00134	147588286	1.31e-06	140359002/140382306/140401003/140415706/140435136/140435783/140456437	0.00277/0.00277/0.00277/0.00277/0.00277/0.00277/0.00277	NA	NA	NA	NA	NA	NA	NA	NA	NA	NA	NA	NA	NA	NA	NA	NA
ENSMUSG00000065887	n-R5s185	MGI:4422050	4	53873524	53873642	w1_echo_mouse_covar_LVM,w3_delta_mouse_covar_LVM,w3_echo_mouse_covar_LVM	7	NA	NA	NA	NA	NA	NA	NA	NA	NA	NA	NA	NA	NA	NA	NA	NA	NA	NA	NA	NA	NA	NA	NA	NA	NA	NA	NA	NA	NA	NA	NA	NA	NA
ENSMUSG00000083985	Gm12468	MGI:3652115	4	53890797	53891200	w1_echo_mouse_covar_LVM,w3_delta_mouse_covar_LVM,w3_echo_mouse_covar_LVM	7	NA	NA	NA	NA	NA	NA	NA	NA	NA	NA	NA	NA	NA	NA	NA	NA	NA	NA	NA	NA	NA	NA	NA	NA	NA	NA	NA	NA	NA	NA	NA	NA	NA
ENSMUSG00000086987	Gm12484	MGI:3651626	4	54164703	54176550	w1_echo_mouse_covar_LVM,w3_delta_mouse_covar_LVM,w3_echo_mouse_covar_LVM	7	NA	NA	NA	NA	NA	NA	NA	NA	NA	NA	NA	NA	NA	NA	NA	NA	NA	0	0	0	0	1	0	0	1	2	0	0	0	0	0	0	1
ENSMUSG00000083624	Gm12469	MGI:3652114	4	54248542	54248748	w1_echo_mouse_covar_LVM,w3_delta_mouse_covar_LVM,w3_echo_mouse_covar_LVM	7	NA	NA	NA	NA	NA	NA	NA	NA	NA	NA	NA	NA	NA	NA	NA	NA	NA	0	0	13	0	0	0	0	1	1	0	0	0	0	0	0	28
ENSMUSG00000081428	Tpt1-ps2	MGI:2664996	4	54577495	54578015	w1_echo_mouse_covar_LVM,w3_delta_mouse_covar_LVM,w3_echo_mouse_covar_LVM	7	NA	NA	NA	NA	NA	NA	NA	NA	NA	NA	NA	NA	NA	NA	NA	NA	NA	0	0	20	0	0	0	0	3	3	0	0	0	0	0	0	40
ENSMUSG00000086371	Gm12478	MGI:3651221	4	54659414	54702323	w1_echo_mouse_covar_LVM,w3_delta_mouse_covar_LVM,w3_echo_mouse_covar_LVM	7	NA	NA	NA	NA	NA	NA	NA	NA	NA	NA	NA	NA	NA	NA	NA	NA	NA	0	0	43	0	153	0	0	2	155	0	0	0	0	0	0	77
ENSMUSG00000087077	Gm12480	MGI:3651952	4	54664775	54668949	w1_echo_mouse_covar_LVM,w3_delta_mouse_covar_LVM,w3_echo_mouse_covar_LVM	7	NA	NA	NA	NA	NA	NA	NA	NA	NA	NA	NA	NA	NA	NA	NA	NA	NA	0	0	0	0	23	0	0	1	24	0	0	0	0	0	0	24
ENSMUSG00000083868	Gm12477	MGI:3651220	4	54682494	54683064	w1_echo_mouse_covar_LVM,w3_delta_mouse_covar_LVM,w3_echo_mouse_covar_LVM	7	NA	NA	NA	NA	NA	NA	NA	NA	NA	NA	NA	NA	NA	NA	NA	NA	NA	NA	NA	NA	NA	NA	NA	NA	NA	NA	NA	NA	NA	NA	NA	NA	NA
ENSMUSG00000082111	Gm12479	MGI:3651218	4	54866000	54867584	w1_echo_mouse_covar_LVM,w3_delta_mouse_covar_LVM,w3_echo_mouse_covar_LVM	7	NA	NA	NA	NA	NA	NA	NA	NA	NA	NA	NA	NA	NA	NA	NA	NA	NA	0	0	35	0	0	0	0	11	11	0	0	0	0	0	0	52
ENSMUSG00000060206	Zfp462	MGI:107690	4	54957920	55096435	w1_echo_mouse_covar_LVM,w3_delta_mouse_covar_LVM,w3_echo_mouse_covar_LVM	7	ILMN_2515893	4.59	4.6	0.01	0.772	-0.04,-0.06,0.04	0.74,0.58,0.69	-0.02,-0.13,-0.1	0.88,0.23,0.34	0.03,-0.02,-0.09	0.82,0.87,0.44	15836209	8.82e-05	109092769	0.00124	15836209	4.42e-05	11	0	32	0	966	8	0	0	0	0	0	2	0	0	19	20
ENSMUSG00000082704	Gm12515	MGI:3651354	4	55129435	55129795	w1_echo_mouse_covar_LVM,w3_delta_mouse_covar_LVM,w3_echo_mouse_covar_LVM	7	NA	NA	NA	NA	NA	NA	NA	NA	NA	NA	NA	NA	NA	NA	NA	NA	NA	0	0	35	0	0	0	0	7	7	0	0	0	0	0	0	23
ENSMUSG00000087614	Gm12514	MGI:3651364	4	55144080	55292351	w1_echo_mouse_covar_LVM,w3_delta_mouse_covar_LVM,w3_echo_mouse_covar_LVM	7	NA	NA	NA	NA	NA	NA	NA	NA	NA	NA	NA	NA	NA	NA	NA	NA	NA	0	0	72	0	1121	0	0	12	1133	0	0	0	0	0	0	56
ENSMUSG00000081177	Gm12509	MGI:3651361	4	55175880	55176488	w1_echo_mouse_covar_LVM,w3_delta_mouse_covar_LVM,w3_echo_mouse_covar_LVM	7	NA	NA	NA	NA	NA	NA	NA	NA	NA	NA	NA	NA	NA	NA	NA	NA	NA	0	0	7	0	0	0	0	1	1	0	0	0	0	0	0	53
ENSMUSG00000081504	Gm12508	MGI:3651359	4	55267609	55268091	w1_echo_mouse_covar_LVM,w3_delta_mouse_covar_LVM,w3_echo_mouse_covar_LVM	7	NA	NA	NA	NA	NA	NA	NA	NA	NA	NA	NA	NA	NA	NA	NA	NA	NA	0	0	66	0	0	0	0	1	1	0	0	0	0	0	0	54
ENSMUSG00000081542	Gm12512	MGI:3651362	4	55294936	55295152	w1_echo_mouse_covar_LVM,w3_delta_mouse_covar_LVM,w3_echo_mouse_covar_LVM	7	NA	NA	NA	NA	NA	NA	NA	NA	NA	NA	NA	NA	NA	NA	NA	NA	NA	0	0	91	0	0	0	0	3	3	0	0	0	0	0	0	79
ENSMUSG00000028426	Rad23b	MGI:105128	4	55362915	55405109	w1_echo_mouse_covar_LVM,w3_delta_mouse_covar_LVM,w3_echo_mouse_covar_LVM	7	NA	NA	NA	NA	NA	NA	NA	NA	NA	NA	NA	NA	NA	NA	NA	NA	NA	6	0	62	0	100	1	0	2	60	0	0	0	0	0	1	51
ENSMUSG00000084144	Gm12516	MGI:3651353	4	55405189	55405573	w1_echo_mouse_covar_LVM,w3_delta_mouse_covar_LVM,w3_echo_mouse_covar_LVM	7	NA	NA	NA	NA	NA	NA	NA	NA	NA	NA	NA	NA	NA	NA	NA	NA	NA	0	0	0	0	0	0	0	0	0	0	0	0	0	0	0	7
ENSMUSG00000084404	Gm12513	MGI:3649753	4	55421828	55422179	w1_echo_mouse_covar_LVM,w3_delta_mouse_covar_LVM,w3_echo_mouse_covar_LVM	7	NA	NA	NA	NA	NA	NA	NA	NA	NA	NA	NA	NA	NA	NA	NA	NA	NA	0	0	37	0	0	0	0	0	0	0	0	0	0	0	0	28
ENSMUSG00000087070	Gm12505	MGI:3651173	4	55423315	55431714	w1_echo_mouse_covar_LVM,w3_delta_mouse_covar_LVM,w3_echo_mouse_covar_LVM	7	NA	NA	NA	NA	NA	NA	NA	NA	NA	NA	NA	NA	NA	NA	NA	NA	NA	0	0	0	0	57	0	0	0	57	0	0	0	0	0	0	3
ENSMUSG00000086346	Gm12510	MGI:3651360	4	55463556	55478686	w1_echo_mouse_covar_LVM,w3_delta_mouse_covar_LVM,w3_echo_mouse_covar_LVM	7	NA	NA	NA	NA	NA	NA	NA	NA	NA	NA	NA	NA	NA	NA	NA	NA	NA	0	0	63	0	101	0	0	3	104	0	0	0	0	0	0	0
ENSMUSG00000082952	Gm12507	MGI:3651171	4	55521166	55521580	w1_echo_mouse_covar_LVM,w3_delta_mouse_covar_LVM,w3_echo_mouse_covar_LVM	7	NA	NA	NA	NA	NA	NA	NA	NA	NA	NA	NA	NA	NA	NA	NA	NA	NA	0	0	35	0	0	0	0	6	6	0	0	0	0	0	0	68
ENSMUSG00000003032	Klf4	MGI:1342287	4	55540013	55545347	w1_echo_mouse_covar_LVM,w3_delta_mouse_covar_LVM,w3_echo_mouse_covar_LVM	7	ILMN_1241903/ILMN_2999439/ILMN_1221264	8/7.03/6.92	7.94/6.99/6.86	-25	0.389/0.453/0.343	-0.22/-0.12/-0.1,-0.2/-0.27/-0.16,-0.27/-0.16/-0.23	0.046/0.29/0.36,0.077/0.015/0.15,0.015/0.15/0.042	-0.1/-0.1/-0.09,-0.1/-0.19/-0.06,-0.15/-0.12/-0.12	0.36/0.34/0.42,0.38/0.086/0.58,0.15/0.26/0.26	0.07/0.04/-0.05,0.11/0.14/0.1,0.08/0.1/0.04	0.56/0.7/0.67,0.35/0.21/0.4,0.47/0.39/0.71	62734150/11022006/11141715/11359317/62734150	0.000347/0.00175/0.00175/0.00175/0.000849	82861553/153216765/63785765/63812861	3.93e-05/0.000816/1.41e-05/1.41e-05	132616227/132634369/132648947/22306518/132616227/132634369/132648947	0.000341/0.000341/0.000341/0.000268/0.0014/0.0014/0.0014	0	0	45	0	8	0	0	0	0	0	0	0	0	0	1	16
ENSMUSG00000066176	Gm12511	MGI:3651363	4	55576137	55612168	w1_echo_mouse_covar_LVM,w3_delta_mouse_covar_LVM,w3_echo_mouse_covar_LVM	7	NA	NA	NA	NA	NA	NA	NA	NA	NA	NA	NA	NA	NA	NA	NA	NA	NA	0	0	4	0	272	0	0	4	276	0	0	1	0	0	0	61
ENSMUSG00000085375	Gm12506	MGI:3651170	4	55618021	55649773	w1_echo_mouse_covar_LVM,w3_delta_mouse_covar_LVM,w3_echo_mouse_covar_LVM	7	NA	NA	NA	NA	NA	NA	NA	NA	NA	NA	NA	NA	NA	NA	NA	NA	NA	0	0	16	0	308	0	0	7	315	0	0	0	0	0	0	41
ENSMUSG00000085643	Gm12519	MGI:3652272	4	55981895	56006611	w1_echo_mouse_covar_LVM,w3_delta_mouse_covar_LVM,w3_echo_mouse_covar_LVM	7	NA	NA	NA	NA	NA	NA	NA	NA	NA	NA	NA	NA	NA	NA	NA	NA	NA	NA	NA	NA	NA	NA	NA	NA	NA	NA	NA	NA	NA	NA	NA	NA	NA
ENSMUSG00000081290	Gm12520	MGI:3652271	4	56175812	56176127	w1_echo_mouse_covar_LVM,w3_delta_mouse_covar_LVM,w3_echo_mouse_covar_LVM	7	NA	NA	NA	NA	NA	NA	NA	NA	NA	NA	NA	NA	NA	NA	NA	NA	NA	NA	NA	NA	NA	NA	NA	NA	NA	NA	NA	NA	NA	NA	NA	NA	NA
ENSMUSG00000085020	2310081O03Rik	MGI:1919656	4	56233489	56237393	w1_echo_mouse_covar_LVM,w3_delta_mouse_covar_LVM,w3_echo_mouse_covar_LVM	7	NA	NA	NA	NA	NA	NA	NA	NA	NA	NA	NA	NA	NA	NA	NA	NA	NA	NA	NA	NA	NA	NA	NA	NA	NA	NA	NA	NA	NA	NA	NA	NA	NA
ENSMUSG00000082613	Gm12518	MGI:3652273	4	56400674	56401452	w1_echo_mouse_covar_LVM,w3_delta_mouse_covar_LVM,w3_echo_mouse_covar_LVM	7	NA	NA	NA	NA	NA	NA	NA	NA	NA	NA	NA	NA	NA	NA	NA	NA	NA	NA	NA	NA	NA	NA	NA	NA	NA	NA	NA	NA	NA	NA	NA	NA	NA
ENSMUSG00000028434	Epb4.1l4b	MGI:1859149	4	57004844	57156309	w1_delta_mouse_covar_LVIDd	8	NA	NA	NA	NA	NA	NA	NA	NA	NA	NA	NA	NA	NA	NA	NA	NA	NA	NA	NA	NA	NA	NA	NA	NA	NA	NA	NA	NA	NA	NA	NA	NA	NA
ENSMUSG00000085967	Gm12530	MGI:3651546	4	57184943	57189426	w1_delta_mouse_covar_LVIDd	8	NA	NA	NA	NA	NA	NA	NA	NA	NA	NA	NA	NA	NA	NA	NA	NA	NA	NA	NA	NA	NA	NA	NA	NA	NA	NA	NA	NA	NA	NA	NA	NA	NA
ENSMUSG00000038764	Ptpn3	MGI:105307	4	57203713	57314709	w1_delta_mouse_covar_LVIDd	8	ILMN_2885922	4.67	4.69	0.03	0.281	-0.02	0.83	-0.06	0.6	-0.03	0.82	130398898	0.00028	3591499	0.000388	43944635	8.34e-05	NA	NA	NA	NA	NA	NA	NA	NA	NA	NA	NA	NA	NA	NA	NA	NA
ENSMUSG00000085654	Gm12536	MGI:3650719	4	57312968	57320177	w1_delta_mouse_covar_LVIDd	8	NA	NA	NA	NA	NA	NA	NA	NA	NA	NA	NA	NA	NA	NA	NA	NA	NA	NA	NA	NA	NA	NA	NA	NA	NA	NA	NA	NA	NA	NA	NA	NA	NA
ENSMUSG00000087044	1700042G15Rik	MGI:1920599	4	57373740	57377164	w1_delta_mouse_covar_LVIDd	8	NA	NA	NA	NA	NA	NA	NA	NA	NA	NA	NA	NA	NA	NA	NA	NA	NA	NA	NA	NA	NA	NA	NA	NA	NA	NA	NA	NA	NA	NA	NA	NA	NA
ENSMUSG00000078696	Gm12537	MGI:3650720	4	57383645	57384897	w1_delta_mouse_covar_LVIDd	8	NA	NA	NA	NA	NA	NA	NA	NA	NA	NA	NA	NA	NA	NA	NA	NA	NA	NA	NA	NA	NA	NA	NA	NA	NA	NA	NA	NA	NA	NA	NA	NA	NA
ENSMUSG00000081540	Gm12538	MGI:3650715	4	57426583	57427068	w1_delta_mouse_covar_LVIDd	8	NA	NA	NA	NA	NA	NA	NA	NA	NA	NA	NA	NA	NA	NA	NA	NA	NA	NA	NA	NA	NA	NA	NA	NA	NA	NA	NA	NA	NA	NA	NA	NA	NA
ENSMUSG00000090053	Palm2	MGI:1934601	4	57447119	57724888	w1_delta_mouse_covar_LVIDd	8	ILMN_2670330	4.53	4.54	0	0.952	0.2	0.076	-0.1	0.38	-0.13	0.26	109163834	0.00015	104938692	0.00537	109163834	0.00288	NA	NA	NA	NA	NA	NA	NA	NA	NA	NA	NA	NA	NA	NA	NA	NA
ENSMUSG00000081615	Gm12539	MGI:3650716	4	57468433	57470421	w1_delta_mouse_covar_LVIDd	8	NA	NA	NA	NA	NA	NA	NA	NA	NA	NA	NA	NA	NA	NA	NA	NA	NA	NA	NA	NA	NA	NA	NA	NA	NA	NA	NA	NA	NA	NA	NA	NA	NA
ENSMUSG00000089945	Gm20459	MGI:5141924	4	57581051	57909854	w1_delta_mouse_covar_LVIDd	8	NA	NA	NA	NA	NA	NA	NA	NA	NA	NA	NA	NA	NA	NA	NA	NA	NA	7	0	13	0	258	2	267	0	0	0	0	0	0	0	0	0
ENSMUSG00000038729	Akap2	MGI:1306795	4	57730529	57909854	w1_delta_mouse_covar_LVIDd	8	ILMN_3116504	8.64	8.93	0.29	6.68e-07	0.21	0.062	0.18	0.1	0.06	0.61	124165364	0.00107	124207675/124222983	0.000189/0.000189	108616540	2.38e-05	0	0	20	0	794	0	0	2	794	0	0	0	0	0	0	31
ENSMUSG00000073846	Gm12526	MGI:3651778	4	57770611	57776773	w1_delta_mouse_covar_LVIDd	8	NA	NA	NA	NA	NA	NA	NA	NA	NA	NA	NA	NA	NA	NA	NA	NA	NA	NA	NA	NA	NA	NA	NA	NA	NA	NA	NA	NA	NA	NA	NA	NA	NA
ENSMUSG00000052117	D630039A03Rik	MGI:2442889	4	57921355	57929169	w1_delta_mouse_covar_LVIDd	8	ILMN_2644123	4.57	4.58	0.01	0.822	0.13	0.24	0.02	0.88	-0.04	0.74	86800384/87041642/87415575	0.00557/0.00557/0.00557	101198029	0.0067	35356904	0.00267	1	5	8	0	8	0	0	0	0	0	0	0	0	0	0	54
ENSMUSG00000028367	Txn1	MGI:98874	4	57956245	57969283	w1_delta_mouse_covar_LVIDd	8	ILMN_3009572	6.12	6.11	-0.01	0.817	-0.15	0.18	-0.15	0.17	0.04	0.7	29245732	0.0055	136996959	0.000265	123194141	0.00119	4	0	47	0	26	0	0	0	0	0	0	0	0	0	0	12
ENSMUSG00000038709	Txndc8	MGI:1914652	4	57996899	58021996	w1_delta_mouse_covar_LVIDd	8	ILMN_2460188	4.49	4.51	0.03	0.14	-0.22	0.045	0.08	0.48	0.22	0.056	107156737/107160357	0.00531/0.00531	125116724	7.96e-05	12893356	0.000151	0	0	6	0	75	0	0	0	6	0	0	0	0	0	0	18
ENSMUSG00000028369	Svep1	MGI:1928849	4	58055314	58219731	w1_delta_mouse_covar_LVIDd	8	NA	NA	NA	NA	NA	NA	NA	NA	NA	NA	NA	NA	NA	NA	NA	NA	NA	2	0	88	0	671	10	0	8	348	0	0	4	0	0	16	19
ENSMUSG00000092061	Gm17243	MGI:4936877	4	58191119	58219507	w1_delta_mouse_covar_LVIDd	8	NA	NA	NA	NA	NA	NA	NA	NA	NA	NA	NA	NA	NA	NA	NA	NA	NA	NA	NA	NA	NA	NA	NA	NA	NA	NA	NA	NA	NA	NA	NA	NA	NA
ENSMUSG00000057280	Musk	MGI:103581	4	58298834	58390290	w1_delta_mouse_covar_LVIDd	8	ILMN_1259616	4.54	4.54	0	0.886	0.09	0.45	0.16	0.15	0.03	0.77	82169298/82225610/82358284/82400008/82403629/82564569	0.00339/0.00339/0.00339/0.00339/0.00339/0.00339	149102170	0.00407	149827316	0.00258	3	1	6	0	499	0	0	0	0	0	0	0	0	0	2	58
ENSMUSG00000038668	Lpar1	MGI:108429	4	58448127	58566770	w1_delta_mouse_covar_LVIDd	8	NA	NA	NA	NA	NA	NA	NA	NA	NA	NA	NA	NA	NA	NA	NA	NA	NA	3	0	3	0	241	1	0	0	0	0	0	0	0	0	0	31
ENSMUSG00000093293	Mir3095	MGI:4834310	4	58453884	58453970	w1_delta_mouse_covar_LVIDd	8	NA	NA	NA	NA	NA	NA	NA	NA	NA	NA	NA	NA	NA	NA	NA	NA	NA	NA	NA	NA	NA	NA	NA	NA	NA	NA	NA	NA	NA	NA	NA	NA	NA
ENSMUSG00000083834	Gm12577	MGI:3651713	4	58496124	58496697	w1_delta_mouse_covar_LVIDd	8	NA	NA	NA	NA	NA	NA	NA	NA	NA	NA	NA	NA	NA	NA	NA	NA	NA	NA	NA	NA	NA	NA	NA	NA	NA	NA	NA	NA	NA	NA	NA	NA	NA
ENSMUSG00000081186	Gm12578	MGI:3651712	4	58602636	58603052	w1_delta_mouse_covar_LVIDd	8	NA	NA	NA	NA	NA	NA	NA	NA	NA	NA	NA	NA	NA	NA	NA	NA	NA	0	0	3	0	0	0	0	1	1	0	0	0	0	0	0	11
ENSMUSG00000083145	Gm12579	MGI:3651711	4	58623930	58624712	w1_delta_mouse_covar_LVIDd	8	NA	NA	NA	NA	NA	NA	NA	NA	NA	NA	NA	NA	NA	NA	NA	NA	NA	0	0	4	0	0	0	0	2	2	0	0	0	0	0	0	6
ENSMUSG00000086470	Gm12580	MGI:3651872	4	58661264	58671464	w1_delta_mouse_covar_LVIDd	8	NA	NA	NA	NA	NA	NA	NA	NA	NA	NA	NA	NA	NA	NA	NA	NA	NA	0	0	2	0	11	0	0	1	12	0	0	0	0	0	0	11
ENSMUSG00000043385	Olfr267	MGI:3030101	4	58797651	58798594	w1_delta_mouse_covar_LVIDd	8	NA	NA	NA	NA	NA	NA	NA	NA	NA	NA	NA	NA	NA	NA	NA	NA	NA	0	0	39	0	0	1	0	0	0	0	0	0	0	0	4	14
ENSMUSG00000050812	AI314180	MGI:2140220	4	58811783	58925621	w1_delta_mouse_covar_LVIDd	8	ILMN_1249363	8.51	8.42	-0.09	0.0706	-0.11	0.34	-0.19	0.084	0.03	0.82	43302340	0.00229	149100020	0.000146	155559484	0.000317	3	0	72	0	330	0	0	2	21	0	0	0	0	0	2	29
ENSMUSG00000038630	Zkscan16	MGI:3510405	4	58956500	58971227	w1_delta_mouse_covar_LVIDd	8	NA	NA	NA	NA	NA	NA	NA	NA	NA	NA	NA	NA	NA	NA	NA	NA	NA	1	0	25	0	75	5	0	0	0	0	0	0	0	0	4	54
ENSMUSG00000028378	Ptgr1	MGI:1914353	4	58978311	58999991	w1_delta_mouse_covar_LVIDd	8	NA	NA	NA	NA	NA	NA	NA	NA	NA	NA	NA	NA	NA	NA	NA	NA	NA	4	0	29	0	68	3	0	0	0	0	0	1	0	0	2	0
ENSMUSG00000070972	Dnajc25	MGI:1919679	4	59007934	59038445	w1_delta_mouse_covar_LVIDd	8	NA	NA	NA	NA	NA	NA	NA	NA	NA	NA	NA	NA	NA	NA	NA	NA	NA	NA	NA	NA	NA	NA	NA	NA	NA	NA	NA	NA	NA	NA	NA	NA	NA
ENSMUSG00000092345	Gm20503	MGI:5141968	4	59016082	59054760	w1_delta_mouse_covar_LVIDd	8	NA	NA	NA	NA	NA	NA	NA	NA	NA	NA	NA	NA	NA	NA	NA	NA	NA	NA	NA	NA	NA	NA	NA	NA	NA	NA	NA	NA	NA	NA	NA	NA	NA
ENSMUSG00000038607	Gng10	MGI:1336169	4	59047960	59054775	w1_delta_mouse_covar_LVIDd	8	NA	NA	NA	NA	NA	NA	NA	NA	NA	NA	NA	NA	NA	NA	NA	NA	NA	NA	NA	NA	NA	NA	NA	NA	NA	NA	NA	NA	NA	NA	NA	NA	NA
ENSMUSG00000038598	AI481877	MGI:2140313	4	59056625	59151855	w1_delta_mouse_covar_LVIDd	8	NA	NA	NA	NA	NA	NA	NA	NA	NA	NA	NA	NA	NA	NA	NA	NA	NA	NA	NA	NA	NA	NA	NA	NA	NA	NA	NA	NA	NA	NA	NA	NA	NA
ENSMUSG00000081432	Gm12593	MGI:3649249	4	59103059	59103801	w1_delta_mouse_covar_LVIDd	8	NA	NA	NA	NA	NA	NA	NA	NA	NA	NA	NA	NA	NA	NA	NA	NA	NA	NA	NA	NA	NA	NA	NA	NA	NA	NA	NA	NA	NA	NA	NA	NA	NA
ENSMUSG00000086660	Gm12594	MGI:3649447	4	59147940	59150326	w1_delta_mouse_covar_LVIDd	8	NA	NA	NA	NA	NA	NA	NA	NA	NA	NA	NA	NA	NA	NA	NA	NA	NA	NA	NA	NA	NA	NA	NA	NA	NA	NA	NA	NA	NA	NA	NA	NA	NA
ENSMUSG00000082978	Rpsa-ps11	MGI:3649246	4	59175140	59176028	w1_delta_mouse_covar_LVIDd	8	NA	NA	NA	NA	NA	NA	NA	NA	NA	NA	NA	NA	NA	NA	NA	NA	NA	NA	NA	NA	NA	NA	NA	NA	NA	NA	NA	NA	NA	NA	NA	NA	NA
ENSMUSG00000028381	Ugcg	MGI:1332243	4	59202129	59235705	w1_delta_mouse_covar_LVIDd	8	ILMN_2840091	9.59	9.68	0.09	0.0774	0.02	0.86	0.07	0.51	0.02	0.83	57243299	0.000359	64009243/64052001/64058392	4.49e-07/4.49e-07/4.49e-07	155557470	6.51e-05	NA	NA	NA	NA	NA	NA	NA	NA	NA	NA	NA	NA	NA	NA	NA	NA
ENSMUSG00000086952	Gm12596	MGI:3649247	4	59272923	59276141	w1_delta_mouse_covar_LVIDd	8	NA	NA	NA	NA	NA	NA	NA	NA	NA	NA	NA	NA	NA	NA	NA	NA	NA	NA	NA	NA	NA	NA	NA	NA	NA	NA	NA	NA	NA	NA	NA	NA	NA
ENSMUSG00000038578	Susd1	MGI:3651543	4	59327555	59451505	w1_delta_mouse_covar_LVIDd	8	NA	NA	NA	NA	NA	NA	NA	NA	NA	NA	NA	NA	NA	NA	NA	NA	NA	NA	NA	NA	NA	NA	NA	NA	NA	NA	NA	NA	NA	NA	NA	NA	NA
ENSMUSG00000083979	Gm12527	MGI:3651542	4	59381175	59381738	w1_delta_mouse_covar_LVIDd	8	NA	NA	NA	NA	NA	NA	NA	NA	NA	NA	NA	NA	NA	NA	NA	NA	NA	NA	NA	NA	NA	NA	NA	NA	NA	NA	NA	NA	NA	NA	NA	NA	NA
ENSMUSG00000066154	Mup3	MGI:97235	4	61744510	61748376	w3_echo_mouse_covar_LVM	9	NA	NA	NA	NA	NA	NA	NA	NA	NA	NA	NA	NA	NA	NA	NA	NA	NA	NA	NA	NA	NA	NA	NA	NA	NA	NA	NA	NA	NA	NA	NA	NA	NA
ENSMUSG00000085404	Gm12909	MGI:3651135	4	61749322	61751558	w3_echo_mouse_covar_LVM	9	NA	NA	NA	NA	NA	NA	NA	NA	NA	NA	NA	NA	NA	NA	NA	NA	NA	NA	NA	NA	NA	NA	NA	NA	NA	NA	NA	NA	NA	NA	NA	NA	NA
ENSMUSG00000086530	Gm12910	MGI:3651134	4	61773965	61781963	w3_echo_mouse_covar_LVM	9	NA	NA	NA	NA	NA	NA	NA	NA	NA	NA	NA	NA	NA	NA	NA	NA	NA	NA	NA	NA	NA	NA	NA	NA	NA	NA	NA	NA	NA	NA	NA	NA	NA
ENSMUSG00000066153	Mup21	MGI:3650630	4	61808966	61811897	w3_echo_mouse_covar_LVM	9	NA	NA	NA	NA	NA	NA	NA	NA	NA	NA	NA	NA	NA	NA	NA	NA	NA	NA	NA	NA	NA	NA	NA	NA	NA	NA	NA	NA	NA	NA	NA	NA	NA
ENSMUSG00000028389	Zfp37	MGI:99181	4	61850574	61869480	w3_echo_mouse_covar_LVM	9	ILMN_2809334	5.91	6.01	0.1	0.0495	0.09	0.41	0.11	0.32	0.09	0.41	94758608	0.00194	61517973	0.00107	128438003	0.00187	NA	NA	NA	NA	NA	NA	NA	NA	NA	NA	NA	NA	NA	NA	NA	NA
ENSMUSG00000066152	Slc31a2	MGI:1333844	4	61923596	61959445	w3_echo_mouse_covar_LVM	9	ILMN_2634656	6.43	6.38	-0.05	0.278	0	0.99	-0.27	0.011	-0.17	0.14	135427898/135435285/135455976/135475462/135478307/135481831/135492845	4e-04/4e-04/4e-04/4e-04/4e-04/4e-04/4e-04	94588538	0.000638	63165153	0.00171	0	0	0	0	24	0	0	0	0	0	0	0	0	0	0	20
ENSMUSG00000066151	Fkbp15	MGI:2444782	4	61961376	62021582	w3_echo_mouse_covar_LVM	9	NA	NA	NA	NA	NA	NA	NA	NA	NA	NA	NA	NA	NA	NA	NA	NA	NA	0	0	5	0	58	0	0	3	20	0	0	0	0	0	1	22
ENSMUSG00000066150	Slc31a1	MGI:1333843	4	62021761	62052803	w3_echo_mouse_covar_LVM	9	ILMN_1254437	8.95	8.84	-0.12	0.000268	0.04	0.72	-0.03	0.81	0.01	0.95	132821069	2.1e-05	155540856	0.00111	129646057	0.0004	5	0	0	0	83	0	0	0	0	0	0	0	0	0	0	50
ENSMUSG00000066149	Cdc26	MGI:1913690	4	62044688	62069676	w3_echo_mouse_covar_LVM	9	ILMN_2588986	4.66	4.66	0	0.986	0.06	0.59	0.03	0.77	-0.07	0.56	129945113	0.0127	95530119	0.000345	120977814	0.000521	0	2	23	0	27	0	0	0	0	0	0	0	0	0	0	0
ENSMUSG00000066148	Prpf4	MGI:1917302	4	62069831	62088024	w3_echo_mouse_covar_LVM	9	NA	NA	NA	NA	NA	NA	NA	NA	NA	NA	NA	NA	NA	NA	NA	NA	NA	NA	NA	NA	NA	NA	NA	NA	NA	NA	NA	NA	NA	NA	NA	NA	NA
ENSMUSG00000063851	Rnf183	MGI:1923322	4	62088574	62096286	w3_echo_mouse_covar_LVM	9	NA	NA	NA	NA	NA	NA	NA	NA	NA	NA	NA	NA	NA	NA	NA	NA	NA	0	0	1	0	0	0	0	0	0	0	0	0	0	0	0	1
ENSMUSG00000028391	Wdr31	MGI:1918604	4	62109687	62131930	w3_echo_mouse_covar_LVM	9	ILMN_1258609/ILMN_2842654	4.67/4.67	4.71/4.66	0.05/-0.01	0.128/0.812	-0.375	0.6/0.15	5	0.36/0.87	0.869565	0.071/0.046	123655128/40432205	0.000452/0.000939	132094953/132380276/132407250/132450471/132461754/132469363/132472121/45341933	0.000768/0.000768/0.000768/0.000768/0.000768/0.000768/0.000768/0.000149	37228716/106372735	0.000286/1e-04	NA	NA	NA	NA	NA	NA	NA	NA	NA	NA	NA	NA	NA	NA	NA	NA
ENSMUSG00000028392	Bspry	MGI:2177191	4	62141085	62158332	w3_echo_mouse_covar_LVM	9	ILMN_2678134	4.6	4.62	0.02	0.551	-0.11	0.33	0.02	0.88	0.1	0.38	133521695/134416255/134452902/134457451/134457611	0.000532/0.000532/0.000532/0.000532/0.000532	81708444	0.00264	129759043	0.00349	0	0	0	0	2	0	0	0	0	0	0	0	0	0	0	0
ENSMUSG00000038422	Hdhd3	MGI:1919998	4	62160042	62164501	w3_echo_mouse_covar_LVM	9	ILMN_2608145	7.43	7.31	-0.12	0.0387	-0.17	0.12	-0.19	0.071	0.05	0.68	61517973	5.84e-17	59900416	4.05e-20	99061880	0.000134	NA	NA	NA	NA	NA	NA	NA	NA	NA	NA	NA	NA	NA	NA	NA	NA
ENSMUSG00000028393	Alad	MGI:96853	4	62170203	62180952	w3_echo_mouse_covar_LVM	9	ILMN_2655015	12.3	12.01	-0.29	4.63e-11	-0.22	0.05	-0.31	0.0031	-0.19	0.087	61517973	4.63e-21	61517973	1.27e-25	130365687	3.89e-05	0	0	1	0	0	0	0	0	0	0	0	0	0	0	0	1
ENSMUSG00000028394	Pole3	MGI:1933378	4	62183683	62186102	w3_echo_mouse_covar_LVM	9	ILMN_2840296/ILMN_1247613	7.97/7.56	7.91/7.61	-1.2	0.0321/0.236	-2.66667	0.47/0.82	0.02/0.07	0.83/0.51	0.08/-0.02	0.49/0.85	45797190/44097459	0.00338/2.46e-05	96809832/45702825	0.000664/0.000183	96809832/105110413	0.00279/0.00829	NA	NA	NA	NA	NA	NA	NA	NA	NA	NA	NA	NA	NA	NA	NA	NA
ENSMUSG00000058046	4933430I17Rik	MGI:3045314	4	62186403	62209027	w3_echo_mouse_covar_LVM	9	NA	NA	NA	NA	NA	NA	NA	NA	NA	NA	NA	NA	NA	NA	NA	NA	NA	0	0	0	0	4	0	0	0	0	0	0	0	0	0	0	0
ENSMUSG00000059810	Rgs3	MGI:1354734	4	62220881	62364052	w3_echo_mouse_covar_LVM	9	ILMN_1241709/ILMN_2597135/ILMN_2610679/ILMN_1239208/ILMN_2611960/ILMN_3132318/ILMN_2610678/ILMN_1228100	5.26/4.74/4.88/7.62/4.51/5.11/4.91/4.99	5.23/4.74/4.83/7.64/4.5/5.11/4.85/4.93	#DIV/0!	0.633/0.894/0.168/0.679/0.721/0.968/0.0727/0.107	-63593.8	0.83/0.28/0.49/0.3/0.074/0.065/0.24/0.67	0.02/-0.01/-0.05/-0.11/0.01/-0.15/-0.05/0.03	0.88/0.91/0.61/0.32/0.9/0.15/0.62/0.8	0.07/0.12/-0.03/0/-0.07/-0.2/-0.14/0	0.57/0.28/0.78/0.99/0.52/0.07/0.23/0.98	44097459/131937021/138558693/62357594/62365991/22306518/33403770/43467018/132821069	0.00643/0.00108/0.00428/2.48e-08/2.48e-08/0.009/0.000536/0.000679/0.000223	153901098/153907888/9603755/125326271/125340831/54949011/123400432/93940545/132756653/154026576	0.000642/0.000642/0.00902/0.00147/0.00147/1.49e-09/2.96e-05/0.000709/0.00742/0.000641	131042430/131937021/109883434/59498902/88541460/93231370/127422406/132136942	0.00192/0.000811/0.00155/0.000526/0.00121/7.05e-05/8.43e-05/0.00178	0	2	21	0	449	0	0	2	156	0	0	1	0	0	1	40
ENSMUSG00000085177	Gm11209	MGI:3650632	4	62288711	62294746	w3_echo_mouse_covar_LVM	9	NA	NA	NA	NA	NA	NA	NA	NA	NA	NA	NA	NA	NA	NA	NA	NA	NA	NA	NA	NA	NA	NA	NA	NA	NA	NA	NA	NA	NA	NA	NA	NA	NA
ENSMUSG00000085223	Gm11210	MGI:3650633	4	62367015	62386771	w3_echo_mouse_covar_LVM	9	NA	NA	NA	NA	NA	NA	NA	NA	NA	NA	NA	NA	NA	NA	NA	NA	NA	0	0	0	0	14	0	0	0	14	0	0	0	0	0	0	0
ENSMUSG00000086139	Gm11211	MGI:3651244	4	62384550	62388571	w3_echo_mouse_covar_LVM	9	NA	NA	NA	NA	NA	NA	NA	NA	NA	NA	NA	NA	NA	NA	NA	NA	NA	0	0	15	0	13	0	0	1	14	0	0	0	0	0	0	15
ENSMUSG00000082048	Gm11481	MGI:3652240	4	62600555	62600809	w3_echo_mouse_covar_LVM	9	NA	NA	NA	NA	NA	NA	NA	NA	NA	NA	NA	NA	NA	NA	NA	NA	NA	0	0	0	0	0	0	0	0	0	0	0	0	0	0	0	1
ENSMUSG00000083635	Gm11480	MGI:3652010	4	62600946	62601604	w3_echo_mouse_covar_LVM	9	NA	NA	NA	NA	NA	NA	NA	NA	NA	NA	NA	NA	NA	NA	NA	NA	NA	0	0	75	0	0	0	0	8	8	0	0	0	0	0	0	54
ENSMUSG00000028358	Zfp618	MGI:1919950	4	62626607	62800742	w3_echo_mouse_covar_LVM	9	NA	NA	NA	NA	NA	NA	NA	NA	NA	NA	NA	NA	NA	NA	NA	NA	NA	0	0	9	0	360	0	0	1	1	0	0	1	0	0	1	36
ENSMUSG00000028356	Ambp	MGI:88002	4	62804309	62815833	w3_echo_mouse_covar_LVM	9	NA	NA	NA	NA	NA	NA	NA	NA	NA	NA	NA	NA	NA	NA	NA	NA	NA	0	1	11	0	10	0	0	0	0	0	0	0	0	0	2	7
ENSMUSG00000028357	Kif12	MGI:1098232	4	62826668	62833165	w3_echo_mouse_covar_LVM	9	NA	NA	NA	NA	NA	NA	NA	NA	NA	NA	NA	NA	NA	NA	NA	NA	NA	0	0	7	0	3	0	0	0	3	0	0	1	0	0	0	5
ENSMUSG00000045672	Col27a1	MGI:2672118	4	62875038	62996025	w3_echo_mouse_covar_LVM	9	ILMN_2687324	4.77	4.83	0.06	0.0874	-0.08	0.5	0.09	0.42	0.11	0.32	129630776	0.00342	147512007	8e-05	140831857	0.000712	0	2	1	0	475	5	453	6	43	0	0	3	0	0	8	74
ENSMUSG00000070102	Mir455	MGI:3629649	4	62917885	62917966	w3_echo_mouse_covar_LVM	9	NA	NA	NA	NA	NA	NA	NA	NA	NA	NA	NA	NA	NA	NA	NA	NA	NA	NA	NA	NA	NA	NA	NA	NA	NA	NA	NA	NA	NA	NA	NA	NA	NA
ENSMUSG00000039196	Orm1	MGI:97443	4	63005594	63009197	w3_echo_mouse_covar_LVM	9	ILMN_1226935	5.72	5.82	0.1	0.516	-0.06	0.61	-0.17	0.11	-0.06	0.57	58170427	3.2e-07	109905037	0.000127	58170427	2.34e-05	0	0	0	0	0	0	0	0	0	0	0	0	0	0	0	7
ENSMUSG00000082141	Gm11212	MGI:3651243	4	63011445	63014880	w3_echo_mouse_covar_LVM	9	NA	NA	NA	NA	NA	NA	NA	NA	NA	NA	NA	NA	NA	NA	NA	NA	NA	0	0	3	0	6	0	0	4	10	0	0	0	0	0	0	8
ENSMUSG00000028359	Orm3	MGI:97445	4	63017196	63020545	w3_echo_mouse_covar_LVM	9	ILMN_3160335	4.46	4.48	0.02	0.156	-0.12	0.27	0.21	0.05	0.24	0.03	64196047	0.00229	59739437	0.000252	63181938/63194571	0.001/0.001	NA	NA	NA	NA	NA	NA	NA	NA	NA	NA	NA	NA	NA	NA	NA	NA
ENSMUSG00000061540	Orm2	MGI:97444	4	63023483	63026912	w3_echo_mouse_covar_LVM	9	ILMN_2591264	4.85	4.8	-0.05	0.281	0.08	0.5	-0.07	0.51	-0.11	0.34	133732760	3.74e-05	153643503	0.00287	154494526	0.00123	0	0	8	0	5	0	0	0	0	0	0	0	0	0	0	6
ENSMUSG00000039158	Akna	MGI:2140340	4	63028159	63064479	w3_echo_mouse_covar_LVM	9	ILMN_2787785	5.65	5.56	-0.09	0.125	0.12	0.28	0.05	0.66	-0.09	0.43	63072859/63073295	0.000398/0.000398	111142395/111206284	0.000779/0.000779	88541460	0.000403	0	1	31	0	128	6	0	1	3	0	0	1	0	0	5	87
ENSMUSG00000086953	4933437N03Rik	MGI:1914033	4	63042392	63055052	w3_echo_mouse_covar_LVM	9	NA	NA	NA	NA	NA	NA	NA	NA	NA	NA	NA	NA	NA	NA	NA	NA	NA	NA	NA	NA	NA	NA	NA	NA	NA	NA	NA	NA	NA	NA	NA	NA	NA
ENSMUSG00000039137	Whrn	MGI:2682003	4	63075944	63157025	w3_echo_mouse_covar_LVM	9	ILMN_2476329/ILMN_3082031	9.98/8.2	9.64/7.82	0.868421	1.86e-09/1.79e-08	1.25	0.36/0.48	0.727273	0.026/0.0014	0.619048	0.26/0.069	3825900/89027894/89053276/89056028	3.19e-05/0.000111/0.000111/0.000111	54510048/149361303	0.000237/0.000349	134279414/134279414	0.000919/3.96e-05	0	0	112	0	338	0	0	8	311	0	0	0	0	0	0	9
ENSMUSG00000039105	Atp6v1g1	MGI:1913540	4	63205806	63211784	w3_echo_mouse_covar_LVM	9	ILMN_2928875	9.54	9.58	0.03	0.467	-0.22	0.047	-0.21	0.051	-0.03	0.81	63181938/63194571	2.16e-14/2.16e-14	63181938/63194571	3e-11/3e-11	132729080	0.000719	1	0	7	0	40	0	0	0	0	0	0	0	0	0	0	3
ENSMUSG00000045917	6330416G13Rik	MGI:1913920	4	63219815	63247391	w3_echo_mouse_covar_LVM	9	ILMN_2875169	7.34	7.22	-0.12	0.00157	0.18	0.1	-0.15	0.18	-0.24	0.035	89070695	1.46e-05	89042826	0.0114	15820730	0.00131	3	0	60	0	37	0	0	1	8	0	0	1	0	0	2	15
ENSMUSG00000083943	Gm11483	MGI:3652237	4	63228448	63228694	w3_echo_mouse_covar_LVM	9	NA	NA	NA	NA	NA	NA	NA	NA	NA	NA	NA	NA	NA	NA	NA	NA	NA	NA	NA	NA	NA	NA	NA	NA	NA	NA	NA	NA	NA	NA	NA	NA	NA
ENSMUSG00000084782	Gm11213	MGI:3701774	4	63257936	63266295	w3_echo_mouse_covar_LVM	9	NA	NA	NA	NA	NA	NA	NA	NA	NA	NA	NA	NA	NA	NA	NA	NA	NA	0	0	19	0	25	0	0	2	27	0	0	0	0	0	0	0
ENSMUSG00000058935	1700018C11Rik	MGI:1922774	4	63268123	63283462	w3_echo_mouse_covar_LVM	9	ILMN_2649579	4.76	4.72	-0.04	0.205	0.04	0.74	-0.08	0.46	-0.07	0.56	58084795	0.000139	131462113	8.29e-05	8495947	0.00111	0	0	13	0	39	0	0	0	0	0	0	1	0	0	4	29
ENSMUSG00000086817	Gm11482	MGI:3652238	4	63295455	63300474	w3_echo_mouse_covar_LVM	9	NA	NA	NA	NA	NA	NA	NA	NA	NA	NA	NA	NA	NA	NA	NA	NA	NA	0	0	18	0	4	0	0	0	4	0	0	0	0	0	0	26
ENSMUSG00000081503	Gm11214	MGI:3651045	4	63323389	63324410	w3_echo_mouse_covar_LVM	9	NA	NA	NA	NA	NA	NA	NA	NA	NA	NA	NA	NA	NA	NA	NA	NA	NA	NA	NA	NA	NA	NA	NA	NA	NA	NA	NA	NA	NA	NA	NA	NA	NA
ENSMUSG00000050395	Tnfsf15	MGI:2180140	4	63385637	63406147	w3_echo_mouse_covar_LVM	9	NA	NA	NA	NA	NA	NA	NA	NA	NA	NA	NA	NA	NA	NA	NA	NA	NA	7	0	25	0	94	0	0	0	0	0	0	0	0	0	2	18
ENSMUSG00000028362	Tnfsf8	MGI:88328	4	63492342	63522381	w3_echo_mouse_covar_LVM	9	ILMN_2435486	4.74	4.74	0	0.85	0.08	0.49	0.15	0.16	0.14	0.21	115124753	0.0059	114684935	0.000352	4743896	0.00242	5	3	16	0	242	0	0	0	0	0	0	0	0	0	2	3
ENSMUSG00000084345	Rpl17-ps4	MGI:3651043	4	63556549	63557156	w3_echo_mouse_covar_LVM	9	NA	NA	NA	NA	NA	NA	NA	NA	NA	NA	NA	NA	NA	NA	NA	NA	NA	0	0	8	0	0	0	0	0	0	0	0	0	0	0	0	9
ENSMUSG00000028364	Tnc	MGI:101922	4	63620819	63681760	w3_echo_mouse_covar_LVM	9	ILMN_2454497/ILMN_1236724/ILMN_2485085	4.53/4.93/4.57	4.54/4.93/4.63	0.01/0/0.06	0.766/0.932/0.0476	0/0.09/0.16	0.98/0.43/0.16	-7.14286	0.22/0.23/0.18	-333.333	0.38/0.94/0.83	53609952/53617633/53905432/53922012/53929861/53936095/141805272/70574599	0.000869/0.000869/0.000869/0.000869/0.000869/0.000869/0.0025/0.0126	10746551/83303896/103020114	0.000543/0.00109/0.00562	82118138/82559865/125970692	0.017/0.00129/0.0328	1	0	67	0	55	0	0	0	0	0	0	0	0	0	0	0
ENSMUSG00000073821	8030451A03Rik	MGI:1915353	4	63640888	63810958	w3_echo_mouse_covar_LVM	9	NA	NA	NA	NA	NA	NA	NA	NA	NA	NA	NA	NA	NA	NA	NA	NA	NA	0	0	5	0	296	0	0	3	299	0	0	0	0	0	0	15
ENSMUSG00000086755	Gm11216	MGI:3651044	4	63736567	63744848	w3_echo_mouse_covar_LVM	9	NA	NA	NA	NA	NA	NA	NA	NA	NA	NA	NA	NA	NA	NA	NA	NA	NA	0	0	2	0	11	0	0	0	11	0	0	0	0	0	0	4
ENSMUSG00000085032	Gm11217	MGI:3651042	4	63915087	63937637	w3_echo_mouse_covar_LVM	9	NA	NA	NA	NA	NA	NA	NA	NA	NA	NA	NA	NA	NA	NA	NA	NA	NA	NA	NA	NA	NA	NA	NA	NA	NA	NA	NA	NA	NA	NA	NA	NA	NA
ENSMUSG00000081941	Gm11218	MGI:3651636	4	64517960	64519173	w3_echo_mouse_covar_LVM	9	NA	NA	NA	NA	NA	NA	NA	NA	NA	NA	NA	NA	NA	NA	NA	NA	NA	NA	NA	NA	NA	NA	NA	NA	NA	NA	NA	NA	NA	NA	NA	NA	NA
ENSMUSG00000083296	Gm12638	MGI:3650765	4	92039742	92040039	w1_echo_mouse_covar_IVSd,wt_delta_mouse_covar_RV	10	NA	NA	NA	NA	NA	NA	NA	NA	NA	NA	NA	NA	NA	NA	NA	NA	NA	NA	NA	NA	NA	NA	NA	NA	NA	NA	NA	NA	NA	NA	NA	NA	NA
ENSMUSG00000085209	Gm12637	MGI:3650764	4	92195242	92214995	w1_echo_mouse_covar_IVSd,wt_delta_mouse_covar_RV	10	NA	NA	NA	NA	NA	NA	NA	NA	NA	NA	NA	NA	NA	NA	NA	NA	NA	0	0	27	0	137	0	0	7	145	0	1	0	0	0	0	33
ENSMUSG00000081987	Gm12639	MGI:3649270	4	92636935	92637427	w1_echo_mouse_covar_IVSd,wt_delta_mouse_covar_RV	10	NA	NA	NA	NA	NA	NA	NA	NA	NA	NA	NA	NA	NA	NA	NA	NA	NA	0	0	41	0	0	0	0	9	9	0	0	0	0	0	0	55
ENSMUSG00000082919	Gm12641	MGI:3649567	4	92773679	92776605	w1_echo_mouse_covar_IVSd,wt_delta_mouse_covar_RV	10	NA	NA	NA	NA	NA	NA	NA	NA	NA	NA	NA	NA	NA	NA	NA	NA	NA	0	0	19	0	10	0	0	2	12	0	0	0	0	0	0	13
ENSMUSG00000082325	Gm12642	MGI:3649275	4	92932104	92932979	w1_echo_mouse_covar_IVSd,wt_delta_mouse_covar_RV	10	NA	NA	NA	NA	NA	NA	NA	NA	NA	NA	NA	NA	NA	NA	NA	NA	NA	0	0	49	0	0	0	0	21	21	0	0	0	0	0	0	61
ENSMUSG00000054000	Tusc1	MGI:2684283	4	93000839	93002202	w1_echo_mouse_covar_IVSd,wt_delta_mouse_covar_RV	10	ILMN_3122885	4.59	4.6	0	0.89	-0.11,0.16	0.3,0.15	-0.12,0.17	0.28,0.12	0.05,0.06	0.65,0.58	8726991	0.0255	124434927	0.00117	132348158	0.00518	9	0	72	0	0	1	0	0	0	0	0	0	0	0	3	50
ENSMUSG00000084833	Gm12649	MGI:3649947	4	93119949	93337761	w1_echo_mouse_covar_IVSd,wt_delta_mouse_covar_RV	10	NA	NA	NA	NA	NA	NA	NA	NA	NA	NA	NA	NA	NA	NA	NA	NA	NA	0	0	37	0	1501	0	0	7	1508	0	0	0	0	0	0	18
ENSMUSG00000083607	Gm12640	MGI:3649267	4	93265877	93266186	w1_echo_mouse_covar_IVSd,wt_delta_mouse_covar_RV	10	NA	NA	NA	NA	NA	NA	NA	NA	NA	NA	NA	NA	NA	NA	NA	NA	NA	NA	NA	NA	NA	NA	NA	NA	NA	NA	NA	NA	NA	NA	NA	NA	NA
ENSMUSG00000073797	Gm12650	MGI:3649946	4	93469024	93469281	w1_echo_mouse_covar_IVSd,wt_delta_mouse_covar_RV	10	NA	NA	NA	NA	NA	NA	NA	NA	NA	NA	NA	NA	NA	NA	NA	NA	NA	0	0	25	0	0	0	0	3	3	0	0	0	0	0	0	4
ENSMUSG00000083724	Gm12651	MGI:3649945	4	93570715	93571161	w1_echo_mouse_covar_IVSd,wt_delta_mouse_covar_RV	10	NA	NA	NA	NA	NA	NA	NA	NA	NA	NA	NA	NA	NA	NA	NA	NA	NA	NA	NA	NA	NA	NA	NA	NA	NA	NA	NA	NA	NA	NA	NA	NA	NA
ENSMUSG00000081685	Gm12647	MGI:3649949	4	93728064	93728328	w1_echo_mouse_covar_IVSd,wt_delta_mouse_covar_RV	10	NA	NA	NA	NA	NA	NA	NA	NA	NA	NA	NA	NA	NA	NA	NA	NA	NA	0	0	56	0	0	0	0	0	0	0	0	0	0	0	0	49
ENSMUSG00000085931	Gm12648	MGI:3649948	4	93756267	94092279	w1_echo_mouse_covar_IVSd,wt_delta_mouse_covar_RV	10	NA	NA	NA	NA	NA	NA	NA	NA	NA	NA	NA	NA	NA	NA	NA	NA	NA	0	0	32	0	473	0	0	5	478	0	0	0	0	0	0	11
ENSMUSG00000081508	Gm12654	MGI:3651710	4	94062349	94062935	w1_echo_mouse_covar_IVSd,wt_delta_mouse_covar_RV	10	NA	NA	NA	NA	NA	NA	NA	NA	NA	NA	NA	NA	NA	NA	NA	NA	NA	0	0	15	0	0	0	0	0	0	0	0	0	0	0	0	31
ENSMUSG00000087128	Gm12655	MGI:3651648	4	94127622	94143871	w1_echo_mouse_covar_IVSd,wt_delta_mouse_covar_RV	10	NA	NA	NA	NA	NA	NA	NA	NA	NA	NA	NA	NA	NA	NA	NA	NA	NA	0	0	3	0	36	0	0	2	38	0	0	0	0	0	0	28
ENSMUSG00000083359	Gm12656	MGI:3651715	4	94163723	94164299	w1_echo_mouse_covar_IVSd,wt_delta_mouse_covar_RV	10	NA	NA	NA	NA	NA	NA	NA	NA	NA	NA	NA	NA	NA	NA	NA	NA	NA	0	0	0	0	0	0	0	0	0	0	0	0	0	0	0	2
ENSMUSG00000028578	5830433M19Rik	MGI:1915020	4	94166772	94223487	w1_echo_mouse_covar_IVSd,wt_delta_mouse_covar_RV	10	ILMN_1217473	4.48	4.51	0.02	0.195	-0.01,-0.01	0.95,0.92	-0.09,0.04	0.39,0.69	-0.1,-0.04	0.37,0.7	20922922	0.000503	108876670	0.00151	47490913	0.00297	1	0	10	0	76	1	0	0	0	0	0	0	0	0	0	0
ENSMUSG00000070900	Gm10306	MGI:3704234	4	94223237	94223769	w1_echo_mouse_covar_IVSd,wt_delta_mouse_covar_RV	10	NA	NA	NA	NA	NA	NA	NA	NA	NA	NA	NA	NA	NA	NA	NA	NA	NA	2	0	10	0	0	0	0	0	0	0	0	0	0	0	0	9
ENSMUSG00000028577	Plaa	MGI:104810	4	94234205	94269935	w1_echo_mouse_covar_IVSd,wt_delta_mouse_covar_RV	10	ILMN_1221702/ILMN_2624842	8.97/4.53	9/4.56	0.03/0.03	0.533/0.191	-0.06/-0.1,-0.08/0.06	0.61/0.39,0.45/0.59	0/0.06,-0.18/-0.07	0.99/0.57,0.097/0.52	0.08/0.11,-0.17/-0.12	0.49/0.32,0.13/0.3	44378909/148933969	0.00221/4.03e-05	44028869/44029834/44042488/149234347	0.000209/0.000209/0.000209/0.000223	124290513/110033579	0.000226/0.000167	0	0	6	0	23	0	0	0	0	0	0	0	0	0	0	18
ENSMUSG00000063314	Gm12657	MGI:3651714	4	94260341	94267001	w1_echo_mouse_covar_IVSd,wt_delta_mouse_covar_RV	10	NA	NA	NA	NA	NA	NA	NA	NA	NA	NA	NA	NA	NA	NA	NA	NA	NA	0	0	12	0	0	0	0	0	0	0	0	0	0	0	0	18
ENSMUSG00000028576	Ift74	MGI:1914944	4	94281182	94359920	w1_echo_mouse_covar_IVSd,wt_delta_mouse_covar_RV	10	NA	NA	NA	NA	NA	NA	NA	NA	NA	NA	NA	NA	NA	NA	NA	NA	NA	1	1	22	0	67	0	0	1	11	0	0	0	0	0	1	41
ENSMUSG00000049799	Lrrc19	MGI:2140219	4	94303344	94316835	w1_echo_mouse_covar_IVSd,wt_delta_mouse_covar_RV	10	ILMN_1238743	4.54	4.53	-0.01	0.646	-0.05,-0.07	0.67,0.51	-0.04,-0.01	0.69,0.96	0.05,0.07	0.63,0.56	141941945/141963849/142406807	0.00274/0.00274/0.00274	41569226	1.07e-06	15836209	0.00025	NA	NA	NA	NA	NA	NA	NA	NA	NA	NA	NA	NA	NA	NA	NA	NA
ENSMUSG00000091804	Gm17636	MGI:4937270	4	94318600	94323162	w1_echo_mouse_covar_IVSd,wt_delta_mouse_covar_RV	10	NA	NA	NA	NA	NA	NA	NA	NA	NA	NA	NA	NA	NA	NA	NA	NA	NA	NA	NA	NA	NA	NA	NA	NA	NA	NA	NA	NA	NA	NA	NA	NA	NA
ENSMUSG00000077921	Mir872	MGI:3718562	4	94331848	94331928	w1_echo_mouse_covar_IVSd,wt_delta_mouse_covar_RV	10	NA	NA	NA	NA	NA	NA	NA	NA	NA	NA	NA	NA	NA	NA	NA	NA	NA	NA	NA	NA	NA	NA	NA	NA	NA	NA	NA	NA	NA	NA	NA	NA	NA
ENSMUSG00000006386	Tek	MGI:98664	4	94405980	94541667	w1_echo_mouse_covar_IVSd,wt_delta_mouse_covar_RV	10	NA	NA	NA	NA	NA	NA	NA	NA	NA	NA	NA	NA	NA	NA	NA	NA	NA	0	0	3	0	319	0	0	0	0	0	0	1	0	0	4	11
ENSMUSG00000028575	4930579C15Rik	MGI:1915003	4	94573958	94595534	w1_echo_mouse_covar_IVSd,wt_delta_mouse_covar_RV	10	NA	NA	NA	NA	NA	NA	NA	NA	NA	NA	NA	NA	NA	NA	NA	NA	NA	0	0	9	0	47	3	0	0	0	0	0	1	0	0	0	8
ENSMUSG00000083179	Gm12693	MGI:3650224	4	94602312	94602794	w1_echo_mouse_covar_IVSd,wt_delta_mouse_covar_RV	10	NA	NA	NA	NA	NA	NA	NA	NA	NA	NA	NA	NA	NA	NA	NA	NA	NA	0	0	2	0	0	0	0	0	0	0	0	0	0	0	0	1
ENSMUSG00000062627	Mysm1	MGI:2444584	4	94608731	94645791	w1_echo_mouse_covar_IVSd,wt_delta_mouse_covar_RV	10	NA	NA	NA	NA	NA	NA	NA	NA	NA	NA	NA	NA	NA	NA	NA	NA	NA	0	0	176	0	122	0	0	7	126	0	0	0	0	0	0	128
ENSMUSG00000086251	Gm12694	MGI:3651291	4	94645894	94695235	w1_echo_mouse_covar_IVSd,wt_delta_mouse_covar_RV	10	NA	NA	NA	NA	NA	NA	NA	NA	NA	NA	NA	NA	NA	NA	NA	NA	NA	0	0	0	0	341	0	0	1	342	0	0	0	0	0	0	0
ENSMUSG00000052767	Gm12703	MGI:3650667	4	94696654	94715061	w1_echo_mouse_covar_IVSd,wt_delta_mouse_covar_RV	10	NA	NA	NA	NA	NA	NA	NA	NA	NA	NA	NA	NA	NA	NA	NA	NA	NA	0	0	12	0	23	0	0	7	30	0	0	0	0	0	0	0
ENSMUSG00000081030	Gm12704	MGI:3650671	4	94705853	94706316	w1_echo_mouse_covar_IVSd,wt_delta_mouse_covar_RV	10	NA	NA	NA	NA	NA	NA	NA	NA	NA	NA	NA	NA	NA	NA	NA	NA	NA	NA	NA	NA	NA	NA	NA	NA	NA	NA	NA	NA	NA	NA	NA	NA	NA
ENSMUSG00000052684	Jun	MGI:96646	4	94715725	94718913	w1_echo_mouse_covar_IVSd,wt_delta_mouse_covar_RV	10	ILMN_2646625	8.52	8.65	0.13	0.0043	0.25,0.13	0.021,0.24	0.12,0.29	0.26,0.0069	-0.06,0.18	0.6,0.1	132566970	0.00029	103469859	1.82e-05	17668182	0.00559	1	4	9	0	0	0	0	0	0	0	0	0	0	0	0	11
ENSMUSG00000087366	BC042782	MGI:2652837	4	94718225	94834009	w1_echo_mouse_covar_IVSd,wt_delta_mouse_covar_RV	10	NA	NA	NA	NA	NA	NA	NA	NA	NA	NA	NA	NA	NA	NA	NA	NA	NA	0	0	1	0	366	0	0	1	367	0	0	0	0	0	0	23
ENSMUSG00000084624	n-R5s189	MGI:4422054	4	94729341	94729454	w1_echo_mouse_covar_IVSd,wt_delta_mouse_covar_RV	10	NA	NA	NA	NA	NA	NA	NA	NA	NA	NA	NA	NA	NA	NA	NA	NA	NA	NA	NA	NA	NA	NA	NA	NA	NA	NA	NA	NA	NA	NA	NA	NA	NA
ENSMUSG00000085377	4930551L18Rik	MGI:1922511	4	94755774	94758110	w1_echo_mouse_covar_IVSd,wt_delta_mouse_covar_RV	10	NA	NA	NA	NA	NA	NA	NA	NA	NA	NA	NA	NA	NA	NA	NA	NA	NA	0	0	36	0	32	0	0	8	40	0	0	0	0	0	0	10
ENSMUSG00000084918	Gm12708	MGI:3652178	4	94860004	94876418	w1_echo_mouse_covar_IVSd,wt_delta_mouse_covar_RV	10	NA	NA	NA	NA	NA	NA	NA	NA	NA	NA	NA	NA	NA	NA	NA	NA	NA	0	0	10	0	39	0	0	3	42	0	0	0	0	0	0	33
ENSMUSG00000084939	Gm830	MGI:2685676	4	95131415	95154085	w1_echo_mouse_covar_IVSd,wt_delta_mouse_covar_RV	10	NA	NA	NA	NA	NA	NA	NA	NA	NA	NA	NA	NA	NA	NA	NA	NA	NA	NA	NA	NA	NA	NA	NA	NA	NA	NA	NA	NA	NA	NA	NA	NA	NA
ENSMUSG00000085835	Gm12707	MGI:3652172	4	95150647	95154092	w1_echo_mouse_covar_IVSd,wt_delta_mouse_covar_RV	10	NA	NA	NA	NA	NA	NA	NA	NA	NA	NA	NA	NA	NA	NA	NA	NA	NA	NA	NA	NA	NA	NA	NA	NA	NA	NA	NA	NA	NA	NA	NA	NA	NA
ENSMUSG00000028573	Fggy	MGI:1922828	4	95224198	95593630	w1_echo_mouse_covar_IVSd,wt_delta_mouse_covar_RV	10	NA	NA	NA	NA	NA	NA	NA	NA	NA	NA	NA	NA	NA	NA	NA	NA	NA	NA	NA	NA	NA	NA	NA	NA	NA	NA	NA	NA	NA	NA	NA	NA	NA
ENSMUSG00000044125	9530080O11Rik	MGI:2441751	4	95626406	95634346	w1_echo_mouse_covar_IVSd,wt_delta_mouse_covar_RV	10	NA	NA	NA	NA	NA	NA	NA	NA	NA	NA	NA	NA	NA	NA	NA	NA	NA	NA	NA	NA	NA	NA	NA	NA	NA	NA	NA	NA	NA	NA	NA	NA	NA
ENSMUSG00000028572	Hook1	MGI:1925213	4	95633931	95692104	w1_echo_mouse_covar_IVSd,wt_delta_mouse_covar_RV	10	ILMN_1247295/ILMN_2642093/ILMN_2605203/ILMN_2629755	4.63/4.51/4.63/4.65	4.64/4.49/4.61/4.62	0.01/-0.02/-0.01/-0.02	0.52/0.213/0.668/0.389	-0.17/-0.07/-0.06/-0.1,-0.03/0.11/-0.03/-0.07	0.13/0.51/0.6/0.37,0.8/0.34/0.79/0.53	0.14/0.05/-0.17/0.06,-0.05/-0.06/0.01/-0.05	0.19/0.61/0.12/0.57,0.62/0.55/0.9/0.62	0.22/0.08/-0.04/0.12,-0.02/-0.13/0.04/-0.02	0.05/0.46/0.72/0.29,0.85/0.23/0.71/0.89	34880349/135317753/135371038/8544221/138558693	0.00102/0.000455/0.000455/0.00132/0.000235	137897357/137901463/13060671/124510222/12790726/12899582	0.00138/0.00138/0.000842/0.0122/0.000299/0.000299	37517602/37584195/37585154/37613767/37613791/37641982/37642031/37677948/37711596/37752609/37828654/37852051/13060671/8298887/8506945/138558693	0.00109/0.00109/0.00109/0.00109/0.00109/0.00109/0.00109/0.00109/0.00109/0.00109/0.00109/0.00109/0.000327/0.000956/0.000956/0.000245	NA	NA	NA	NA	NA	NA	NA	NA	NA	NA	NA	NA	NA	NA	NA	NA
ENSMUSG00000028571	Cyp2j13	MGI:2385197	4	95694225	95744237	w1_echo_mouse_covar_IVSd,wt_delta_mouse_covar_RV	10	NA	NA	NA	NA	NA	NA	NA	NA	NA	NA	NA	NA	NA	NA	NA	NA	NA	NA	NA	NA	NA	NA	NA	NA	NA	NA	NA	NA	NA	NA	NA	NA	NA
ENSMUSG00000083880	Hspe1-ps6	MGI:1935167	4	95739115	95739397	w1_echo_mouse_covar_IVSd,wt_delta_mouse_covar_RV	10	NA	NA	NA	NA	NA	NA	NA	NA	NA	NA	NA	NA	NA	NA	NA	NA	NA	NA	NA	NA	NA	NA	NA	NA	NA	NA	NA	NA	NA	NA	NA	NA	NA
ENSMUSG00000081225	Cyp2j12	MGI:3717097	4	95766009	95807843	w1_echo_mouse_covar_IVSd,wt_delta_mouse_covar_RV	10	NA	NA	NA	NA	NA	NA	NA	NA	NA	NA	NA	NA	NA	NA	NA	NA	NA	NA	NA	NA	NA	NA	NA	NA	NA	NA	NA	NA	NA	NA	NA	NA	NA
ENSMUSG00000080884	Gm12674	MGI:3651269	4	95818344	95818549	w1_echo_mouse_covar_IVSd,wt_delta_mouse_covar_RV	10	NA	NA	NA	NA	NA	NA	NA	NA	NA	NA	NA	NA	NA	NA	NA	NA	NA	NA	NA	NA	NA	NA	NA	NA	NA	NA	NA	NA	NA	NA	NA	NA	NA
ENSMUSG00000035305	Ror1	MGI:1347520	4	99768396	100117370	wt_delta_mouse_covar_RV	11	ILMN_1212823	4.96	5.02	0.06	0.159	-0.03	0.82	-0.07	0.52	-0.01	0.94	11936178	0.000332	119054426	0.00175	125005507	0.00605	NA	NA	NA	NA	NA	NA	NA	NA	NA	NA	NA	NA	NA	NA	NA	NA
ENSMUSG00000080967	Gm12706	MGI:3650672	4	100033967	100034664	wt_delta_mouse_covar_RV	11	NA	NA	NA	NA	NA	NA	NA	NA	NA	NA	NA	NA	NA	NA	NA	NA	NA	NA	NA	NA	NA	NA	NA	NA	NA	NA	NA	NA	NA	NA	NA	NA	NA
ENSMUSG00000069733	Ube2u	MGI:3588216	4	100151465	100222752	wt_delta_mouse_covar_RV	11	ILMN_3094771	4.64	4.64	0	0.868	0.07	0.5	0.11	0.31	0.05	0.66	118324955/118346196/118427184	0.00884/0.00884/0.00884	141040036	0.00386	141040036	0.00264	0	9	9	0	297	0	0	0	0	0	0	2	0	0	1	15
ENSMUSG00000085871	Gm12698	MGI:3651101	4	100195852	100200406	wt_delta_mouse_covar_RV	11	NA	NA	NA	NA	NA	NA	NA	NA	NA	NA	NA	NA	NA	NA	NA	NA	NA	NA	NA	NA	NA	NA	NA	NA	NA	NA	NA	NA	NA	NA	NA	NA	NA
ENSMUSG00000081553	Gm12699	MGI:3651098	4	100239713	100240653	wt_delta_mouse_covar_RV	11	NA	NA	NA	NA	NA	NA	NA	NA	NA	NA	NA	NA	NA	NA	NA	NA	NA	0	0	5	0	0	0	0	5	5	0	0	0	0	0	0	31
ENSMUSG00000082601	Gm12700	MGI:3651090	4	100253883	100254339	wt_delta_mouse_covar_RV	11	NA	NA	NA	NA	NA	NA	NA	NA	NA	NA	NA	NA	NA	NA	NA	NA	NA	0	0	25	0	0	0	0	1	1	0	0	0	0	0	0	37
ENSMUSG00000028532	Cachd1	MGI:2444177	4	100449280	100701825	wt_delta_mouse_covar_RV	11	NA	NA	NA	NA	NA	NA	NA	NA	NA	NA	NA	NA	NA	NA	NA	NA	NA	0	1	42	0	1268	0	0	3	107	0	0	2	0	0	3	38
ENSMUSG00000073789	Gm10577	MGI:3642534	4	100692903	100693301	wt_delta_mouse_covar_RV	11	NA	NA	NA	NA	NA	NA	NA	NA	NA	NA	NA	NA	NA	NA	NA	NA	NA	0	0	27	0	0	0	0	0	0	0	0	0	0	0	0	15
ENSMUSG00000073788	Gm10576	MGI:3642535	4	100727163	100727867	wt_delta_mouse_covar_RV	11	NA	NA	NA	NA	NA	NA	NA	NA	NA	NA	NA	NA	NA	NA	NA	NA	NA	NA	NA	NA	NA	NA	NA	NA	NA	NA	NA	NA	NA	NA	NA	NA	NA
ENSMUSG00000035275	Raver2	MGI:2443623	4	100741588	100824975	wt_delta_mouse_covar_RV	11	ILMN_3009400	5.3	5.19	-0.11	0.0219	0	1	0.04	0.73	-0.01	0.92	108576041	0.0073	123834345	0.00673	109030463	0.0193	7	0	10	0	188	2	0	0	0	0	0	0	0	0	3	9
ENSMUSG00000028530	Jak1	MGI:96628	4	100824972	100937887	wt_delta_mouse_covar_RV	11	ILMN_2701093	5.38	5.35	-0.03	0.606	0	0.99	-0.17	0.12	-0.13	0.26	56226280/56227816/56268663/56281183/56303000/56317947/56320539/56333179/56357259/56379664/56396255/56399907/56433197	0.00529/0.00529/0.00529/0.00529/0.00529/0.00529/0.00529/0.00529/0.00529/0.00529/0.00529/0.00529/0.00529	54434492	8.85e-06	139244194	0.0161	3	0	1	0	37	0	0	0	22	0	0	0	0	0	0	4
ENSMUSG00000082928	Gm12785	MGI:3650357	4	100883021	100883192	wt_delta_mouse_covar_RV	11	NA	NA	NA	NA	NA	NA	NA	NA	NA	NA	NA	NA	NA	NA	NA	NA	NA	NA	NA	NA	NA	NA	NA	NA	NA	NA	NA	NA	NA	NA	NA	NA	NA
ENSMUSG00000085863	Gm12801	MGI:3652119	4	100956826	100957808	wt_delta_mouse_covar_RV	11	NA	NA	NA	NA	NA	NA	NA	NA	NA	NA	NA	NA	NA	NA	NA	NA	NA	0	0	0	0	0	0	0	0	0	0	0	0	0	0	0	1
ENSMUSG00000085721	Gm12796	MGI:3649207	4	100965019	100994350	wt_delta_mouse_covar_RV	11	NA	NA	NA	NA	NA	NA	NA	NA	NA	NA	NA	NA	NA	NA	NA	NA	NA	0	0	5	0	83	0	0	2	85	0	0	1	0	0	0	13
ENSMUSG00000081621	Gm12793	MGI:3649401	4	101013962	101014253	wt_delta_mouse_covar_RV	11	NA	NA	NA	NA	NA	NA	NA	NA	NA	NA	NA	NA	NA	NA	NA	NA	NA	0	0	0	0	0	0	0	2	2	0	0	0	0	0	0	7
ENSMUSG00000086782	E130102H24Rik	MGI:1925116	4	101019136	101028853	wt_delta_mouse_covar_RV	11	NA	NA	NA	NA	NA	NA	NA	NA	NA	NA	NA	NA	NA	NA	NA	NA	NA	0	0	16	0	12	0	0	0	12	0	0	0	0	0	0	8
ENSMUSG00000065451	Mir101a	MGI:2676803	4	101019550	101019632	wt_delta_mouse_covar_RV	11	NA	NA	NA	NA	NA	NA	NA	NA	NA	NA	NA	NA	NA	NA	NA	NA	NA	NA	NA	NA	NA	NA	NA	NA	NA	NA	NA	NA	NA	NA	NA	NA	NA
ENSMUSG00000087361	0610043K17Rik	MGI:1915650	4	101026388	101071786	wt_delta_mouse_covar_RV	11	NA	NA	NA	NA	NA	NA	NA	NA	NA	NA	NA	NA	NA	NA	NA	NA	NA	0	0	29	0	215	0	0	0	215	0	0	1	0	0	0	0
ENSMUSG00000083614	Gm12795	MGI:3649205	4	101034782	101035495	wt_delta_mouse_covar_RV	11	NA	NA	NA	NA	NA	NA	NA	NA	NA	NA	NA	NA	NA	NA	NA	NA	NA	0	0	0	0	0	0	0	0	0	0	0	0	0	0	0	5
ENSMUSG00000084758	Gm12798	MGI:3651483	4	101075686	101080461	wt_delta_mouse_covar_RV	11	NA	NA	NA	NA	NA	NA	NA	NA	NA	NA	NA	NA	NA	NA	NA	NA	NA	0	0	0	0	8	0	0	1	9	0	0	0	0	0	0	48
ENSMUSG00000028527	Ak4	MGI:87979	4	101091882	101140376	wt_delta_mouse_covar_RV	11	ILMN_1256564	8.33	8.44	0.11	0.104	0.34	0.0018	0.35	0.00079	0	0.99	43559100	0.000238	100503529	4.85e-05	43776539	0.000309	0	0	14	0	230	0	0	1	231	0	0	1	0	0	0	4
ENSMUSG00000028528	Dnajc6	MGI:1919935	4	101169253	101315404	wt_delta_mouse_covar_RV	11	ILMN_1230224	4.72	4.74	0.02	0.589	0.05	0.63	-0.06	0.55	-0.08	0.48	154194965	0.00193	154912019/154914797	0.00167/0.00167	110613047	0.000201	12	0	36	0	1306	4	0	0	0	0	0	3	0	0	20	15
ENSMUSG00000035212	Leprot	MGI:2687005	4	101320323	101331969	wt_delta_mouse_covar_RV	11	NA	NA	NA	NA	NA	NA	NA	NA	NA	NA	NA	NA	NA	NA	NA	NA	NA	18	0	82	0	132	1	0	0	0	0	0	0	0	0	1	0
ENSMUSG00000057722	Lepr	MGI:104993	4	101390009	101487957	wt_delta_mouse_covar_RV	11	ILMN_2736578/ILMN_2600710	4.74/4.44	4.73/4.43	1	0.662/0.493	0.03/-0.03	0.81/0.77	-2	0.88/0.96	0.03/-0.01	0.77/0.91	153631280/43916823	0.00381/0.00546	125018658/29255962	0.000409/0.000619	95019711/25342713	0.000715/0.00104	38	5	173	0	640	0	0	10	97	0	0	0	0	0	2	68
ENSMUSG00000035201	B020004J07Rik	MGI:3588238	4	101507574	101516628	wt_delta_mouse_covar_RV	11	ILMN_2921497	4.5	4.48	-0.01	0.356	-0.01	0.95	0.2	0.068	0.12	0.29	150472136	0.000283	38369733/38373653/38375238/38507320/38542616	0.0017/0.0017/0.0017/0.0017/0.0017	148087530	0.00275	2	0	47	0	16	1	0	0	0	0	0	0	0	0	1	45
ENSMUSG00000081121	Gm12791	MGI:3649397	4	101547952	101548606	wt_delta_mouse_covar_RV	11	NA	NA	NA	NA	NA	NA	NA	NA	NA	NA	NA	NA	NA	NA	NA	NA	NA	NA	NA	NA	NA	NA	NA	NA	NA	NA	NA	NA	NA	NA	NA	NA	NA
ENSMUSG00000081045	Gm12797	MGI:3649203	4	101556645	101556917	wt_delta_mouse_covar_RV	11	NA	NA	NA	NA	NA	NA	NA	NA	NA	NA	NA	NA	NA	NA	NA	NA	NA	NA	NA	NA	NA	NA	NA	NA	NA	NA	NA	NA	NA	NA	NA	NA	NA
ENSMUSG00000046133	C130073F10Rik	MGI:3045359	4	101562625	101566394	wt_delta_mouse_covar_RV	11	NA	NA	NA	NA	NA	NA	NA	NA	NA	NA	NA	NA	NA	NA	NA	NA	NA	NA	NA	NA	NA	NA	NA	NA	NA	NA	NA	NA	NA	NA	NA	NA	NA
ENSMUSG00000084208	Gm12792	MGI:3649402	4	101568569	101569587	wt_delta_mouse_covar_RV	11	NA	NA	NA	NA	NA	NA	NA	NA	NA	NA	NA	NA	NA	NA	NA	NA	NA	NA	NA	NA	NA	NA	NA	NA	NA	NA	NA	NA	NA	NA	NA	NA	NA
ENSMUSG00000037028	Gm12800	MGI:3652120	4	101581726	101584513	wt_delta_mouse_covar_RV	11	NA	NA	NA	NA	NA	NA	NA	NA	NA	NA	NA	NA	NA	NA	NA	NA	NA	NA	NA	NA	NA	NA	NA	NA	NA	NA	NA	NA	NA	NA	NA	NA	NA
ENSMUSG00000070890	Gm12794	MGI:3795847	4	101613012	101615788	wt_delta_mouse_covar_RV	11	NA	NA	NA	NA	NA	NA	NA	NA	NA	NA	NA	NA	NA	NA	NA	NA	NA	NA	NA	NA	NA	NA	NA	NA	NA	NA	NA	NA	NA	NA	NA	NA	NA
ENSMUSG00000078626	Gm12790	MGI:3649398	4	101640058	101653654	wt_delta_mouse_covar_RV	11	NA	NA	NA	NA	NA	NA	NA	NA	NA	NA	NA	NA	NA	NA	NA	NA	NA	NA	NA	NA	NA	NA	NA	NA	NA	NA	NA	NA	NA	NA	NA	NA	NA
ENSMUSG00000078625	Gm12789	MGI:3649399	4	101659231	101662836	wt_delta_mouse_covar_RV	11	NA	NA	NA	NA	NA	NA	NA	NA	NA	NA	NA	NA	NA	NA	NA	NA	NA	NA	NA	NA	NA	NA	NA	NA	NA	NA	NA	NA	NA	NA	NA	NA	NA
ENSMUSG00000082264	Gm12799	MGI:3652118	4	101719173	101721732	wt_delta_mouse_covar_RV	11	NA	NA	NA	NA	NA	NA	NA	NA	NA	NA	NA	NA	NA	NA	NA	NA	NA	NA	NA	NA	NA	NA	NA	NA	NA	NA	NA	NA	NA	NA	NA	NA	NA
ENSMUSG00000028525	Pde4b	MGI:99557	4	101760148	102279864	wt_delta_mouse_covar_RV	11	ILMN_2697552	4.62	4.62	0.01	0.8	-0.02	0.85	-0.08	0.47	-0.1	0.36	144531717/144549831	0.000204/0.000204	7303718	1.5e-05	70574599	0.000429	NA	NA	NA	NA	NA	NA	NA	NA	NA	NA	NA	NA	NA	NA	NA	NA
ENSMUSG00000063063	Ctnna2	MGI:88275	6	76831631	77929693	wt_ctrl_mouse_covar_RV	12	NA	NA	NA	NA	NA	NA	NA	NA	NA	NA	NA	NA	NA	NA	NA	NA	NA	0	0	0	0	8083	0	0	0	0	0	0	0	0	0	5	45
ENSMUSG00000060780	Lrrtm1	MGI:2389173	6	77192683	77207785	wt_ctrl_mouse_covar_RV	12	NA	NA	NA	NA	NA	NA	NA	NA	NA	NA	NA	NA	NA	NA	NA	NA	NA	1	0	0	0	24	0	27	0	0	0	0	0	0	0	2	33
ENSMUSG00000063692	Gm5576	MGI:3644832	6	78165849	78167290	wt_ctrl_mouse_covar_RV	12	NA	NA	NA	NA	NA	NA	NA	NA	NA	NA	NA	NA	NA	NA	NA	NA	NA	NA	NA	NA	NA	NA	NA	NA	NA	NA	NA	NA	NA	NA	NA	NA	NA
ENSMUSG00000071356	Reg3b	MGI:97478	6	78320879	78323460	wt_ctrl_mouse_covar_RV	12	NA	NA	NA	NA	NA	NA	NA	NA	NA	NA	NA	NA	NA	NA	NA	NA	NA	0	0	0	0	0	0	0	0	0	0	0	0	0	0	0	13
ENSMUSG00000068341	Reg3d	MGI:1353426	6	78325868	78328859	wt_ctrl_mouse_covar_RV	12	NA	NA	NA	NA	NA	NA	NA	NA	NA	NA	NA	NA	NA	NA	NA	NA	NA	0	0	22	0	0	0	0	0	0	0	0	0	0	0	0	0
ENSMUSG00000079516	Reg3a	MGI:109408	6	78330703	78333833	wt_ctrl_mouse_covar_RV	12	ILMN_1240824	4.53	4.54	0.01	0.689	-0.12	0.25	0.02	0.86	0.07	0.54	114784874	6.36e-05	135430728	0.000428	114784874	1.75e-05	1	0	58	0	9	0	0	0	0	0	0	0	0	0	1	44
ENSMUSG00000023140	Reg2	MGI:97896	6	78355149	78358091	wt_ctrl_mouse_covar_RV	12	NA	NA	NA	NA	NA	NA	NA	NA	NA	NA	NA	NA	NA	NA	NA	NA	NA	1	0	44	0	16	1	0	0	0	1	0	0	0	0	1	16
ENSMUSG00000059654	Reg1	MGI:97895	6	78375974	78378661	wt_ctrl_mouse_covar_RV	12	NA	NA	NA	NA	NA	NA	NA	NA	NA	NA	NA	NA	NA	NA	NA	NA	NA	4	1	35	0	33	3	0	0	0	0	0	0	0	0	1	55
ENSMUSG00000030017	Reg3g	MGI:109406	6	78416263	78418866	wt_ctrl_mouse_covar_RV	12	ILMN_2662934	4.48	4.49	0.01	0.527	-0.11	0.32	-0.05	0.62	0.03	0.76	22155196	0.00517	106116982	0.002	109106948	0.0133	3	0	17	0	10	0	0	0	0	0	0	0	0	0	2	33
ENSMUSG00000030265	Kras	MGI:96680	6	145165219	145198759	wt_delta_mouse_covar_RV	13	NA	NA	NA	NA	NA	NA	NA	NA	NA	NA	NA	NA	NA	NA	NA	NA	NA	NA	NA	NA	NA	NA	NA	NA	NA	NA	NA	NA	NA	NA	NA	NA	NA
ENSMUSG00000086013	Gm15706	MGI:3783146	6	145199049	145200369	wt_delta_mouse_covar_RV	13	NA	NA	NA	NA	NA	NA	NA	NA	NA	NA	NA	NA	NA	NA	NA	NA	NA	NA	NA	NA	NA	NA	NA	NA	NA	NA	NA	NA	NA	NA	NA	NA	NA
ENSMUSG00000067344	Rps25-ps1	MGI:3642902	6	145214906	145215345	wt_delta_mouse_covar_RV	13	NA	NA	NA	NA	NA	NA	NA	NA	NA	NA	NA	NA	NA	NA	NA	NA	NA	NA	NA	NA	NA	NA	NA	NA	NA	NA	NA	NA	NA	NA	NA	NA	NA
ENSMUSG00000087277	2010013B24Rik	MGI:1919329	6	145251672	145257471	wt_delta_mouse_covar_RV	13	NA	NA	NA	NA	NA	NA	NA	NA	NA	NA	NA	NA	NA	NA	NA	NA	NA	NA	NA	NA	NA	NA	NA	NA	NA	NA	NA	NA	NA	NA	NA	NA	NA
ENSMUSG00000083962	Gm15707	MGI:3783147	6	145264133	145265128	wt_delta_mouse_covar_RV	13	NA	NA	NA	NA	NA	NA	NA	NA	NA	NA	NA	NA	NA	NA	NA	NA	NA	NA	NA	NA	NA	NA	NA	NA	NA	NA	NA	NA	NA	NA	NA	NA	NA
ENSMUSG00000054966	Ifltd1	MGI:1921321	6	145313654	145562839	wt_delta_mouse_covar_RV	13	NA	NA	NA	NA	NA	NA	NA	NA	NA	NA	NA	NA	NA	NA	NA	NA	NA	NA	NA	NA	NA	NA	NA	NA	NA	NA	NA	NA	NA	NA	NA	NA	NA
ENSMUSG00000087204	1700073E17Rik	MGI:1920734	6	145336116	145350699	wt_delta_mouse_covar_RV	13	NA	NA	NA	NA	NA	NA	NA	NA	NA	NA	NA	NA	NA	NA	NA	NA	NA	NA	NA	NA	NA	NA	NA	NA	NA	NA	NA	NA	NA	NA	NA	NA	NA
ENSMUSG00000086722	Gm15499	MGI:3782946	6	145390276	145392548	wt_delta_mouse_covar_RV	13	NA	NA	NA	NA	NA	NA	NA	NA	NA	NA	NA	NA	NA	NA	NA	NA	NA	NA	NA	NA	NA	NA	NA	NA	NA	NA	NA	NA	NA	NA	NA	NA	NA
ENSMUSG00000067338	Tuba3b	MGI:1095408	6	145564277	145569999	wt_delta_mouse_covar_RV	13	NA	NA	NA	NA	NA	NA	NA	NA	NA	NA	NA	NA	NA	NA	NA	NA	NA	NA	NA	NA	NA	NA	NA	NA	NA	NA	NA	NA	NA	NA	NA	NA	NA
ENSMUSG00000085658	Gm15704	MGI:3783144	6	145687213	145694793	wt_delta_mouse_covar_RV	13	NA	NA	NA	NA	NA	NA	NA	NA	NA	NA	NA	NA	NA	NA	NA	NA	NA	0	0	125	0	44	0	0	63	107	0	0	1	0	0	0	0
ENSMUSG00000030259	Rassf8	MGI:1918573	6	145695268	145769599	wt_delta_mouse_covar_RV	13	NA	NA	NA	NA	NA	NA	NA	NA	NA	NA	NA	NA	NA	NA	NA	NA	NA	11	1	96	0	678	0	0	0	0	0	0	0	0	0	0	43
ENSMUSG00000045110	Rassf8	MGI:1918573	6	145768464	145769594	wt_delta_mouse_covar_RV	13	NA	NA	NA	NA	NA	NA	NA	NA	NA	NA	NA	NA	NA	NA	NA	NA	NA	NA	NA	NA	NA	NA	NA	NA	NA	NA	NA	NA	NA	NA	NA	NA	NA
ENSMUSG00000030256	Bhlhe41	MGI:1930704	6	145806763	145814078	wt_delta_mouse_covar_RV	13	NA	NA	NA	NA	NA	NA	NA	NA	NA	NA	NA	NA	NA	NA	NA	NA	NA	6	0	71	0	1	0	0	0	0	0	0	0	0	0	0	53
ENSMUSG00000030255	Sspn	MGI:1353511	6	145880161	145913743	wt_delta_mouse_covar_RV	13	ILMN_2741402	9.99	10.05	0.07	0.735	-0.16	0.15	-0.12	0.29	0	0.99	145910002/145952574/145956712/145963646/145964022/146019558/146019590	1.25e-24/1.25e-24/1.25e-24/1.25e-24/1.25e-24/1.25e-24/1.25e-24	145963646	5.29e-37	41584820	0.000509	73	7	56	0	321	1	0	0	0	0	0	0	0	0	3	186
ENSMUSG00000085414	Gm15705	MGI:3783145	6	145900176	145906054	wt_delta_mouse_covar_RV	13	NA	NA	NA	NA	NA	NA	NA	NA	NA	NA	NA	NA	NA	NA	NA	NA	NA	NA	NA	NA	NA	NA	NA	NA	NA	NA	NA	NA	NA	NA	NA	NA	NA
ENSMUSG00000030287	Itpr2	MGI:99418	6	146056821	146450745	wt_delta_mouse_covar_RV	13	ILMN_3076170/ILMN_1243385/ILMN_3155180	4.99/4.66/8.48	4.87/4.63/8.36	-30.5556	0.00595/0.176/0.0343	-13.1579	0.069/0.48/0.08	-23.0769	0.79/0.95/0.24	0.1/0.03/0.05	0.37/0.78/0.67	146363867/146637295/146865745/51147136/102713345	9.52e-08/9.52e-08/9.52e-08/0.00775/4.42e-07	140183829/140187174/140187224/140744500/140777262/75016584/107710585/108140988/110212235	2.13e-05/2.13e-05/2.13e-05/2.13e-05/2.13e-05/0.00143/6.17e-09/6.17e-09/6.17e-09	43391621/148471093/90798161	1.3e-05/0.00234/0.00047	37	3	294	0	4491	5	0	12	379	0	1	9	0	0	44	191
ENSMUSG00000090911	Gm17706	MGI:4937340	6	146140509	146140622	wt_delta_mouse_covar_RV	13	NA	NA	NA	NA	NA	NA	NA	NA	NA	NA	NA	NA	NA	NA	NA	NA	NA	NA	NA	NA	NA	NA	NA	NA	NA	NA	NA	NA	NA	NA	NA	NA	NA
ENSMUSG00000082120	Gm15720	MGI:3783164	6	146411848	146412129	wt_delta_mouse_covar_RV	13	NA	NA	NA	NA	NA	NA	NA	NA	NA	NA	NA	NA	NA	NA	NA	NA	NA	NA	NA	NA	NA	NA	NA	NA	NA	NA	NA	NA	NA	NA	NA	NA	NA
ENSMUSG00000040250	4933424B01Rik	MGI:1918427	6	146498154	146526357	wt_delta_mouse_covar_RV	13	ILMN_2694356/ILMN_1252267/ILMN_2833356	6.12/6.94/7.22	6.02/6.86/7.04	-7.5188	0.024/0.132/1.72e-06	4.31373	0.3/0.12/0.19	4.5	0.4/0.37/0.068	-7.95455	0.51/0.5/0.34	141374006/143279637/76771686	0.0013/0.000725/0.00183	72615760/48487459/71683886	0.0015/0.00198/0.000669	15022456/78316847/71376166/72191544	0.00348/0.000216/0.000861/0.000861	0	0	46	0	143	1	0	2	2	0	0	2	0	0	2	33
ENSMUSG00000040242	Fgfr1op2	MGI:1914779	6	146525725	146547720	wt_delta_mouse_covar_RV	13	ILMN_2628188	7.87	8.03	0.16	0.0338	0.14	0.21	0.25	0.018	0.07	0.56	122549127	0.000284	146429527	1.17e-05	93049130	0.000142	0	0	93	0	43	0	0	21	61	0	0	0	0	0	0	48
ENSMUSG00000040234	Tm7sf3	MGI:1914873	6	146550874	146591346	wt_delta_mouse_covar_RV	13	NA	NA	NA	NA	NA	NA	NA	NA	NA	NA	NA	NA	NA	NA	NA	NA	NA	21	0	66	0	353	1	354	0	0	0	0	2	0	0	2	37
ENSMUSG00000030291	Med21	MGI:1347064	6	146591069	146599124	wt_delta_mouse_covar_RV	13	NA	NA	NA	NA	NA	NA	NA	NA	NA	NA	NA	NA	NA	NA	NA	NA	NA	0	0	4	0	6	0	0	7	13	0	0	0	0	0	0	74
ENSMUSG00000084291	Gm6654	MGI:3648118	6	146595724	146596135	wt_delta_mouse_covar_RV	13	NA	NA	NA	NA	NA	NA	NA	NA	NA	NA	NA	NA	NA	NA	NA	NA	NA	NA	NA	NA	NA	NA	NA	NA	NA	NA	NA	NA	NA	NA	NA	NA	NA
ENSMUSG00000085238	4930479D17Rik	MGI:1922175	6	146605740	146613925	wt_delta_mouse_covar_RV	13	NA	NA	NA	NA	NA	NA	NA	NA	NA	NA	NA	NA	NA	NA	NA	NA	NA	0	0	79	0	120	0	0	6	126	0	0	0	0	0	0	40
ENSMUSG00000001630	Stk38l	MGI:1922250	6	146673517	146727334	wt_delta_mouse_covar_RV	13	ILMN_2794051	8.25	8.33	0.08	0.0806	-0.1	0.38	-0.05	0.66	0.04	0.71	139070233	4.49e-05	134055417	0.00102	118953260/119021029	0.000722/0.000722	19	0	65	0	394	0	0	0	0	0	0	2	0	0	5	35
ENSMUSG00000040187	Arntl2	MGI:2684845	6	146744577	146782051	wt_delta_mouse_covar_RV	13	NA	NA	NA	NA	NA	NA	NA	NA	NA	NA	NA	NA	NA	NA	NA	NA	NA	0	4	76	0	411	15	0	0	0	0	0	4	0	0	10	144
ENSMUSG00000030292	1700023A16Rik	MGI:1916621	6	146798626	146819928	wt_delta_mouse_covar_RV	13	NA	NA	NA	NA	NA	NA	NA	NA	NA	NA	NA	NA	NA	NA	NA	NA	NA	1	0	163	0	230	2	0	6	122	0	0	1	0	0	4	98
ENSMUSG00000016487	Ppfibp1	MGI:1914783	6	146837009	146980547	wt_delta_mouse_covar_RV	13	ILMN_3150724/ILMN_3072009	7.51/4.73	7.68/4.78	0.17/0.05	0.0113/0.131	0.13/-0.1	0.23/0.39	0.24/-0.06	0.024/0.56	0.11/-0.02	0.33/0.83	78087306/18256559/18257220	0.000806/6.25e-05/6.25e-05	136786505/136810973/7507885	0.000184/0.000184/0.0017	78265031/114808918	0.000132/0.000166	16	1	178	0	1589	0	0	43	179	0	0	2	0	0	8	145
ENSMUSG00000040163	1700034J05Rik	MGI:1920594	6	146898851	146902944	wt_delta_mouse_covar_RV	13	NA	NA	NA	NA	NA	NA	NA	NA	NA	NA	NA	NA	NA	NA	NA	NA	NA	NA	NA	NA	NA	NA	NA	NA	NA	NA	NA	NA	NA	NA	NA	NA	NA
ENSMUSG00000040121	Rep15	MGI:1913782	6	146981059	146982040	wt_delta_mouse_covar_RV	13	NA	NA	NA	NA	NA	NA	NA	NA	NA	NA	NA	NA	NA	NA	NA	NA	NA	NA	NA	NA	NA	NA	NA	NA	NA	NA	NA	NA	NA	NA	NA	NA	NA
ENSMUSG00000040112	Mrps35	MGI:2385255	6	146991286	147019425	wt_delta_mouse_covar_RV	13	ILMN_1258993	10.58	10.31	-0.27	1.54e-11	-0.17	0.12	-0.2	0.056	-0.05	0.64	147632425	1.13e-05	115419024	0.000143	115171457	0.00347	0	1	0	0	339	2	0	4	144	0	0	1	0	0	6	115
ENSMUSG00000072662	Gm5887	MGI:3645619	6	147023582	147035554	wt_delta_mouse_covar_RV	13	NA	NA	NA	NA	NA	NA	NA	NA	NA	NA	NA	NA	NA	NA	NA	NA	NA	NA	NA	NA	NA	NA	NA	NA	NA	NA	NA	NA	NA	NA	NA	NA	NA
ENSMUSG00000040102	Klhdc5	MGI:2444786	6	147039663	147061300	wt_delta_mouse_covar_RV	13	ILMN_3045293	4.55	4.54	-0.01	0.714	0.06	0.58	0.01	0.91	-0.02	0.86	110446954/110455256	0.000729/0.000729	118944319	3.22e-05	110792144	2.39e-05	NA	NA	NA	NA	NA	NA	NA	NA	NA	NA	NA	NA	NA	NA	NA	NA
ENSMUSG00000080760	Gm7571	MGI:3649152	6	147122003	147123638	wt_delta_mouse_covar_RV	13	NA	NA	NA	NA	NA	NA	NA	NA	NA	NA	NA	NA	NA	NA	NA	NA	NA	NA	NA	NA	NA	NA	NA	NA	NA	NA	NA	NA	NA	NA	NA	NA	NA
ENSMUSG00000085600	E330012B07Rik	MGI:3028086	6	147128766	147156807	wt_delta_mouse_covar_RV	13	NA	NA	NA	NA	NA	NA	NA	NA	NA	NA	NA	NA	NA	NA	NA	NA	NA	NA	NA	NA	NA	NA	NA	NA	NA	NA	NA	NA	NA	NA	NA	NA	NA
ENSMUSG00000086021	Gm15767	MGI:3783209	6	147191049	147192323	wt_delta_mouse_covar_RV	13	NA	NA	NA	NA	NA	NA	NA	NA	NA	NA	NA	NA	NA	NA	NA	NA	NA	NA	NA	NA	NA	NA	NA	NA	NA	NA	NA	NA	NA	NA	NA	NA	NA
ENSMUSG00000048776	Pthlh	MGI:97800	6	147200623	147212689	wt_delta_mouse_covar_RV	13	ILMN_2619136	5.1	5.17	0.07	0.218	0.08	0.5	0.11	0.33	0.06	0.59	53999340	2.69e-05	102600688	0.000339	53896362	0.00119	NA	NA	NA	NA	NA	NA	NA	NA	NA	NA	NA	NA	NA	NA	NA	NA
ENSMUSG00000081023	Gm15766	MGI:3783208	6	147220359	147221171	wt_delta_mouse_covar_RV	13	NA	NA	NA	NA	NA	NA	NA	NA	NA	NA	NA	NA	NA	NA	NA	NA	NA	NA	NA	NA	NA	NA	NA	NA	NA	NA	NA	NA	NA	NA	NA	NA	NA
ENSMUSG00000072660	Gm6288	MGI:3646376	6	147391324	147424568	wt_delta_mouse_covar_RV	13	NA	NA	NA	NA	NA	NA	NA	NA	NA	NA	NA	NA	NA	NA	NA	NA	NA	NA	NA	NA	NA	NA	NA	NA	NA	NA	NA	NA	NA	NA	NA	NA	NA
ENSMUSG00000030301	Ccdc91	MGI:1914265	6	147424393	147581134	wt_delta_mouse_covar_RV	13	NA	NA	NA	NA	NA	NA	NA	NA	NA	NA	NA	NA	NA	NA	NA	NA	NA	NA	NA	NA	NA	NA	NA	NA	NA	NA	NA	NA	NA	NA	NA	NA	NA
ENSMUSG00000091889	Gm4216	MGI:3782392	7	23804025	23804942	wt_iso_mouse_covar_LV	14	NA	NA	NA	NA	NA	NA	NA	NA	NA	NA	NA	NA	NA	NA	NA	NA	NA	NA	NA	NA	NA	NA	NA	NA	NA	NA	NA	NA	NA	NA	NA	NA	NA
ENSMUSG00000090830	Vmn1r163	MGI:3644349	7	23840559	23841482	wt_iso_mouse_covar_LV	14	NA	NA	NA	NA	NA	NA	NA	NA	NA	NA	NA	NA	NA	NA	NA	NA	NA	NA	NA	NA	NA	NA	NA	NA	NA	NA	NA	NA	NA	NA	NA	NA	NA
ENSMUSG00000091505	Gm8720	MGI:3647550	7	23851552	23852475	wt_iso_mouse_covar_LV	14	NA	NA	NA	NA	NA	NA	NA	NA	NA	NA	NA	NA	NA	NA	NA	NA	NA	NA	NA	NA	NA	NA	NA	NA	NA	NA	NA	NA	NA	NA	NA	NA	NA
ENSMUSG00000092613	Gm16456	MGI:3647759	7	23883569	23884488	wt_iso_mouse_covar_LV	14	NA	NA	NA	NA	NA	NA	NA	NA	NA	NA	NA	NA	NA	NA	NA	NA	NA	NA	NA	NA	NA	NA	NA	NA	NA	NA	NA	NA	NA	NA	NA	NA	NA
ENSMUSG00000091664	Gm10662	MGI:3642760	7	23917701	23920109	wt_iso_mouse_covar_LV	14	NA	NA	NA	NA	NA	NA	NA	NA	NA	NA	NA	NA	NA	NA	NA	NA	NA	NA	NA	NA	NA	NA	NA	NA	NA	NA	NA	NA	NA	NA	NA	NA	NA
ENSMUSG00000090848	Vmn1r165	MGI:3782762	7	24002351	24003274	wt_iso_mouse_covar_LV	14	NA	NA	NA	NA	NA	NA	NA	NA	NA	NA	NA	NA	NA	NA	NA	NA	NA	NA	NA	NA	NA	NA	NA	NA	NA	NA	NA	NA	NA	NA	NA	NA	NA
ENSMUSG00000092462	Vmn1r-ps83	MGI:3647939	7	24014073	24014777	wt_iso_mouse_covar_LV	14	NA	NA	NA	NA	NA	NA	NA	NA	NA	NA	NA	NA	NA	NA	NA	NA	NA	NA	NA	NA	NA	NA	NA	NA	NA	NA	NA	NA	NA	NA	NA	NA	NA
ENSMUSG00000091766	Gm4220	MGI:3782396	7	24035781	24036701	wt_iso_mouse_covar_LV	14	NA	NA	NA	NA	NA	NA	NA	NA	NA	NA	NA	NA	NA	NA	NA	NA	NA	NA	NA	NA	NA	NA	NA	NA	NA	NA	NA	NA	NA	NA	NA	NA	NA
ENSMUSG00000074295	Gm6902	MGI:3647238	7	24057886	24060262	wt_iso_mouse_covar_LV	14	NA	NA	NA	NA	NA	NA	NA	NA	NA	NA	NA	NA	NA	NA	NA	NA	NA	NA	NA	NA	NA	NA	NA	NA	NA	NA	NA	NA	NA	NA	NA	NA	NA
ENSMUSG00000045693	Nlrp4e	MGI:3056600	7	24086294	24147289	wt_iso_mouse_covar_LV	14	NA	NA	NA	NA	NA	NA	NA	NA	NA	NA	NA	NA	NA	NA	NA	NA	NA	NA	NA	NA	NA	NA	NA	NA	NA	NA	NA	NA	NA	NA	NA	NA	NA
ENSMUSG00000015721	Nlrp5	MGI:1345193	7	24170908	24226941	wt_iso_mouse_covar_LV	14	NA	NA	NA	NA	NA	NA	NA	NA	NA	NA	NA	NA	NA	NA	NA	NA	NA	NA	NA	NA	NA	NA	NA	NA	NA	NA	NA	NA	NA	NA	NA	NA	NA
ENSMUSG00000092496	Vmn1r-ps84	MGI:3782403	7	24271394	24272316	wt_iso_mouse_covar_LV	14	NA	NA	NA	NA	NA	NA	NA	NA	NA	NA	NA	NA	NA	NA	NA	NA	NA	NA	NA	NA	NA	NA	NA	NA	NA	NA	NA	NA	NA	NA	NA	NA	NA
ENSMUSG00000090715	Vmn1r167	MGI:3644421	7	24289661	24290608	wt_iso_mouse_covar_LV	14	NA	NA	NA	NA	NA	NA	NA	NA	NA	NA	NA	NA	NA	NA	NA	NA	NA	NA	NA	NA	NA	NA	NA	NA	NA	NA	NA	NA	NA	NA	NA	NA	NA
ENSMUSG00000074291	Vmn1r168	MGI:3704286	7	24325739	24326668	wt_iso_mouse_covar_LV	14	NA	NA	NA	NA	NA	NA	NA	NA	NA	NA	NA	NA	NA	NA	NA	NA	NA	NA	NA	NA	NA	NA	NA	NA	NA	NA	NA	NA	NA	NA	NA	NA	NA
ENSMUSG00000091616	Vmn1r169	MGI:3782408	7	24362204	24363118	wt_iso_mouse_covar_LV	14	NA	NA	NA	NA	NA	NA	NA	NA	NA	NA	NA	NA	NA	NA	NA	NA	NA	NA	NA	NA	NA	NA	NA	NA	NA	NA	NA	NA	NA	NA	NA	NA	NA
ENSMUSG00000090985	Vmn1r170	MGI:3644326	7	24391194	24392108	wt_iso_mouse_covar_LV	14	NA	NA	NA	NA	NA	NA	NA	NA	NA	NA	NA	NA	NA	NA	NA	NA	NA	NA	NA	NA	NA	NA	NA	NA	NA	NA	NA	NA	NA	NA	NA	NA	NA
ENSMUSG00000062483	Vmn1r171	MGI:3033476	7	24417007	24418587	wt_iso_mouse_covar_LV	14	NA	NA	NA	NA	NA	NA	NA	NA	NA	NA	NA	NA	NA	NA	NA	NA	NA	NA	NA	NA	NA	NA	NA	NA	NA	NA	NA	NA	NA	NA	NA	NA	NA
ENSMUSG00000035523	Vmn1r172	MGI:3033478	7	24443335	24445682	wt_iso_mouse_covar_LV	14	NA	NA	NA	NA	NA	NA	NA	NA	NA	NA	NA	NA	NA	NA	NA	NA	NA	NA	NA	NA	NA	NA	NA	NA	NA	NA	NA	NA	NA	NA	NA	NA	NA
ENSMUSG00000074289	Vmn1r173	MGI:3645760	7	24485827	24488332	wt_iso_mouse_covar_LV	14	NA	NA	NA	NA	NA	NA	NA	NA	NA	NA	NA	NA	NA	NA	NA	NA	NA	NA	NA	NA	NA	NA	NA	NA	NA	NA	NA	NA	NA	NA	NA	NA	NA
ENSMUSG00000090411	Vmn1r174	MGI:3033491	7	24538930	24539871	wt_iso_mouse_covar_LV	14	NA	NA	NA	NA	NA	NA	NA	NA	NA	NA	NA	NA	NA	NA	NA	NA	NA	NA	NA	NA	NA	NA	NA	NA	NA	NA	NA	NA	NA	NA	NA	NA	NA
ENSMUSG00000092629	Vmn1r-ps85	MGI:3648935	7	24563377	24564266	wt_iso_mouse_covar_LV	14	NA	NA	NA	NA	NA	NA	NA	NA	NA	NA	NA	NA	NA	NA	NA	NA	NA	NA	NA	NA	NA	NA	NA	NA	NA	NA	NA	NA	NA	NA	NA	NA	NA
ENSMUSG00000091068	Vmn1r175	MGI:3648367	7	24593305	24594219	wt_iso_mouse_covar_LV	14	NA	NA	NA	NA	NA	NA	NA	NA	NA	NA	NA	NA	NA	NA	NA	NA	NA	NA	NA	NA	NA	NA	NA	NA	NA	NA	NA	NA	NA	NA	NA	NA	NA
ENSMUSG00000091226	Vmn1r176	MGI:3809206	7	24619831	24620745	wt_iso_mouse_covar_LV	14	NA	NA	NA	NA	NA	NA	NA	NA	NA	NA	NA	NA	NA	NA	NA	NA	NA	NA	NA	NA	NA	NA	NA	NA	NA	NA	NA	NA	NA	NA	NA	NA	NA
ENSMUSG00000057513	Vmn1r177	MGI:3033481	7	24650539	24651468	wt_iso_mouse_covar_LV	14	NA	NA	NA	NA	NA	NA	NA	NA	NA	NA	NA	NA	NA	NA	NA	NA	NA	NA	NA	NA	NA	NA	NA	NA	NA	NA	NA	NA	NA	NA	NA	NA	NA
ENSMUSG00000062598	Vmn1r178	MGI:3033482	7	24678548	24679462	wt_iso_mouse_covar_LV	14	NA	NA	NA	NA	NA	NA	NA	NA	NA	NA	NA	NA	NA	NA	NA	NA	NA	NA	NA	NA	NA	NA	NA	NA	NA	NA	NA	NA	NA	NA	NA	NA	NA
ENSMUSG00000046924	Vmn1r179	MGI:3033486	7	24713405	24714376	wt_iso_mouse_covar_LV	14	NA	NA	NA	NA	NA	NA	NA	NA	NA	NA	NA	NA	NA	NA	NA	NA	NA	NA	NA	NA	NA	NA	NA	NA	NA	NA	NA	NA	NA	NA	NA	NA	NA
ENSMUSG00000066724	Gm10175	MGI:3704287	7	24731811	24732251	wt_iso_mouse_covar_LV	14	NA	NA	NA	NA	NA	NA	NA	NA	NA	NA	NA	NA	NA	NA	NA	NA	NA	NA	NA	NA	NA	NA	NA	NA	NA	NA	NA	NA	NA	NA	NA	NA	NA
ENSMUSG00000092473	Vmn1r180	MGI:3033485	7	24737406	24738375	wt_iso_mouse_covar_LV	14	NA	NA	NA	NA	NA	NA	NA	NA	NA	NA	NA	NA	NA	NA	NA	NA	NA	NA	NA	NA	NA	NA	NA	NA	NA	NA	NA	NA	NA	NA	NA	NA	NA
ENSMUSG00000057946	Vmn1r181	MGI:3033489	7	24768980	24770059	wt_iso_mouse_covar_LV	14	NA	NA	NA	NA	NA	NA	NA	NA	NA	NA	NA	NA	NA	NA	NA	NA	NA	NA	NA	NA	NA	NA	NA	NA	NA	NA	NA	NA	NA	NA	NA	NA	NA
ENSMUSG00000092456	V1rd19	MGI:3033488	7	24788110	24789266	wt_iso_mouse_covar_LV	14	NA	NA	NA	NA	NA	NA	NA	NA	NA	NA	NA	NA	NA	NA	NA	NA	NA	NA	NA	NA	NA	NA	NA	NA	NA	NA	NA	NA	NA	NA	NA	NA	NA
ENSMUSG00000066723	Vmn1r183	MGI:3033484	7	24839793	24840710	wt_iso_mouse_covar_LV	14	NA	NA	NA	NA	NA	NA	NA	NA	NA	NA	NA	NA	NA	NA	NA	NA	NA	NA	NA	NA	NA	NA	NA	NA	NA	NA	NA	NA	NA	NA	NA	NA	NA
ENSMUSG00000057101	Zfp180	MGI:1923701	7	24866943	24892717	wt_iso_mouse_covar_LV	14	ILMN_2803368	5.14	5.25	0.11	0.0145	-0.03	0.78	0.02	0.88	-0.03	0.77	80974509	9.2e-05	25215040	5e-05	4482437	0.00142	NA	NA	NA	NA	NA	NA	NA	NA	NA	NA	NA	NA	NA	NA	NA	NA
ENSMUSG00000052675	Zfp112	MGI:1929115	7	24897333	24912971	wt_iso_mouse_covar_LV	14	ILMN_1221408	4.53	4.52	-0.01	0.661	-0.16	0.16	-0.02	0.87	0.12	0.28	136720692	0.00375	91005885	0.00251	16562038/16570483	0.00137/0.00137	NA	NA	NA	NA	NA	NA	NA	NA	NA	NA	NA	NA	NA	NA	NA	NA
ENSMUSG00000047603	Zfp235	MGI:1929117	7	24919193	24927285	wt_iso_mouse_covar_LV	14	NA	NA	NA	NA	NA	NA	NA	NA	NA	NA	NA	NA	NA	NA	NA	NA	NA	NA	NA	NA	NA	NA	NA	NA	NA	NA	NA	NA	NA	NA	NA	NA	NA
ENSMUSG00000068962	Zfp114	MGI:3037815	7	24961171	24967898	wt_iso_mouse_covar_LV	14	NA	NA	NA	NA	NA	NA	NA	NA	NA	NA	NA	NA	NA	NA	NA	NA	NA	NA	NA	NA	NA	NA	NA	NA	NA	NA	NA	NA	NA	NA	NA	NA	NA
ENSMUSG00000087598	Zfp111	MGI:1929114	7	24978966	24996462	wt_iso_mouse_covar_LV	14	NA	NA	NA	NA	NA	NA	NA	NA	NA	NA	NA	NA	NA	NA	NA	NA	NA	NA	NA	NA	NA	NA	NA	NA	NA	NA	NA	NA	NA	NA	NA	NA	NA
ENSMUSG00000074283	Zfp109	MGI:1929099	7	25013067	25022128	wt_iso_mouse_covar_LV	14	ILMN_2982308	4.7	4.67	-0.03	0.289	0.1	0.39	0.01	0.94	-0.08	0.46	10687525	0.000247	117423332	0.00025	38249670	0.011	NA	NA	NA	NA	NA	NA	NA	NA	NA	NA	NA	NA	NA	NA	NA	NA
ENSMUSG00000030486	Zfp108	MGI:1891198	7	25042663	25046933	wt_iso_mouse_covar_LV	14	NA	NA	NA	NA	NA	NA	NA	NA	NA	NA	NA	NA	NA	NA	NA	NA	NA	NA	NA	NA	NA	NA	NA	NA	NA	NA	NA	NA	NA	NA	NA	NA	NA
ENSMUSG00000055305	Zfp93	MGI:107611	7	25055439	25061846	wt_iso_mouse_covar_LV	14	NA	NA	NA	NA	NA	NA	NA	NA	NA	NA	NA	NA	NA	NA	NA	NA	NA	0	0	61	0	0	0	0	0	0	0	0	0	0	0	0	0
ENSMUSG00000050605	Zfp61	MGI:99663	7	25072327	25086251	wt_iso_mouse_covar_LV	14	ILMN_1227451	4.51	4.54	0.02	0.212	0.02	0.84	-0.08	0.44	-0.07	0.55	143893470/143895056/143918506/143918865	0.0129/0.0129/0.0129/0.0129	122192106/122211149	0.00226/0.00226	119532249/119555604	0.00331/0.00331	0	0	95	0	50	1	0	1	2	0	0	0	0	0	1	87
ENSMUSG00000074282	Zfp94	MGI:107610	7	25086723	25101685	wt_iso_mouse_covar_LV	14	NA	NA	NA	NA	NA	NA	NA	NA	NA	NA	NA	NA	NA	NA	NA	NA	NA	0	0	0	0	125	0	0	13	138	0	0	0	0	0	0	91
ENSMUSG00000082802	Gm15465	MGI:3705590	7	25107679	25107803	wt_iso_mouse_covar_LV	14	NA	NA	NA	NA	NA	NA	NA	NA	NA	NA	NA	NA	NA	NA	NA	NA	NA	0	0	65	0	0	0	0	1	1	0	0	0	0	0	0	34
ENSMUSG00000055826	1700008P20Rik	MGI:1916551	7	25118099	25118984	wt_iso_mouse_covar_LV	14	NA	NA	NA	NA	NA	NA	NA	NA	NA	NA	NA	NA	NA	NA	NA	NA	NA	0	0	46	0	0	0	0	0	0	0	0	0	0	0	0	0
ENSMUSG00000030484	Lypd5	MGI:1924192	7	25134243	25138852	wt_iso_mouse_covar_LV	14	NA	NA	NA	NA	NA	NA	NA	NA	NA	NA	NA	NA	NA	NA	NA	NA	NA	0	0	25	0	28	0	0	0	0	0	0	0	0	0	2	72
ENSMUSG00000054342	Kcnn4	MGI:1277957	7	25155282	25170228	wt_iso_mouse_covar_LV	14	ILMN_2765032	4.75	4.81	0.06	0.0833	0	0.98	0.07	0.49	0.05	0.67	77077664/77080628	6.72e-05/6.72e-05	29615313	2.97e-05	97557709	0.000418	4	0	65	0	89	0	0	0	0	0	0	0	0	0	2	61
ENSMUSG00000002210	1500002O20Rik	MGI:1919247	7	25184638	25207797	wt_iso_mouse_covar_LV	14	ILMN_1228208	5.36	5.3	-0.06	0.216	0.08	0.45	-0.02	0.85	-0.11	0.33	127550581/127551230/127551272/128324437/128844968	0.000135/0.000135/0.000135/0.000135/0.000135	24839587	0.0042	133306496	0.000921	0	1	62	0	128	0	0	6	13	0	0	0	0	0	6	140
ENSMUSG00000062028	Irgc1	MGI:2685948	7	25216941	25220553	wt_iso_mouse_covar_LV	14	NA	NA	NA	NA	NA	NA	NA	NA	NA	NA	NA	NA	NA	NA	NA	NA	NA	0	1	16	0	12	0	0	0	0	0	0	0	0	0	1	25
ENSMUSG00000046223	Plaur	MGI:97612	7	25247519	25260892	wt_iso_mouse_covar_LV	14	ILMN_2590884	5.37	5.37	0	0.989	-0.03	0.78	0.2	0.054	0.16	0.16	6706440	0.000101	36965882	0.000371	113528852	0.00072	2	0	38	0	110	1	0	0	0	0	0	0	0	0	0	39
ENSMUSG00000054793	Cadm4	MGI:2449088	7	25267042	25289558	wt_iso_mouse_covar_LV	14	NA	NA	NA	NA	NA	NA	NA	NA	NA	NA	NA	NA	NA	NA	NA	NA	NA	0	0	0	0	88	0	0	0	0	0	0	1	0	0	2	0
ENSMUSG00000064264	Zfp428	MGI:1916463	7	25292025	25300701	wt_iso_mouse_covar_LV	14	ILMN_2813524	7.4	7.23	-0.17	0.0061	0	1	-0.13	0.21	-0.18	0.11	56731410	0.000181	25353042	2.49e-05	24777209/24856057	0.00103/0.00103	0	1	51	0	35	1	0	0	0	0	0	0	0	0	0	26
ENSMUSG00000041037	Irgq	MGI:2667176	7	25315667	25323618	wt_iso_mouse_covar_LV	14	NA	NA	NA	NA	NA	NA	NA	NA	NA	NA	NA	NA	NA	NA	NA	NA	NA	13	1	31	0	11	3	0	0	0	0	0	0	0	0	1	46
ENSMUSG00000011632	2310033E01Rik	MGI:3615324	7	25326718	25331090	wt_iso_mouse_covar_LV	14	ILMN_2878161	5.03	4.99	-0.04	0.319	0.08	0.45	0.09	0.41	-0.03	0.76	73649006	0.0031	36465827	3.62e-05	109474375	0.000542	NA	NA	NA	NA	NA	NA	NA	NA	NA	NA	NA	NA	NA	NA	NA	NA
ENSMUSG00000051768	Xrcc1	MGI:99137	7	25332169	25358457	wt_iso_mouse_covar_LV	14	ILMN_3160475	8.3	8	-0.3	2.11e-10	-0.11	0.33	-0.28	0.0077	-0.16	0.16	29875180	0.000188	83691522	0.000383	37290179/37329996	9.98e-06/9.98e-06	0	0	42	0	251	3	0	0	0	0	0	1	0	0	8	14
ENSMUSG00000066721	Zfp575	MGI:2141921	7	25368857	25372660	wt_iso_mouse_covar_LV	14	NA	NA	NA	NA	NA	NA	NA	NA	NA	NA	NA	NA	NA	NA	NA	NA	NA	NA	NA	NA	NA	NA	NA	NA	NA	NA	NA	NA	NA	NA	NA	NA	NA
ENSMUSG00000064254	Ethe1	MGI:1913321	7	25372562	25393944	wt_iso_mouse_covar_LV	14	ILMN_2621074	9.72	9.56	-0.16	2.27e-08	0.1	0.36	0.03	0.76	-0.16	0.16	5331977/5364012	2.88e-05/2.88e-05	25407547/27877470/27904684/27917537/27921921	5.08e-05/5.08e-05/5.08e-05/5.08e-05/5.08e-05	61009342	0.000137	1	7	47	0	241	1	0	0	0	0	0	4	0	0	5	27
ENSMUSG00000074277	Phldb3	MGI:3642959	7	25396347	25414307	wt_iso_mouse_covar_LV	14	NA	NA	NA	NA	NA	NA	NA	NA	NA	NA	NA	NA	NA	NA	NA	NA	NA	0	0	0	0	69	1	0	0	0	0	0	2	0	0	2	0
ENSMUSG00000086678	Gm16737	MGI:4439661	7	25416164	25422935	wt_iso_mouse_covar_LV	14	NA	NA	NA	NA	NA	NA	NA	NA	NA	NA	NA	NA	NA	NA	NA	NA	NA	NA	NA	NA	NA	NA	NA	NA	NA	NA	NA	NA	NA	NA	NA	NA	NA
ENSMUSG00000057454	Lypd3	MGI:1919684	7	25421589	25426135	wt_iso_mouse_covar_LV	14	NA	NA	NA	NA	NA	NA	NA	NA	NA	NA	NA	NA	NA	NA	NA	NA	NA	6	0	77	0	27	1	0	0	0	0	0	1	0	0	0	12
ENSMUSG00000062773	Tex101	MGI:1930791	7	25453031	25457069	wt_iso_mouse_covar_LV	14	ILMN_2590670	4.7	4.67	-0.03	0.135	0.14	0.21	0	1	-0.06	0.61	140981641	0.00264	143057655	0.00705	24782087	0.0214	1	1	49	0	39	1	0	0	0	0	0	0	0	0	1	32
ENSMUSG00000045587	BC049730	MGI:2681843	7	25494278	25499552	wt_iso_mouse_covar_LV	14	ILMN_2907915	4.52	4.49	-0.03	0.176	-0.03	0.75	0.07	0.49	0.08	0.48	107840980	0.000647	131934144/131935531/132016299	1.56e-06/1.56e-06/1.56e-06	75942420	0.00373	2	1	15	0	8	3	0	0	0	0	0	1	0	0	2	32
ENSMUSG00000058717	Gm4763	MGI:3643098	7	25507751	25511082	wt_iso_mouse_covar_LV	14	NA	NA	NA	NA	NA	NA	NA	NA	NA	NA	NA	NA	NA	NA	NA	NA	NA	0	0	14	0	2	0	0	0	0	0	0	0	0	0	1	9
ENSMUSG00000052212	Cd177	MGI:1916141	7	25529004	25545330	wt_iso_mouse_covar_LV	14	ILMN_1225233/ILMN_2789900	4.72/4.51	4.73/4.51	0/0	0.892/0.967	-0.5	0.68/0.36	0.09/0.01	0.4/0.93	0.08/-0.07	0.47/0.56	141361816/151560316	9.83e-05/0.00263	35611301/51928591/51965194	0.000416/0.00146/0.00146	141363339/91216549	5.49e-05/0.00269	0	0	53	0	128	8	0	0	0	0	0	4	0	0	9	27
ENSMUSG00000054169	Ceacam10	MGI:1347248	7	25562223	25569668	wt_iso_mouse_covar_LV	14	ILMN_1234281	4.66	4.64	-0.03	0.302	-0.05	0.66	-0.05	0.62	0.04	0.76	90979732/90983006/90985757	0.00788/0.00788/0.00788	109650489/109966501	0.00116/0.00116	108122861	0.0104	0	1	2	0	26	2	0	0	0	0	0	0	0	0	2	19
ENSMUSG00000011350	Gm5893	MGI:3645761	7	25603814	25625294	wt_iso_mouse_covar_LV	14	NA	NA	NA	NA	NA	NA	NA	NA	NA	NA	NA	NA	NA	NA	NA	NA	NA	0	0	1	0	0	0	0	0	0	0	0	0	0	0	0	0
ENSMUSG00000050347	Gm9844	MGI:3704288	7	25647221	25647696	wt_iso_mouse_covar_LV	14	NA	NA	NA	NA	NA	NA	NA	NA	NA	NA	NA	NA	NA	NA	NA	NA	NA	NA	NA	NA	NA	NA	NA	NA	NA	NA	NA	NA	NA	NA	NA	NA	NA
ENSMUSG00000062732	Lypd4	MGI:2687054	7	25649639	25654960	wt_iso_mouse_covar_LV	14	NA	NA	NA	NA	NA	NA	NA	NA	NA	NA	NA	NA	NA	NA	NA	NA	NA	NA	NA	NA	NA	NA	NA	NA	NA	NA	NA	NA	NA	NA	NA	NA	NA
ENSMUSG00000011349	Dmrtc2	MGI:1918491	7	25655076	25662670	wt_iso_mouse_covar_LV	14	NA	NA	NA	NA	NA	NA	NA	NA	NA	NA	NA	NA	NA	NA	NA	NA	NA	1	0	7	0	0	0	0	0	0	0	0	0	0	0	0	0
ENSMUSG00000040952	Rps19	MGI:1333780	7	25669390	25674825	wt_iso_mouse_covar_LV	14	ILMN_2754355/ILMN_2862280	5.21/13.59	5.08/13.54	2.6	0.00664/0.0305	0.12/-0.11	0.29/0.33	-1	0.28/0.29	-1	0.15/0.15	151062120/24227438/24266761/24296993/24856156	0.00684/0.00087/0.00087/0.00087/0.00087	141879993/20363117	0.000978/0.000129	141879993/47731118	0.00154/9e-05	0	0	12	0	5	0	0	0	0	0	0	0	0	0	2	16
ENSMUSG00000003379	Cd79a	MGI:101774	7	25682400	25687216	wt_iso_mouse_covar_LV	14	ILMN_1246266	4.67	4.67	0	0.972	0.07	0.52	-0.08	0.44	-0.12	0.29	133770043	0.00316	65450675	4.61e-05	112834943	0.000645	0	0	1	0	8	0	0	0	0	0	0	0	0	0	1	12
ENSMUSG00000040940	Arhgef1	MGI:1353510	7	25687931	25711611	wt_iso_mouse_covar_LV	14	ILMN_2748138/ILMN_2920752	4.68/7.53	4.64/7.5	1.33333	0.315/0.428	0.111111	0.87/0.11	0.03/-0.01	0.79/0.95	0.02/0.11	0.85/0.33	29615313/110909130	8.89e-05/0.00195	82794107/53514382	0.000295/0.00106	29615313/144196960	0.000645/0.00135	0	0	9	0	22	0	0	0	1	0	0	0	0	0	2	16
ENSMUSG00000003380	Rabac1	MGI:1201692	7	25754769	25757747	wt_iso_mouse_covar_LV	14	ILMN_1244857/ILMN_2710112	12.41/12.7	12.29/12.64	2	1.27e-07/0.0214	1.1	0.049/0.071	0.71875	0.026/0.002	1.1	0.33/0.37	16562038/16570483/73718523	0.000126/0.000126/0.000991	128562603/132215649	0.000224/0.000103	12358464/12372695/12419269/12538617/78921393	0.00186/0.00186/0.00186/0.00186/0.000466	NA	NA	NA	NA	NA	NA	NA	NA	NA	NA	NA	NA	NA	NA	NA	NA
ENSMUSG00000040907	Atp1a3	MGI:88107	7	25763186	25790976	wt_iso_mouse_covar_LV	14	NA	NA	NA	NA	NA	NA	NA	NA	NA	NA	NA	NA	NA	NA	NA	NA	NA	0	0	0	0	1	0	0	0	0	0	0	0	0	0	0	0
ENSMUSG00000003378	Grik5	MGI:95818	7	25794872	25857388	wt_iso_mouse_covar_LV	14	ILMN_3163110	4.82	4.77	-0.05	0.219	-0.06	0.62	-0.1	0.37	-0.03	0.8	75884636	0.00178	53473446	0.000127	30125272	0.00104	0	0	0	0	293	0	0	0	0	0	0	1	0	0	3	0
ENSMUSG00000045252	Zfp574	MGI:2442951	7	25862265	25868511	wt_iso_mouse_covar_LV	14	ILMN_1216308	8.86	8.8	-0.06	0.0327	-0.09	0.44	-0.18	0.087	-0.17	0.13	67169062	0.000202	36650061	0.00216	86803080	0.00134	0	0	0	0	1	0	0	0	0	0	0	0	0	0	1	4
ENSMUSG00000008496	Pou2f2	MGI:101897	7	25876928	25917531	wt_iso_mouse_covar_LV	14	ILMN_2687602	4.9	4.9	0	0.921	0.17	0.13	0.23	0.03	0.01	0.89	92028964	0.0025	69066795	0.000457	36194608	0.00415	0	0	38	0	230	0	0	0	145	0	0	0	0	0	0	21
ENSMUSG00000074274	D930028M14Rik	MGI:3687343	7	25937476	25941642	wt_iso_mouse_covar_LV	14	NA	NA	NA	NA	NA	NA	NA	NA	NA	NA	NA	NA	NA	NA	NA	NA	NA	NA	NA	NA	NA	NA	NA	NA	NA	NA	NA	NA	NA	NA	NA	NA	NA
ENSMUSG00000054499	Dedd2	MGI:1914629	7	25987859	26004878	wt_iso_mouse_covar_LV	14	NA	NA	NA	NA	NA	NA	NA	NA	NA	NA	NA	NA	NA	NA	NA	NA	NA	10	0	42	0	51	1	0	0	0	0	0	0	0	0	2	0
ENSMUSG00000046541	Zfp526	MGI:2445181	7	26006470	26012526	wt_iso_mouse_covar_LV	14	ILMN_2859647	5.25	5.21	-0.04	0.496	-0.02	0.87	0.07	0.5	0.07	0.52	114478860	0.000118	27345983	0.000244	28387947	0.0002	0	0	0	0	6	0	0	0	0	0	0	0	0	0	0	0
ENSMUSG00000057177	Gsk3a	MGI:2152453	7	26013277	26022870	wt_iso_mouse_covar_LV	14	ILMN_3160897	5.36	5.4	0.05	0.355	-0.07	0.53	-0.08	0.48	0.04	0.73	144349011	0.000913	78960995/79723277	0.000147/0.000147	123359460	0.000195	0	0	2	0	16	0	0	0	0	0	0	0	0	0	0	36
ENSMUSG00000090330	9130221H12Rik	MGI:1924374	7	26013706	26015276	wt_iso_mouse_covar_LV	14	NA	NA	NA	NA	NA	NA	NA	NA	NA	NA	NA	NA	NA	NA	NA	NA	NA	0	0	24	0	1	0	0	10	11	0	0	0	0	0	0	21
ENSMUSG00000040857	Erf	MGI:109637	7	26027580	26035780	wt_iso_mouse_covar_LV	14	ILMN_2684661	4.66	4.62	-0.04	0.144	-0.16	0.16	0.08	0.44	0.16	0.14	63472290	0.000249	122227861	7.11e-05	37171851	0.00138	1	0	10	0	10	0	0	0	0	0	0	0	0	0	0	28
ENSMUSG00000005442	Cic	MGI:1918972	7	26052723	26079178	wt_iso_mouse_covar_LV	14	NA	NA	NA	NA	NA	NA	NA	NA	NA	NA	NA	NA	NA	NA	NA	NA	NA	0	0	3	0	6	0	0	0	1	0	0	0	0	0	0	30
ENSMUSG00000005447	Pafah1b3	MGI:108414	7	26080068	26083005	wt_iso_mouse_covar_LV	14	NA	NA	NA	NA	NA	NA	NA	NA	NA	NA	NA	NA	NA	NA	NA	NA	NA	0	0	5	0	2	0	0	0	0	0	0	0	0	0	0	4
ENSMUSG00000058741	Prr19	MGI:3648539	7	26086378	26089152	wt_iso_mouse_covar_LV	14	NA	NA	NA	NA	NA	NA	NA	NA	NA	NA	NA	NA	NA	NA	NA	NA	NA	NA	NA	NA	NA	NA	NA	NA	NA	NA	NA	NA	NA	NA	NA	NA	NA
ENSMUSG00000043843	Tmem145	MGI:3607779	7	26091125	26101214	wt_iso_mouse_covar_LV	14	NA	NA	NA	NA	NA	NA	NA	NA	NA	NA	NA	NA	NA	NA	NA	NA	NA	0	0	3	0	2	0	0	0	0	0	0	0	0	0	1	0
ENSMUSG00000045039	Megf8	MGI:2446294	7	26102183	26150936	wt_iso_mouse_covar_LV	14	NA	NA	NA	NA	NA	NA	NA	NA	NA	NA	NA	NA	NA	NA	NA	NA	NA	0	0	0	0	15	0	0	1	8	0	0	0	0	0	1	6
ENSMUSG00000063651	Cnfn	MGI:1919633	7	26152635	26154743	wt_iso_mouse_covar_LV	14	ILMN_3043109	4.62	4.63	0	0.876	-0.09	0.41	-0.16	0.13	-0.06	0.6	144454863	0.00274	89532385/89535992	0.0066/0.0066	122280207	0.0127	0	0	2	0	2	0	0	0	0	0	0	0	0	0	0	3
ENSMUSG00000003123	Lipe	MGI:96790	7	26164546	26183729	wt_iso_mouse_covar_LV	14	ILMN_3111326	5.14	5.03	-0.11	0.0252	-0.13	0.23	-0.04	0.7	0.07	0.54	137928713	0.0136	114634293	0.00855	137928713	0.00968	0	0	1	0	13	2	0	0	0	0	0	0	0	0	2	5
ENSMUSG00000053714	4732471J01Rik	MGI:3603586	7	26169824	26170592	wt_iso_mouse_covar_LV	14	NA	NA	NA	NA	NA	NA	NA	NA	NA	NA	NA	NA	NA	NA	NA	NA	NA	0	0	1	0	0	0	0	0	0	0	0	0	0	0	0	1
ENSMUSG00000074261	Gm7092	MGI:3646269	7	26399640	26400911	wt_iso_mouse_covar_LV	15	NA	NA	NA	NA	NA	NA	NA	NA	NA	NA	NA	NA	NA	NA	NA	NA	NA	0	0	22	0	0	0	0	0	0	0	0	0	0	0	0	0
ENSMUSG00000057229	Atp5sl	MGI:1913599	7	26404433	26410570	wt_iso_mouse_covar_LV	15	NA	NA	NA	NA	NA	NA	NA	NA	NA	NA	NA	NA	NA	NA	NA	NA	NA	0	0	5	0	4	0	0	1	5	0	0	1	0	0	0	46
ENSMUSG00000059479	B3gnt8	MGI:2385269	7	26412643	26414509	wt_iso_mouse_covar_LV	15	ILMN_3149776	5.04	5.16	0.12	0.01	0.08	0.47	0.2	0.059	0.11	0.31	116552925/116691172	8.33e-05/8.33e-05	4760366	0.00787	81159789/81191020	0.000637/0.000637	1	0	4	0	1	0	0	0	0	0	0	0	0	0	0	26
ENSMUSG00000060376	Bckdha	MGI:107701	7	26414871	26443780	wt_iso_mouse_covar_LV	15	ILMN_2727329	12.15	11.85	-0.3	1.9e-14	-0.01	0.93	-0.21	0.046	-0.23	0.036	19945455	2.5e-05	56412395	0.00332	62241086	0.00435	0	0	0	0	40	0	0	0	0	0	0	0	0	0	0	0
ENSMUSG00000061286	Exosc5	MGI:107889	7	26444172	26453050	wt_iso_mouse_covar_LV	15	ILMN_2877280	7.88	7.75	-0.13	0.00234	-0.11	0.3	-0.13	0.24	0	0.97	25407547/25428080/26236380/26244510/26250114/26272623/26273781/26298994/26420348/26421972/26463876/27877470/27904684/27917537/27921921	2.23e-06/2.23e-06/2.23e-06/2.23e-06/2.23e-06/2.23e-06/2.23e-06/2.23e-06/2.23e-06/2.23e-06/2.23e-06/2.23e-06/2.23e-06/2.23e-06/2.23e-06	26126392	3.38e-05	51815720	0.00037	3	0	9	0	14	0	0	0	0	0	0	1	0	0	1	5
ENSMUSG00000061702	Tmem91	MGI:2443589	7	26454158	26460185	wt_iso_mouse_covar_LV	15	NA	NA	NA	NA	NA	NA	NA	NA	NA	NA	NA	NA	NA	NA	NA	NA	NA	NA	NA	NA	NA	NA	NA	NA	NA	NA	NA	NA	NA	NA	NA	NA	NA
ENSMUSG00000063439	B9d2	MGI:2387643	7	26466177	26471577	wt_iso_mouse_covar_LV	15	NA	NA	NA	NA	NA	NA	NA	NA	NA	NA	NA	NA	NA	NA	NA	NA	NA	0	0	0	0	0	0	0	0	0	0	0	0	0	0	0	1
ENSMUSG00000002603	Tgfb1	MGI:98725	7	26472021	26490096	wt_iso_mouse_covar_LV	15	ILMN_2711461	8.23	8.37	0.14	0.00141	0	0.97	0.06	0.57	0.01	0.93	77136246/77140437/77175006/77175025/77175091	0.00943/0.00943/0.00943/0.00943/0.00943	47739301/47743580/47751482	0.000186/0.000186/0.000186	12358464/12372695/12419269/12538617	0.00507/0.00507/0.00507/0.00507	NA	NA	NA	NA	NA	NA	NA	NA	NA	NA	NA	NA	NA	NA	NA	NA
ENSMUSG00000002608	Ccdc97	MGI:1196455	7	26496125	26504107	wt_iso_mouse_covar_LV	15	NA	NA	NA	NA	NA	NA	NA	NA	NA	NA	NA	NA	NA	NA	NA	NA	NA	NA	NA	NA	NA	NA	NA	NA	NA	NA	NA	NA	NA	NA	NA	NA	NA
ENSMUSG00000040725	Hnrnpul1	MGI:2443517	7	26506517	26539749	wt_iso_mouse_covar_LV	15	NA	NA	NA	NA	NA	NA	NA	NA	NA	NA	NA	NA	NA	NA	NA	NA	NA	NA	NA	NA	NA	NA	NA	NA	NA	NA	NA	NA	NA	NA	NA	NA	NA
ENSMUSG00000002602	Axl	MGI:1347244	7	26542292	26573724	wt_iso_mouse_covar_LV	15	ILMN_2651715	11.9	12.04	0.14	0.000659	-0.04	0.72	0.12	0.28	0.13	0.24	77944200	0.00073	144140549/144406090	0.000399/0.000399	151631046/151688720	0.00406/0.00406	NA	NA	NA	NA	NA	NA	NA	NA	NA	NA	NA	NA	NA	NA	NA	NA
ENSMUSG00000040703	Cyp2s1	MGI:1921384	7	26587494	26601932	wt_iso_mouse_covar_LV	15	ILMN_2758264	5.07	5.1	0.03	0.663	0.08	0.46	-0.08	0.45	-0.17	0.12	141367725	0.00517	112834943	0.00024	132364965	0.00568	NA	NA	NA	NA	NA	NA	NA	NA	NA	NA	NA	NA	NA	NA	NA	NA
ENSMUSG00000084812	Gm17445	MGI:4937079	7	26601673	26605673	wt_iso_mouse_covar_LV	15	NA	NA	NA	NA	NA	NA	NA	NA	NA	NA	NA	NA	NA	NA	NA	NA	NA	NA	NA	NA	NA	NA	NA	NA	NA	NA	NA	NA	NA	NA	NA	NA	NA
ENSMUSG00000090467	Gm4613	MGI:3782796	7	26613566	26613914	wt_iso_mouse_covar_LV	15	NA	NA	NA	NA	NA	NA	NA	NA	NA	NA	NA	NA	NA	NA	NA	NA	NA	NA	NA	NA	NA	NA	NA	NA	NA	NA	NA	NA	NA	NA	NA	NA	NA
ENSMUSG00000091233	Gm6434	MGI:3648424	7	26667031	26667438	wt_iso_mouse_covar_LV	15	NA	NA	NA	NA	NA	NA	NA	NA	NA	NA	NA	NA	NA	NA	NA	NA	NA	NA	NA	NA	NA	NA	NA	NA	NA	NA	NA	NA	NA	NA	NA	NA	NA
ENSMUSG00000030483	Cyp2b10	MGI:88598	7	26682639	26711643	wt_iso_mouse_covar_LV	15	ILMN_1215955	4.82	4.81	-0.01	0.782	0.1	0.38	-0.04	0.7	-0.07	0.55	29659759	0.00264	75058266/75197439	0.000832/0.000832	115137794/115511431	0.0117/0.0117	NA	NA	NA	NA	NA	NA	NA	NA	NA	NA	NA	NA	NA	NA	NA	NA
ENSMUSG00000040583	Cyp2b13	MGI:88599	7	26846514	26881215	wt_iso_mouse_covar_LV	15	ILMN_1214531	4.88	5.11	0.24	0.029	-0.03	0.79	-0.13	0.24	-0.12	0.28	31653018	0.00399	85386103	0.000156	73630140	0.0026	NA	NA	NA	NA	NA	NA	NA	NA	NA	NA	NA	NA	NA	NA	NA	NA
ENSMUSG00000045149	Gm8946	MGI:3645710	7	26856829	26857995	wt_iso_mouse_covar_LV	15	NA	NA	NA	NA	NA	NA	NA	NA	NA	NA	NA	NA	NA	NA	NA	NA	NA	NA	NA	NA	NA	NA	NA	NA	NA	NA	NA	NA	NA	NA	NA	NA	NA
ENSMUSG00000040660	Cyp2b9	MGI:88600	7	26958430	26995680	wt_iso_mouse_covar_LV	15	ILMN_2617625	5	5.1	0.1	0.398	-0.07	0.54	-0.17	0.1	-0.12	0.29	31629466/31630148	0.000248/0.000248	151052628	3.6e-05	31629466/31630148	0.000389/0.000389	NA	NA	NA	NA	NA	NA	NA	NA	NA	NA	NA	NA	NA	NA	NA	NA
ENSMUSG00000092464	Gm8902	MGI:3646241	7	27030918	27032977	wt_iso_mouse_covar_LV	15	NA	NA	NA	NA	NA	NA	NA	NA	NA	NA	NA	NA	NA	NA	NA	NA	NA	NA	NA	NA	NA	NA	NA	NA	NA	NA	NA	NA	NA	NA	NA	NA	NA
ENSMUSG00000092514	Vmn1r-ps86	MGI:3852450	7	27040099	27040645	wt_iso_mouse_covar_LV	15	NA	NA	NA	NA	NA	NA	NA	NA	NA	NA	NA	NA	NA	NA	NA	NA	NA	NA	NA	NA	NA	NA	NA	NA	NA	NA	NA	NA	NA	NA	NA	NA	NA
ENSMUSG00000046130	Vmn1r184	MGI:3852451	7	27051850	27052794	wt_iso_mouse_covar_LV	15	NA	NA	NA	NA	NA	NA	NA	NA	NA	NA	NA	NA	NA	NA	NA	NA	NA	NA	NA	NA	NA	NA	NA	NA	NA	NA	NA	NA	NA	NA	NA	NA	NA
ENSMUSG00000074254	Cyp2a4	MGI:88596	7	27092209	27100107	wt_iso_mouse_covar_LV	15	NA	NA	NA	NA	NA	NA	NA	NA	NA	NA	NA	NA	NA	NA	NA	NA	NA	NA	NA	NA	NA	NA	NA	NA	NA	NA	NA	NA	NA	NA	NA	NA	NA
ENSMUSG00000040614	Nlrp9c	MGI:3028627	7	27107492	27188719	wt_iso_mouse_covar_LV	15	NA	NA	NA	NA	NA	NA	NA	NA	NA	NA	NA	NA	NA	NA	NA	NA	NA	NA	NA	NA	NA	NA	NA	NA	NA	NA	NA	NA	NA	NA	NA	NA	NA
ENSMUSG00000040601	Nlrp4a	MGI:2443697	7	27220132	27261161	wt_iso_mouse_covar_LV	15	ILMN_2785420	4.55	4.58	0.03	0.2	-0.14	0.2	0.07	0.5	0.16	0.16	54029204/56865810/57397023	0.000852/0.000852/0.000852	30681467	7.66e-05	124667929	0.000161	NA	NA	NA	NA	NA	NA	NA	NA	NA	NA	NA	NA	NA	NA	NA	NA
ENSMUSG00000054102	Nlrp9a	MGI:2675292	7	27320042	27360634	wt_iso_mouse_covar_LV	15	ILMN_3099303	4.49	4.5	0.01	0.588	0.14	0.22	-0.1	0.35	-0.16	0.14	56412395	9.42e-05	13416708	0.017	121760769	0.00185	NA	NA	NA	NA	NA	NA	NA	NA	NA	NA	NA	NA	NA	NA	NA	NA
ENSMUSG00000091924	Vmn1r185	MGI:2159634	7	27396040	27397183	wt_iso_mouse_covar_LV	15	NA	NA	NA	NA	NA	NA	NA	NA	NA	NA	NA	NA	NA	NA	NA	NA	NA	NA	NA	NA	NA	NA	NA	NA	NA	NA	NA	NA	NA	NA	NA	NA	NA
ENSMUSG00000040650	Cyp2b23	MGI:3646735	7	27450246	27471456	wt_iso_mouse_covar_LV	15	NA	NA	NA	NA	NA	NA	NA	NA	NA	NA	NA	NA	NA	NA	NA	NA	NA	NA	NA	NA	NA	NA	NA	NA	NA	NA	NA	NA	NA	NA	NA	NA	NA
ENSMUSG00000066704	Cyp2b19	MGI:107303	7	27542182	27557649	wt_iso_mouse_covar_LV	15	ILMN_2846120	4.48	4.49	0	0.84	0.17	0.13	0.15	0.15	-0.04	0.73	37953253	0.00779	108609122	0.000611	108609122	0.00227	NA	NA	NA	NA	NA	NA	NA	NA	NA	NA	NA	NA	NA	NA	NA	NA
ENSMUSG00000049685	Cyp2g1	MGI:109612	7	27593946	27606216	wt_iso_mouse_covar_LV	15	NA	NA	NA	NA	NA	NA	NA	NA	NA	NA	NA	NA	NA	NA	NA	NA	NA	NA	NA	NA	NA	NA	NA	NA	NA	NA	NA	NA	NA	NA	NA	NA	NA
ENSMUSG00000005547	Cyp2a5	MGI:88597	7	27620324	27628567	wt_iso_mouse_covar_LV	15	NA	NA	NA	NA	NA	NA	NA	NA	NA	NA	NA	NA	NA	NA	NA	NA	NA	0	0	5	0	1	0	0	0	0	0	0	0	0	0	0	6
ENSMUSG00000091867	Cyp2a22	MGI:3648316	7	27716650	27724405	wt_iso_mouse_covar_LV	15	NA	NA	NA	NA	NA	NA	NA	NA	NA	NA	NA	NA	NA	NA	NA	NA	NA	0	0	0	0	2	0	0	0	0	0	0	0	0	0	4	8
ENSMUSG00000060407	Cyp2a12	MGI:105055	7	27814109	27821826	wt_iso_mouse_covar_LV	15	ILMN_2645815	5	5.18	0.18	0.101	-0.12	0.29	-0.13	0.22	-0.1	0.37	151203348/151205948/151254323	0.000387/0.000387/0.000387	37001989/37145139	3.25e-05/3.25e-05	151560316	0.00114	1	1	13	0	37	2	0	0	0	0	0	0	0	0	8	47
ENSMUSG00000052974	Cyp2f2	MGI:88608	7	27904928	27918679	wt_iso_mouse_covar_LV	15	NA	NA	NA	NA	NA	NA	NA	NA	NA	NA	NA	NA	NA	NA	NA	NA	NA	1	0	47	0	101	3	0	0	0	0	0	0	0	0	7	32
ENSMUSG00000086868	Gm15883	MGI:3801875	7	27909500	27915693	wt_iso_mouse_covar_LV	15	NA	NA	NA	NA	NA	NA	NA	NA	NA	NA	NA	NA	NA	NA	NA	NA	NA	NA	NA	NA	NA	NA	NA	NA	NA	NA	NA	NA	NA	NA	NA	NA	NA
ENSMUSG00000078787	Cyp2t4	MGI:2686296	7	27938733	27943687	wt_iso_mouse_covar_LV	15	NA	NA	NA	NA	NA	NA	NA	NA	NA	NA	NA	NA	NA	NA	NA	NA	NA	0	0	0	0	0	0	0	0	0	0	0	0	0	0	0	8
ENSMUSG00000058709	Egln2	MGI:1932287	7	27943677	27951821	wt_iso_mouse_covar_LV	15	ILMN_2781805	6.82	6.7	-0.12	0.0162	0.09	0.44	-0.24	0.022	-0.23	0.041	54810766	0.000415	150046591	7.26e-06	133120774	0.000743	0	0	1	0	2	0	0	0	0	0	0	0	0	0	0	0
ENSMUSG00000053291	Rab4b	MGI:105071	7	27953443	27963915	wt_iso_mouse_covar_LV	15	ILMN_1249339	6.32	6.39	0.07	0.0974	-0.05	0.63	0.23	0.029	0.21	0.064	123313204	0.00516	19299087/19324648/19335249	0.000182/0.000182/0.000182	35934876	0.000328	0	0	0	0	0	0	0	0	0	0	0	0	0	0	0	1
ENSMUSG00000089661	Mia1	MGI:109615	7	27953449	27966176	wt_iso_mouse_covar_LV	15	NA	NA	NA	NA	NA	NA	NA	NA	NA	NA	NA	NA	NA	NA	NA	NA	NA	NA	NA	NA	NA	NA	NA	NA	NA	NA	NA	NA	NA	NA	NA	NA	NA
ENSMUSG00000093348	Mir3101	MGI:4834315	7	27961025	27961112	wt_iso_mouse_covar_LV	15	NA	NA	NA	NA	NA	NA	NA	NA	NA	NA	NA	NA	NA	NA	NA	NA	NA	NA	NA	NA	NA	NA	NA	NA	NA	NA	NA	NA	NA	NA	NA	NA	NA
ENSMUSG00000061479	Snrpa	MGI:1855690	7	27972024	27981290	wt_iso_mouse_covar_LV	15	ILMN_2667509/ILMN_1247582	9.46/8.01	9.4/8.15	-0.461538	0.0233/0.0498	3.125	0.024/0.48	0/0.1	0.98/0.33	0.15/0.18	0.19/0.11	62890632/142744689	5.08e-05/0.000525	135856753/37876129/37876382/38015097/38187280/38201573	0.00114/0.000843/0.000843/0.000843/0.000843/0.000843	63790688/81083490/81200337	6.68e-05/0.000991/0.000991	0	0	1	0	0	0	0	0	0	0	0	0	0	0	0	0
ENSMUSG00000078786	BC024978	MGI:3041247	7	27980800	27990405	wt_iso_mouse_covar_LV	15	NA	NA	NA	NA	NA	NA	NA	NA	NA	NA	NA	NA	NA	NA	NA	NA	NA	0	0	0	0	1	0	0	0	0	0	0	0	0	0	0	2
ENSMUSG00000080533	Mir1191	MGI:3783364	7	27990555	27990674	wt_iso_mouse_covar_LV	15	NA	NA	NA	NA	NA	NA	NA	NA	NA	NA	NA	NA	NA	NA	NA	NA	NA	NA	NA	NA	NA	NA	NA	NA	NA	NA	NA	NA	NA	NA	NA	NA	NA
ENSMUSG00000003752	Itpkc	MGI:2442554	7	27992191	28013647	wt_iso_mouse_covar_LV	15	NA	NA	NA	NA	NA	NA	NA	NA	NA	NA	NA	NA	NA	NA	NA	NA	NA	0	0	0	0	4	0	0	0	0	0	0	0	0	0	0	3
ENSMUSG00000003762	Adck4	MGI:1924139	7	28018042	28047271	wt_iso_mouse_covar_LV	15	ILMN_1214631	6.28	6.35	0.08	0.112	0.14	0.22	0.04	0.72	-0.1	0.39	17734603/18223749/18225790/18300641/18455130/19377552/19441588	0.00125/0.00125/0.00125/0.00125/0.00125/0.00125/0.00125	55069399	0.00135	17547617	0.0028	0	0	0	0	17	0	0	1	17	0	0	0	0	0	0	3
ENSMUSG00000084974	Gm15567	MGI:3783016	7	28034282	28042951	wt_iso_mouse_covar_LV	15	NA	NA	NA	NA	NA	NA	NA	NA	NA	NA	NA	NA	NA	NA	NA	NA	NA	NA	NA	NA	NA	NA	NA	NA	NA	NA	NA	NA	NA	NA	NA	NA	NA
ENSMUSG00000063160	Numbl	MGI:894702	7	28043452	28067163	wt_iso_mouse_covar_LV	15	ILMN_1221506/ILMN_2775005	4.54/5.31	4.51/5.26	0.4	0.198/0.241	0.25	0.93/0.73	0/0.11	0.99/0.29	0/0.1	0.99/0.39	120993061/121090379/121116269/121136701/121139487/29808931/29967823/29975269/30275278	0.000182/0.000182/0.000182/0.000182/0.000182/0.0191/0.0191/0.0191/0.0191	152075348/152407143/145902339	0.00253/0.00253/0.000661	68078126/68106284/133221746/133633753	0.000536/0.000536/0.00667/0.00667	0	0	52	0	116	0	0	5	121	0	0	1	0	0	0	7
ENSMUSG00000083622	Gm15570	MGI:3783018	7	28056787	28057411	wt_iso_mouse_covar_LV	15	NA	NA	NA	NA	NA	NA	NA	NA	NA	NA	NA	NA	NA	NA	NA	NA	NA	NA	NA	NA	NA	NA	NA	NA	NA	NA	NA	NA	NA	NA	NA	NA	NA
ENSMUSG00000040488	Ltbp4	MGI:1321395	7	28090155	28122711	wt_iso_mouse_covar_LV	15	ILMN_2829262/ILMN_2708681	11.32/7.15	11.47/7.43	0.15/0.27	0.00108/7.91e-07	0.05/0.02	0.68/0.83	0.09/-0.07	0.42/0.54	0.04/-0.09	0.69/0.42	145417407/142249549	0.00132/1.18e-05	133621804/24152870	0.00446/0.00105	145618738/143702837/143708299	0.0015/0.000451/0.000451	0	0	52	0	98	0	0	0	0	0	0	2	0	0	5	42
ENSMUSG00000089832	Shkbp1	MGI:2385803	7	28127152	28141038	wt_iso_mouse_covar_LV	15	ILMN_1235687/ILMN_2734334	5.59/5.43	5.61/5.65	0.02/0.22	0.652/1.31e-05	0.02/0.08	0.84/0.48	0.21/0.2	0.047/0.06	0.1/0.11	0.38/0.35	30731437/78802671	0.000507/0.00176	24227438/24266761/24296993/24856156/141291131	1.42e-05/1.42e-05/1.42e-05/1.42e-05/0.00136	6631356/36465827	0.00428/0.00145	0	0	75	0	17	0	0	12	29	0	0	2	0	0	0	28
ENSMUSG00000092367	Gm20479	MGI:5141944	7	28137668	28142438	wt_iso_mouse_covar_LV	15	NA	NA	NA	NA	NA	NA	NA	NA	NA	NA	NA	NA	NA	NA	NA	NA	NA	NA	NA	NA	NA	NA	NA	NA	NA	NA	NA	NA	NA	NA	NA	NA	NA
ENSMUSG00000011751	Spnb4	MGI:1890574	7	28141402	28232705	wt_iso_mouse_covar_LV	15	ILMN_2683757/ILMN_1250462	4.52/4.59	4.54/4.57	0.02/-0.02	0.298/0.315	0.12/-0.13	0.27/0.26	0.06/0.17	0.58/0.11	-0.611111	0.32/0.12	116026268/75691248	0.00148/0.000307	35251022/149920499	0.0193/0.00015	141465661/141707427/141739778	0.00488/0.000996/0.000996	1	0	16	0	506	2	0	0	0	0	0	4	1	0	33	15
ENSMUSG00000040466	Blvrb	MGI:2385271	7	28232997	28251163	wt_iso_mouse_covar_LV	15	ILMN_2792868	9.87	9.84	-0.03	0.399	0.14	0.2	0.14	0.2	-0.04	0.7	136166008/136250569	1.71e-10/1.71e-10	86780609	4.94e-08	37309376	3.47e-05	1	0	8	0	70	0	0	0	0	0	0	0	0	0	0	74
ENSMUSG00000082016	Pgam1-ps2	MGI:3645709	7	28254790	28255554	wt_iso_mouse_covar_LV	15	NA	NA	NA	NA	NA	NA	NA	NA	NA	NA	NA	NA	NA	NA	NA	NA	NA	NA	NA	NA	NA	NA	NA	NA	NA	NA	NA	NA	NA	NA	NA	NA	NA
ENSMUSG00000055200	Sertad3	MGI:2180697	7	28258787	28262378	wt_iso_mouse_covar_LV	15	NA	NA	NA	NA	NA	NA	NA	NA	NA	NA	NA	NA	NA	NA	NA	NA	NA	3	1	7	0	10	1	0	0	0	0	0	0	0	0	1	17
ENSMUSG00000008384	Sertad1	MGI:1913438	7	28271929	28275335	wt_iso_mouse_covar_LV	15	ILMN_2729162	7.46	7.43	-0.03	0.445	-0.2	0.076	0	1	0.12	0.27	152211058	0.000391	79724101	0.000396	124421978	0.00734	0	0	9	0	1	1	0	0	0	0	0	0	0	0	0	6
ENSMUSG00000053198	Prx	MGI:108176	7	28284343	28305233	wt_iso_mouse_covar_LV	15	ILMN_2593225/ILMN_2766187/ILMN_3154269	4.56/4.5/4.62	4.58/4.5/4.67	0.01/0/0.05	0.547/0.839/0.0385	41.6667	0.67/0.69/0.81	-225	0.41/0.72/0.89	0/0/0.02	0.99/0.99/0.87	24188289/88174527/88176025/88178047/73357379	0.0193/0.00538/0.00538/0.00538/0.00417	38515165/19453842/90546411	5e-04/0.00261/2.16e-05	52154802/52174871/52247207/52310835/52335535/52339036/91330003/91404606/91423251/91427802/91662315/91687026/81392101/81414832/81414896	0.00369/0.00369/0.00369/0.00369/0.00369/0.00369/5.19e-05/5.19e-05/5.19e-05/5.19e-05/5.19e-05/5.19e-05/0.0134/0.0134/0.0134	0	0	0	0	42	5	0	0	0	0	0	0	0	0	3	9
ENSMUSG00000087371	Gm15541	MGI:3782989	7	28287737	28293141	wt_iso_mouse_covar_LV	15	NA	NA	NA	NA	NA	NA	NA	NA	NA	NA	NA	NA	NA	NA	NA	NA	NA	0	0	4	0	0	0	0	0	0	0	0	0	0	0	0	0
ENSMUSG00000040424	Hipk4	MGI:2685008	7	28308280	28316194	wt_iso_mouse_covar_LV	15	NA	NA	NA	NA	NA	NA	NA	NA	NA	NA	NA	NA	NA	NA	NA	NA	NA	1	3	2	0	10	1	0	0	0	0	0	0	0	0	2	20
ENSMUSG00000003363	Pld3	MGI:1333782	7	28317019	28338237	wt_iso_mouse_covar_LV	15	ILMN_2702101	8.14	8.47	0.33	1.89e-11	0.08	0.47	0.32	0.002	0.25	0.025	122561006/122561208/122586393	0.00271/0.00271/0.00271	53201993	0.000103	35934876	0.00277	0	0	2	0	3	0	0	0	3	0	0	0	0	0	0	3
ENSMUSG00000049643	2310022A10Rik	MGI:1913617	7	28338314	28367113	wt_iso_mouse_covar_LV	15	ILMN_3004931	7.57	7.49	-0.08	0.062	0	0.98	-0.17	0.11	-0.13	0.23	150192278	0.00123	85881349	0.0012	10935937	0.00981	0	0	4	0	9	0	0	0	0	0	0	0	0	0	0	6
ENSMUSG00000004056	Akt2	MGI:104874	7	28376571	28425845	wt_iso_mouse_covar_LV	15	ILMN_2655895	5.95	6.31	0.36	1.35e-05	-0.25	0.02	-0.27	0.0089	-0.07	0.54	151879668	0.00264	148061082	0.000485	31431133	0.00241	0	1	28	0	66	1	0	0	6	0	0	0	0	0	0	23
ENSMUSG00000007944	Ttc9b	MGI:1920282	7	28438934	28441227	wt_iso_mouse_covar_LV	15	NA	NA	NA	NA	NA	NA	NA	NA	NA	NA	NA	NA	NA	NA	NA	NA	NA	0	0	0	0	0	0	0	0	0	0	0	0	0	0	0	8
ENSMUSG00000040390	Map3k10	MGI:1346879	7	28441394	28459617	wt_iso_mouse_covar_LV	15	NA	NA	NA	NA	NA	NA	NA	NA	NA	NA	NA	NA	NA	NA	NA	NA	NA	2	0	27	0	26	0	0	3	18	0	0	0	0	0	0	29
ENSMUSG00000057093	C030039L03Rik	MGI:2148237	7	28474359	28491503	wt_iso_mouse_covar_LV	15	ILMN_2722290	4.62	4.63	0.01	0.756	0.08	0.46	-0.05	0.61	-0.13	0.23	143895421	0.00554	35221589	8.79e-05	106030746/106071424/106074033/106157533/106195329	0.00138/0.00138/0.00138/0.00138/0.00138	0	0	77	0	4	0	0	6	10	0	0	0	0	0	0	73
ENSMUSG00000037640	Zfp60	MGI:99207	7	28516408	28538721	wt_iso_mouse_covar_LV	15	NA	NA	NA	NA	NA	NA	NA	NA	NA	NA	NA	NA	NA	NA	NA	NA	NA	9	0	30	0	41	0	0	0	0	0	0	0	0	0	1	17
ENSMUSG00000030604	Zfp626	MGI:1918413	7	28592223	28603811	wt_iso_mouse_covar_LV	15	NA	NA	NA	NA	NA	NA	NA	NA	NA	NA	NA	NA	NA	NA	NA	NA	NA	0	0	28	0	107	4	0	0	0	0	0	0	0	0	2	11
ENSMUSG00000078779	Zfp59	MGI:99206	7	28627874	28641995	wt_iso_mouse_covar_LV	15	NA	NA	NA	NA	NA	NA	NA	NA	NA	NA	NA	NA	NA	NA	NA	NA	NA	0	0	3	0	35	0	0	0	0	0	0	1	0	0	1	20
ENSMUSG00000020420	Zfp607	MGI:3584526	7	28647576	28664586	wt_iso_mouse_covar_LV	15	NA	NA	NA	NA	NA	NA	NA	NA	NA	NA	NA	NA	NA	NA	NA	NA	NA	0	0	7	0	85	2	0	0	0	0	0	0	0	0	4	35
ENSMUSG00000070709	1700049G17Rik	MGI:1920680	7	28692411	28714479	wt_iso_mouse_covar_LV	15	NA	NA	NA	NA	NA	NA	NA	NA	NA	NA	NA	NA	NA	NA	NA	NA	NA	8	4	14	0	83	1	0	0	0	0	0	0	0	0	2	75
ENSMUSG00000090904	Gm17248	MGI:4936882	7	28712743	28716022	wt_iso_mouse_covar_LV	15	NA	NA	NA	NA	NA	NA	NA	NA	NA	NA	NA	NA	NA	NA	NA	NA	NA	NA	NA	NA	NA	NA	NA	NA	NA	NA	NA	NA	NA	NA	NA	NA	NA
ENSMUSG00000074243	Gm10651	MGI:3704290	7	28734174	28734782	wt_iso_mouse_covar_LV	15	NA	NA	NA	NA	NA	NA	NA	NA	NA	NA	NA	NA	NA	NA	NA	NA	NA	0	0	23	0	0	0	0	0	0	0	0	0	0	0	0	48
ENSMUSG00000039257	Vstm2b	MGI:1914525	7	48154648	48185338	w3_delta_mouse_covar_LVM,w3_echo_mouse_covar_LVM,wt_delta_mouse_covar_LV	16	NA	NA	NA	NA	NA	NA	NA	NA	NA	NA	NA	NA	NA	NA	NA	NA	NA	NA	NA	NA	NA	NA	NA	NA	NA	NA	NA	NA	NA	NA	NA	NA	NA
ENSMUSG00000091692	4930433I11Rik	MGI:2685327	7	48242925	48250551	w3_delta_mouse_covar_LVM,w3_echo_mouse_covar_LVM,wt_delta_mouse_covar_LV	16	NA	NA	NA	NA	NA	NA	NA	NA	NA	NA	NA	NA	NA	NA	NA	NA	NA	NA	NA	NA	NA	NA	NA	NA	NA	NA	NA	NA	NA	NA	NA	NA	NA
ENSMUSG00000048312	Gm4884	MGI:3649090	7	48288089	48300672	w3_delta_mouse_covar_LVM,w3_echo_mouse_covar_LVM,wt_delta_mouse_covar_LV	16	NA	NA	NA	NA	NA	NA	NA	NA	NA	NA	NA	NA	NA	NA	NA	NA	NA	NA	NA	NA	NA	NA	NA	NA	NA	NA	NA	NA	NA	NA	NA	NA	NA
ENSMUSG00000078737	Gm2128	MGI:3780298	7	48410845	48413666	w3_delta_mouse_covar_LVM,w3_echo_mouse_covar_LVM,wt_delta_mouse_covar_LV	16	NA	NA	NA	NA	NA	NA	NA	NA	NA	NA	NA	NA	NA	NA	NA	NA	NA	NA	NA	NA	NA	NA	NA	NA	NA	NA	NA	NA	NA	NA	NA	NA	NA
ENSMUSG00000049062	Gm9244	MGI:3648328	7	48502391	48506975	w3_delta_mouse_covar_LVM,w3_echo_mouse_covar_LVM,wt_delta_mouse_covar_LV	16	NA	NA	NA	NA	NA	NA	NA	NA	NA	NA	NA	NA	NA	NA	NA	NA	NA	NA	NA	NA	NA	NA	NA	NA	NA	NA	NA	NA	NA	NA	NA	NA	NA
ENSMUSG00000072259	Gm5592	MGI:3648691	7	48539697	48545553	w3_delta_mouse_covar_LVM,w3_echo_mouse_covar_LVM,wt_delta_mouse_covar_LV	16	NA	NA	NA	NA	NA	NA	NA	NA	NA	NA	NA	NA	NA	NA	NA	NA	NA	NA	NA	NA	NA	NA	NA	NA	NA	NA	NA	NA	NA	NA	NA	NA	NA
ENSMUSG00000092031	Gm2108	MGI:3780276	7	48559705	48563050	w3_delta_mouse_covar_LVM,w3_echo_mouse_covar_LVM,wt_delta_mouse_covar_LV	16	NA	NA	NA	NA	NA	NA	NA	NA	NA	NA	NA	NA	NA	NA	NA	NA	NA	NA	NA	NA	NA	NA	NA	NA	NA	NA	NA	NA	NA	NA	NA	NA	NA
ENSMUSG00000082080	Gm9246	MGI:3648324	7	48590751	48594243	w3_delta_mouse_covar_LVM,w3_echo_mouse_covar_LVM,wt_delta_mouse_covar_LV	16	NA	NA	NA	NA	NA	NA	NA	NA	NA	NA	NA	NA	NA	NA	NA	NA	NA	NA	NA	NA	NA	NA	NA	NA	NA	NA	NA	NA	NA	NA	NA	NA	NA
ENSMUSG00000056383	AI987944	MGI:2142079	7	48629142	48648630	w3_delta_mouse_covar_LVM,w3_echo_mouse_covar_LVM,wt_delta_mouse_covar_LV	16	ILMN_2673099	5.44	5.3	-0.14	0.00785	-0.08,-0.07,0.01	0.47,0.54,0.92	0.08,0.09,0.06	0.48,0.42,0.61	0.18,0.15,0.07	0.12,0.17,0.54	70446006	6.2e-05	31859948	0.0068	70446006	0.00183	NA	NA	NA	NA	NA	NA	NA	NA	NA	NA	NA	NA	NA	NA	NA	NA
ENSMUSG00000091864	Gm17102	MGI:4937929	7	48649068	48652817	w3_delta_mouse_covar_LVM,w3_echo_mouse_covar_LVM,wt_delta_mouse_covar_LV	16	NA	NA	NA	NA	NA	NA	NA	NA	NA	NA	NA	NA	NA	NA	NA	NA	NA	NA	NA	NA	NA	NA	NA	NA	NA	NA	NA	NA	NA	NA	NA	NA	NA
ENSMUSG00000092592	Gm20449	MGI:5141914	7	48654748	48754787	w3_delta_mouse_covar_LVM,w3_echo_mouse_covar_LVM,wt_delta_mouse_covar_LV	16	NA	NA	NA	NA	NA	NA	NA	NA	NA	NA	NA	NA	NA	NA	NA	NA	NA	NA	NA	NA	NA	NA	NA	NA	NA	NA	NA	NA	NA	NA	NA	NA	NA
ENSMUSG00000066537	Vmn2r57	MGI:3703084	7	48655102	48704011	w3_delta_mouse_covar_LVM,w3_echo_mouse_covar_LVM,wt_delta_mouse_covar_LV	16	NA	NA	NA	NA	NA	NA	NA	NA	NA	NA	NA	NA	NA	NA	NA	NA	NA	NA	NA	NA	NA	NA	NA	NA	NA	NA	NA	NA	NA	NA	NA	NA	NA
ENSMUSG00000074166	AW146154	MGI:2142212	7	48734250	48755260	w3_delta_mouse_covar_LVM,w3_echo_mouse_covar_LVM,wt_delta_mouse_covar_LV	16	NA	NA	NA	NA	NA	NA	NA	NA	NA	NA	NA	NA	NA	NA	NA	NA	NA	NA	NA	NA	NA	NA	NA	NA	NA	NA	NA	NA	NA	NA	NA	NA	NA
ENSMUSG00000083500	Gm15470	MGI:3641891	7	48745721	48747091	w3_delta_mouse_covar_LVM,w3_echo_mouse_covar_LVM,wt_delta_mouse_covar_LV	16	NA	NA	NA	NA	NA	NA	NA	NA	NA	NA	NA	NA	NA	NA	NA	NA	NA	NA	NA	NA	NA	NA	NA	NA	NA	NA	NA	NA	NA	NA	NA	NA	NA
ENSMUSG00000090744	Gm6871	MGI:3643456	7	48801044	48829032	w3_delta_mouse_covar_LVM,w3_echo_mouse_covar_LVM,wt_delta_mouse_covar_LV	16	NA	NA	NA	NA	NA	NA	NA	NA	NA	NA	NA	NA	NA	NA	NA	NA	NA	NA	NA	NA	NA	NA	NA	NA	NA	NA	NA	NA	NA	NA	NA	NA	NA
ENSMUSG00000090341	Gm17217	MGI:4938044	7	48828647	48829115	w3_delta_mouse_covar_LVM,w3_echo_mouse_covar_LVM,wt_delta_mouse_covar_LV	16	NA	NA	NA	NA	NA	NA	NA	NA	NA	NA	NA	NA	NA	NA	NA	NA	NA	NA	NA	NA	NA	NA	NA	NA	NA	NA	NA	NA	NA	NA	NA	NA	NA
ENSMUSG00000091474	2610021A01Rik	MGI:1922662	7	48854631	48883903	w3_delta_mouse_covar_LVM,w3_echo_mouse_covar_LVM,wt_delta_mouse_covar_LV	16	NA	NA	NA	NA	NA	NA	NA	NA	NA	NA	NA	NA	NA	NA	NA	NA	NA	NA	NA	NA	NA	NA	NA	NA	NA	NA	NA	NA	NA	NA	NA	NA	NA
ENSMUSG00000074165	Zfp788	MGI:1914857	7	48888573	48906904	w3_delta_mouse_covar_LVM,w3_echo_mouse_covar_LVM,wt_delta_mouse_covar_LV	16	NA	NA	NA	NA	NA	NA	NA	NA	NA	NA	NA	NA	NA	NA	NA	NA	NA	NA	NA	NA	NA	NA	NA	NA	NA	NA	NA	NA	NA	NA	NA	NA	NA
ENSMUSG00000091401	Gm9252	MGI:3645130	7	48921887	48923488	w3_delta_mouse_covar_LVM,w3_echo_mouse_covar_LVM,wt_delta_mouse_covar_LV	16	NA	NA	NA	NA	NA	NA	NA	NA	NA	NA	NA	NA	NA	NA	NA	NA	NA	NA	NA	NA	NA	NA	NA	NA	NA	NA	NA	NA	NA	NA	NA	NA	NA
ENSMUSG00000074164	Vmn2r-ps54	MGI:1351350	7	48923349	48982563	w3_delta_mouse_covar_LVM,w3_echo_mouse_covar_LVM,wt_delta_mouse_covar_LV	16	NA	NA	NA	NA	NA	NA	NA	NA	NA	NA	NA	NA	NA	NA	NA	NA	NA	NA	NA	NA	NA	NA	NA	NA	NA	NA	NA	NA	NA	NA	NA	NA	NA
ENSMUSG00000091004	Gm6872	MGI:3643699	7	48923979	48924678	w3_delta_mouse_covar_LVM,w3_echo_mouse_covar_LVM,wt_delta_mouse_covar_LV	16	NA	NA	NA	NA	NA	NA	NA	NA	NA	NA	NA	NA	NA	NA	NA	NA	NA	NA	NA	NA	NA	NA	NA	NA	NA	NA	NA	NA	NA	NA	NA	NA	NA
ENSMUSG00000092193	Cd9-ps	MGI:3645134	7	48938028	48938677	w3_delta_mouse_covar_LVM,w3_echo_mouse_covar_LVM,wt_delta_mouse_covar_LV	16	NA	NA	NA	NA	NA	NA	NA	NA	NA	NA	NA	NA	NA	NA	NA	NA	NA	NA	NA	NA	NA	NA	NA	NA	NA	NA	NA	NA	NA	NA	NA	NA	NA
ENSMUSG00000078527	Gm10948	MGI:3779158	7	48974726	48974986	w3_delta_mouse_covar_LVM,w3_echo_mouse_covar_LVM,wt_delta_mouse_covar_LV	16	NA	NA	NA	NA	NA	NA	NA	NA	NA	NA	NA	NA	NA	NA	NA	NA	NA	NA	NA	NA	NA	NA	NA	NA	NA	NA	NA	NA	NA	NA	NA	NA	NA
ENSMUSG00000092538	Vmn2r-ps55	MGI:3757982	7	48977658	48977897	w3_delta_mouse_covar_LVM,w3_echo_mouse_covar_LVM,wt_delta_mouse_covar_LV	16	NA	NA	NA	NA	NA	NA	NA	NA	NA	NA	NA	NA	NA	NA	NA	NA	NA	NA	NA	NA	NA	NA	NA	NA	NA	NA	NA	NA	NA	NA	NA	NA	NA
ENSMUSG00000092451	Vmn2r-ps56	MGI:3757983	7	49000076	49028280	w3_delta_mouse_covar_LVM,w3_echo_mouse_covar_LVM,wt_delta_mouse_covar_LV	16	NA	NA	NA	NA	NA	NA	NA	NA	NA	NA	NA	NA	NA	NA	NA	NA	NA	NA	NA	NA	NA	NA	NA	NA	NA	NA	NA	NA	NA	NA	NA	NA	NA
ENSMUSG00000090383	Vmn2r58	MGI:3647877	7	49092251	49128040	w3_delta_mouse_covar_LVM,w3_echo_mouse_covar_LVM,wt_delta_mouse_covar_LV	16	NA	NA	NA	NA	NA	NA	NA	NA	NA	NA	NA	NA	NA	NA	NA	NA	NA	NA	NA	NA	NA	NA	NA	NA	NA	NA	NA	NA	NA	NA	NA	NA	NA
ENSMUSG00000092328	Vmn2r-ps57	MGI:1351346	7	49192897	49236298	w3_delta_mouse_covar_LVM,w3_echo_mouse_covar_LVM,wt_delta_mouse_covar_LV	16	NA	NA	NA	NA	NA	NA	NA	NA	NA	NA	NA	NA	NA	NA	NA	NA	NA	NA	NA	NA	NA	NA	NA	NA	NA	NA	NA	NA	NA	NA	NA	NA	NA
ENSMUSG00000092032	Vmn2r59	MGI:3643747	7	49267162	49314351	w3_delta_mouse_covar_LVM,w3_echo_mouse_covar_LVM,wt_delta_mouse_covar_LV	16	NA	NA	NA	NA	NA	NA	NA	NA	NA	NA	NA	NA	NA	NA	NA	NA	NA	NA	NA	NA	NA	NA	NA	NA	NA	NA	NA	NA	NA	NA	NA	NA	NA
ENSMUSG00000066530	Hmg1l1	MGI:3648695	7	49276095	49277375	w3_delta_mouse_covar_LVM,w3_echo_mouse_covar_LVM,wt_delta_mouse_covar_LV	16	NA	NA	NA	NA	NA	NA	NA	NA	NA	NA	NA	NA	NA	NA	NA	NA	NA	NA	NA	NA	NA	NA	NA	NA	NA	NA	NA	NA	NA	NA	NA	NA	NA
ENSMUSG00000092281	Hmg1l1	MGI:3648695	7	49276206	49276853	w3_delta_mouse_covar_LVM,w3_echo_mouse_covar_LVM,wt_delta_mouse_covar_LV	16	NA	NA	NA	NA	NA	NA	NA	NA	NA	NA	NA	NA	NA	NA	NA	NA	NA	NA	NA	NA	NA	NA	NA	NA	NA	NA	NA	NA	NA	NA	NA	NA	NA
ENSMUSG00000083623	Gm7224	MGI:3647435	7	49303318	49305582	w3_delta_mouse_covar_LVM,w3_echo_mouse_covar_LVM,wt_delta_mouse_covar_LV	16	NA	NA	NA	NA	NA	NA	NA	NA	NA	NA	NA	NA	NA	NA	NA	NA	NA	NA	NA	NA	NA	NA	NA	NA	NA	NA	NA	NA	NA	NA	NA	NA	NA
ENSMUSG00000048574	Gm5593	MGI:3648694	7	49361266	49362555	w3_delta_mouse_covar_LVM,w3_echo_mouse_covar_LVM,wt_delta_mouse_covar_LV	16	NA	NA	NA	NA	NA	NA	NA	NA	NA	NA	NA	NA	NA	NA	NA	NA	NA	NA	NA	NA	NA	NA	NA	NA	NA	NA	NA	NA	NA	NA	NA	NA	NA
ENSMUSG00000090619	Vmn2r60	MGI:3647050	7	49371841	49451146	w3_delta_mouse_covar_LVM,w3_echo_mouse_covar_LVM,wt_delta_mouse_covar_LV	16	NA	NA	NA	NA	NA	NA	NA	NA	NA	NA	NA	NA	NA	NA	NA	NA	NA	NA	NA	NA	NA	NA	NA	NA	NA	NA	NA	NA	NA	NA	NA	NA	NA
ENSMUSG00000092257	Gm2308	MGI:3780479	7	49380570	49381573	w3_delta_mouse_covar_LVM,w3_echo_mouse_covar_LVM,wt_delta_mouse_covar_LV	16	NA	NA	NA	NA	NA	NA	NA	NA	NA	NA	NA	NA	NA	NA	NA	NA	NA	NA	NA	NA	NA	NA	NA	NA	NA	NA	NA	NA	NA	NA	NA	NA	NA
ENSMUSG00000090967	Vmn2r61	MGI:1351347	7	49515423	49556125	w3_delta_mouse_covar_LVM,w3_echo_mouse_covar_LVM,wt_delta_mouse_covar_LV	16	NA	NA	NA	NA	NA	NA	NA	NA	NA	NA	NA	NA	NA	NA	NA	NA	NA	NA	NA	NA	NA	NA	NA	NA	NA	NA	NA	NA	NA	NA	NA	NA	NA
ENSMUSG00000092370	Vmn2r-ps58	MGI:3757988	7	49558456	49558697	w3_delta_mouse_covar_LVM,w3_echo_mouse_covar_LVM,wt_delta_mouse_covar_LV	16	NA	NA	NA	NA	NA	NA	NA	NA	NA	NA	NA	NA	NA	NA	NA	NA	NA	NA	NA	NA	NA	NA	NA	NA	NA	NA	NA	NA	NA	NA	NA	NA	NA
ENSMUSG00000092411	Gm5594	MGI:3648693	7	49609075	49613372	w3_delta_mouse_covar_LVM,w3_echo_mouse_covar_LVM,wt_delta_mouse_covar_LV	16	NA	NA	NA	NA	NA	NA	NA	NA	NA	NA	NA	NA	NA	NA	NA	NA	NA	NA	NA	NA	NA	NA	NA	NA	NA	NA	NA	NA	NA	NA	NA	NA	NA
ENSMUSG00000092382	Vmn2r-ps59	MGI:3757989	7	49633828	49633962	w3_delta_mouse_covar_LVM,w3_echo_mouse_covar_LVM,wt_delta_mouse_covar_LV	16	NA	NA	NA	NA	NA	NA	NA	NA	NA	NA	NA	NA	NA	NA	NA	NA	NA	NA	NA	NA	NA	NA	NA	NA	NA	NA	NA	NA	NA	NA	NA	NA	NA
ENSMUSG00000070621	Vmn2r-ps60	MGI:3757993	7	49685198	49686094	w3_delta_mouse_covar_LVM,w3_echo_mouse_covar_LVM,wt_delta_mouse_covar_LV	16	NA	NA	NA	NA	NA	NA	NA	NA	NA	NA	NA	NA	NA	NA	NA	NA	NA	NA	NA	NA	NA	NA	NA	NA	NA	NA	NA	NA	NA	NA	NA	NA	NA
ENSMUSG00000030463	4933421I07Rik	MGI:1918412	7	49700832	49703490	w3_delta_mouse_covar_LVM,w3_echo_mouse_covar_LVM,wt_delta_mouse_covar_LV	16	NA	NA	NA	NA	NA	NA	NA	NA	NA	NA	NA	NA	NA	NA	NA	NA	NA	NA	NA	NA	NA	NA	NA	NA	NA	NA	NA	NA	NA	NA	NA	NA	NA
ENSMUSG00000092301	Gm6887	MGI:3649086	7	49720258	49720739	w3_delta_mouse_covar_LVM,w3_echo_mouse_covar_LVM,wt_delta_mouse_covar_LV	16	NA	NA	NA	NA	NA	NA	NA	NA	NA	NA	NA	NA	NA	NA	NA	NA	NA	NA	NA	NA	NA	NA	NA	NA	NA	NA	NA	NA	NA	NA	NA	NA	NA
ENSMUSG00000092416	Zfp141	MGI:3584269	7	49728756	49761096	w3_delta_mouse_covar_LVM,w3_echo_mouse_covar_LVM,wt_delta_mouse_covar_LV	16	NA	NA	NA	NA	NA	NA	NA	NA	NA	NA	NA	NA	NA	NA	NA	NA	NA	NA	NA	NA	NA	NA	NA	NA	NA	NA	NA	NA	NA	NA	NA	NA	NA
ENSMUSG00000092505	Gm19246	MGI:5011431	7	49744171	49744425	w3_delta_mouse_covar_LVM,w3_echo_mouse_covar_LVM,wt_delta_mouse_covar_LV	16	NA	NA	NA	NA	NA	NA	NA	NA	NA	NA	NA	NA	NA	NA	NA	NA	NA	NA	NA	NA	NA	NA	NA	NA	NA	NA	NA	NA	NA	NA	NA	NA	NA
ENSMUSG00000092335	Gm7221	MGI:3645327	7	49835153	49847917	w3_delta_mouse_covar_LVM,w3_echo_mouse_covar_LVM,wt_delta_mouse_covar_LV	16	NA	NA	NA	NA	NA	NA	NA	NA	NA	NA	NA	NA	NA	NA	NA	NA	NA	NA	NA	NA	NA	NA	NA	NA	NA	NA	NA	NA	NA	NA	NA	NA	NA
ENSMUSG00000092262	Gm20434	MGI:5141899	7	49858290	49859824	w3_delta_mouse_covar_LVM,w3_echo_mouse_covar_LVM,wt_delta_mouse_covar_LV	16	NA	NA	NA	NA	NA	NA	NA	NA	NA	NA	NA	NA	NA	NA	NA	NA	NA	NA	NA	NA	NA	NA	NA	NA	NA	NA	NA	NA	NA	NA	NA	NA	NA
ENSMUSG00000074158	9830147E19Rik	MGI:3036263	7	49864896	49897958	w3_delta_mouse_covar_LVM,w3_echo_mouse_covar_LVM,wt_delta_mouse_covar_LV	16	NA	NA	NA	NA	NA	NA	NA	NA	NA	NA	NA	NA	NA	NA	NA	NA	NA	NA	NA	NA	NA	NA	NA	NA	NA	NA	NA	NA	NA	NA	NA	NA	NA
ENSMUSG00000069727	Gm5595	MGI:3648690	7	49915475	49948088	w3_delta_mouse_covar_LVM,w3_echo_mouse_covar_LVM,wt_delta_mouse_covar_LV	16	NA	NA	NA	NA	NA	NA	NA	NA	NA	NA	NA	NA	NA	NA	NA	NA	NA	NA	NA	NA	NA	NA	NA	NA	NA	NA	NA	NA	NA	NA	NA	NA	NA
ENSMUSG00000091594	Gm17067	MGI:4937894	7	49960839	49982387	w3_delta_mouse_covar_LVM,w3_echo_mouse_covar_LVM,wt_delta_mouse_covar_LV	16	NA	NA	NA	NA	NA	NA	NA	NA	NA	NA	NA	NA	NA	NA	NA	NA	NA	NA	NA	NA	NA	NA	NA	NA	NA	NA	NA	NA	NA	NA	NA	NA	NA
ENSMUSG00000092554	Gm18128	MGI:5010313	7	49989779	49990289	w3_delta_mouse_covar_LVM,w3_echo_mouse_covar_LVM,wt_delta_mouse_covar_LV	16	NA	NA	NA	NA	NA	NA	NA	NA	NA	NA	NA	NA	NA	NA	NA	NA	NA	NA	NA	NA	NA	NA	NA	NA	NA	NA	NA	NA	NA	NA	NA	NA	NA
ENSMUSG00000092238	Gm6004	MGI:3644564	7	50005784	50007228	w3_delta_mouse_covar_LVM,w3_echo_mouse_covar_LVM,wt_delta_mouse_covar_LV	16	NA	NA	NA	NA	NA	NA	NA	NA	NA	NA	NA	NA	NA	NA	NA	NA	NA	NA	NA	NA	NA	NA	NA	NA	NA	NA	NA	NA	NA	NA	NA	NA	NA
ENSMUSG00000091926	Vmn2r62	MGI:3757994	7	50019808	50048866	w3_delta_mouse_covar_LVM,w3_echo_mouse_covar_LVM,wt_delta_mouse_covar_LV	16	NA	NA	NA	NA	NA	NA	NA	NA	NA	NA	NA	NA	NA	NA	NA	NA	NA	NA	NA	NA	NA	NA	NA	NA	NA	NA	NA	NA	NA	NA	NA	NA	NA
ENSMUSG00000092225	Gm2381	MGI:3780549	7	50072199	50122604	w3_delta_mouse_covar_LVM,w3_echo_mouse_covar_LVM,wt_delta_mouse_covar_LV	16	NA	NA	NA	NA	NA	NA	NA	NA	NA	NA	NA	NA	NA	NA	NA	NA	NA	NA	NA	NA	NA	NA	NA	NA	NA	NA	NA	NA	NA	NA	NA	NA	NA
ENSMUSG00000092191	Gm7211	MGI:3648273	7	50133966	50135375	w3_delta_mouse_covar_LVM,w3_echo_mouse_covar_LVM,wt_delta_mouse_covar_LV	16	NA	NA	NA	NA	NA	NA	NA	NA	NA	NA	NA	NA	NA	NA	NA	NA	NA	NA	NA	NA	NA	NA	NA	NA	NA	NA	NA	NA	NA	NA	NA	NA	NA
ENSMUSG00000090751	Vmn2r63	MGI:3647107	7	50158621	50189159	w3_delta_mouse_covar_LVM,w3_echo_mouse_covar_LVM,wt_delta_mouse_covar_LV	16	NA	NA	NA	NA	NA	NA	NA	NA	NA	NA	NA	NA	NA	NA	NA	NA	NA	NA	NA	NA	NA	NA	NA	NA	NA	NA	NA	NA	NA	NA	NA	NA	NA
ENSMUSG00000080892	Gm9266	MGI:3643305	7	50207094	50207577	w3_delta_mouse_covar_LVM,w3_echo_mouse_covar_LVM,wt_delta_mouse_covar_LV	16	NA	NA	NA	NA	NA	NA	NA	NA	NA	NA	NA	NA	NA	NA	NA	NA	NA	NA	NA	NA	NA	NA	NA	NA	NA	NA	NA	NA	NA	NA	NA	NA	NA
ENSMUSG00000044609	Gm9294	MGI:3648888	7	50208967	50209758	w3_delta_mouse_covar_LVM,w3_echo_mouse_covar_LVM,wt_delta_mouse_covar_LV	16	NA	NA	NA	NA	NA	NA	NA	NA	NA	NA	NA	NA	NA	NA	NA	NA	NA	NA	NA	NA	NA	NA	NA	NA	NA	NA	NA	NA	NA	NA	NA	NA	NA
ENSMUSG00000092459	Gm2302	MGI:3780473	7	50219953	50222192	w3_delta_mouse_covar_LVM,w3_echo_mouse_covar_LVM,wt_delta_mouse_covar_LV	16	NA	NA	NA	NA	NA	NA	NA	NA	NA	NA	NA	NA	NA	NA	NA	NA	NA	NA	NA	NA	NA	NA	NA	NA	NA	NA	NA	NA	NA	NA	NA	NA	NA
ENSMUSG00000091528	Gm9268	MGI:3646456	7	50274168	50303476	w3_delta_mouse_covar_LVM,w3_echo_mouse_covar_LVM,wt_delta_mouse_covar_LV	16	NA	NA	NA	NA	NA	NA	NA	NA	NA	NA	NA	NA	NA	NA	NA	NA	NA	NA	NA	NA	NA	NA	NA	NA	NA	NA	NA	NA	NA	NA	NA	NA	NA
ENSMUSG00000071952	Gm10351	MGI:3642306	7	50355091	50355213	w3_delta_mouse_covar_LVM,w3_echo_mouse_covar_LVM,wt_delta_mouse_covar_LV	16	NA	NA	NA	NA	NA	NA	NA	NA	NA	NA	NA	NA	NA	NA	NA	NA	NA	NA	NA	NA	NA	NA	NA	NA	NA	NA	NA	NA	NA	NA	NA	NA	NA
ENSMUSG00000064194	Zfp936	MGI:3642994	7	50442540	50445851	w3_delta_mouse_covar_LVM,w3_echo_mouse_covar_LVM,wt_delta_mouse_covar_LV	16	NA	NA	NA	NA	NA	NA	NA	NA	NA	NA	NA	NA	NA	NA	NA	NA	NA	NA	NA	NA	NA	NA	NA	NA	NA	NA	NA	NA	NA	NA	NA	NA	NA
ENSMUSG00000074887	EU599041	MGI:3796554	7	50478945	50481703	w3_delta_mouse_covar_LVM,w3_echo_mouse_covar_LVM,wt_delta_mouse_covar_LV	16	NA	NA	NA	NA	NA	NA	NA	NA	NA	NA	NA	NA	NA	NA	NA	NA	NA	NA	NA	NA	NA	NA	NA	NA	NA	NA	NA	NA	NA	NA	NA	NA	NA
ENSMUSG00000012640	Zfp715	MGI:1917180	7	50551567	50568664	w3_delta_mouse_covar_LVM,w3_echo_mouse_covar_LVM,wt_delta_mouse_covar_LV	16	ILMN_2895084	8.33	8.14	-0.18	0.000869	0.15,0.1,0.12	0.19,0.38,0.29	0,0.02,-0.06	0.97,0.86,0.55	-0.06,-0.04,-0.18	0.61,0.76,0.11	98287542	7.62e-05	15240532	0.00111	130283202	0.00127	NA	NA	NA	NA	NA	NA	NA	NA	NA	NA	NA	NA	NA	NA	NA	NA
ENSMUSG00000039013	Siglec5	MGI:2681107	7	50606711	50614901	w3_delta_mouse_covar_LVM,w3_echo_mouse_covar_LVM,wt_delta_mouse_covar_LV	16	NA	NA	NA	NA	NA	NA	NA	NA	NA	NA	NA	NA	NA	NA	NA	NA	NA	NA	NA	NA	NA	NA	NA	NA	NA	NA	NA	NA	NA	NA	NA	NA	NA
ENSMUSG00000070606	Gm10298	MGI:3642777	7	50643056	50643319	w3_delta_mouse_covar_LVM,w3_echo_mouse_covar_LVM,wt_delta_mouse_covar_LV	16	NA	NA	NA	NA	NA	NA	NA	NA	NA	NA	NA	NA	NA	NA	NA	NA	NA	NA	NA	NA	NA	NA	NA	NA	NA	NA	NA	NA	NA	NA	NA	NA	NA
ENSMUSG00000030468	Siglecg	MGI:2443630	7	50663574	50673728	w3_delta_mouse_covar_LVM,w3_echo_mouse_covar_LVM,wt_delta_mouse_covar_LV	16	NA	NA	NA	NA	NA	NA	NA	NA	NA	NA	NA	NA	NA	NA	NA	NA	NA	NA	NA	NA	NA	NA	NA	NA	NA	NA	NA	NA	NA	NA	NA	NA	NA
ENSMUSG00000004613	Lim2	MGI:104698	7	50683040	50691363	w3_delta_mouse_covar_LVM,w3_echo_mouse_covar_LVM,wt_delta_mouse_covar_LV	16	ILMN_1247117	4.81	4.79	-0.02	0.562	-0.03,-0.02,0.04	0.81,0.85,0.73	-0.05,-0.04,0.12	0.66,0.71,0.28	0.06,0.05,0.07	0.59,0.68,0.52	122799671	0.00849	152309056	0.00337	48593378	0.00122	NA	NA	NA	NA	NA	NA	NA	NA	NA	NA	NA	NA	NA	NA	NA	NA
ENSMUSG00000004612	Nkg7	MGI:1931250	7	50692443	50693616	w3_delta_mouse_covar_LVM,w3_echo_mouse_covar_LVM,wt_delta_mouse_covar_LV	16	ILMN_1217855	4.93	4.89	-0.04	0.52	0.07,0.06,0.19	0.53,0.6,0.079	-0.02,-0.08,0.09	0.88,0.44,0.39	-0.09,-0.14,-0.13	0.45,0.22,0.26	115172319	0.00161	74270792	0.0013	31873777	0.000556	NA	NA	NA	NA	NA	NA	NA	NA	NA	NA	NA	NA	NA	NA	NA	NA
ENSMUSG00000038973	Cldnd2	MGI:1921526	7	50696152	50698698	w3_delta_mouse_covar_LVM,w3_echo_mouse_covar_LVM,wt_delta_mouse_covar_LV	16	NA	NA	NA	NA	NA	NA	NA	NA	NA	NA	NA	NA	NA	NA	NA	NA	NA	NA	NA	NA	NA	NA	NA	NA	NA	NA	NA	NA	NA	NA	NA	NA	NA
ENSMUSG00000004610	Etfb	MGI:106098	7	50699478	50713170	w3_delta_mouse_covar_LVM,w3_echo_mouse_covar_LVM,wt_delta_mouse_covar_LV	16	ILMN_2627895/ILMN_3104414	13.83/14.51	13.58/14.34	1.41176	5.66e-12/1.35e-13	0.15/0.14,-0.04/-0.08,-0.1/-0.14	0.18/0.23,0.71/0.48,0.36/0.2	-0.15/-0.11,-0.32/-0.29,-0.3/-0.32	0.16/0.32,0.0026/0.0054,0.0046/0.0023	-0.25/-0.22,-0.29/-0.33,-0.27/-0.39	0.03/0.048,0.0095/0.0031,0.014/0.00027	131502905/73333560	0.000291/2.67e-05	72846871/149941521	0.00689/0.000906	151862107/35615274	0.00401/0.000718	NA	NA	NA	NA	NA	NA	NA	NA	NA	NA	NA	NA	NA	NA	NA	NA
ENSMUSG00000070604	Vsig10l	MGI:1922940	7	50718521	50727283	w3_delta_mouse_covar_LVM,w3_echo_mouse_covar_LVM,wt_delta_mouse_covar_LV	16	NA	NA	NA	NA	NA	NA	NA	NA	NA	NA	NA	NA	NA	NA	NA	NA	NA	NA	NA	NA	NA	NA	NA	NA	NA	NA	NA	NA	NA	NA	NA	NA	NA
ENSMUSG00000013367	Iglon5	MGI:2686277	7	50728277	50745445	w3_delta_mouse_covar_LVM,w3_echo_mouse_covar_LVM,wt_delta_mouse_covar_LV	16	NA	NA	NA	NA	NA	NA	NA	NA	NA	NA	NA	NA	NA	NA	NA	NA	NA	NA	NA	NA	NA	NA	NA	NA	NA	NA	NA	NA	NA	NA	NA	NA	NA
ENSMUSG00000013353	4931406B18Rik	MGI:1921304	7	50747414	50761310	w3_delta_mouse_covar_LVM,w3_echo_mouse_covar_LVM,wt_delta_mouse_covar_LV	16	ILMN_2754926	4.54	4.53	-0.01	0.604	0.06,0.16,0.11	0.57,0.15,0.32	-0.1,-0.06,-0.03	0.37,0.6,0.77	-0.11,-0.17,-0.1	0.32,0.12,0.36	27236686	0.00718	144104786	0.00152	146526441	0.000442	NA	NA	NA	NA	NA	NA	NA	NA	NA	NA	NA	NA	NA	NA	NA	NA
ENSMUSG00000004609	Cd33	MGI:99440	7	50782826	50788541	w3_delta_mouse_covar_LVM,w3_echo_mouse_covar_LVM,wt_delta_mouse_covar_LV	16	NA	NA	NA	NA	NA	NA	NA	NA	NA	NA	NA	NA	NA	NA	NA	NA	NA	NA	NA	NA	NA	NA	NA	NA	NA	NA	NA	NA	NA	NA	NA	NA	NA
ENSMUSG00000056592	Zfp658	MGI:2652821	7	50817626	50830831	w3_delta_mouse_covar_LVM,w3_echo_mouse_covar_LVM,wt_delta_mouse_covar_LV	16	NA	NA	NA	NA	NA	NA	NA	NA	NA	NA	NA	NA	NA	NA	NA	NA	NA	NA	NA	NA	NA	NA	NA	NA	NA	NA	NA	NA	NA	NA	NA	NA	NA
ENSMUSG00000030469	Zfp719	MGI:2444708	7	50834980	50848605	w3_delta_mouse_covar_LVM,w3_echo_mouse_covar_LVM,wt_delta_mouse_covar_LV	16	NA	NA	NA	NA	NA	NA	NA	NA	NA	NA	NA	NA	NA	NA	NA	NA	NA	NA	NA	NA	NA	NA	NA	NA	NA	NA	NA	NA	NA	NA	NA	NA	NA
ENSMUSG00000055102	Zfp819	MGI:1921650	7	50862539	50873655	w3_delta_mouse_covar_LVM,w3_echo_mouse_covar_LVM,wt_delta_mouse_covar_LV	16	NA	NA	NA	NA	NA	NA	NA	NA	NA	NA	NA	NA	NA	NA	NA	NA	NA	NA	NA	NA	NA	NA	NA	NA	NA	NA	NA	NA	NA	NA	NA	NA	NA
ENSMUSG00000030472	Ceacam18	MGI:1919681	7	50890109	50904657	w3_delta_mouse_covar_LVM,w3_echo_mouse_covar_LVM,wt_delta_mouse_covar_LV	16	NA	NA	NA	NA	NA	NA	NA	NA	NA	NA	NA	NA	NA	NA	NA	NA	NA	NA	NA	NA	NA	NA	NA	NA	NA	NA	NA	NA	NA	NA	NA	NA	NA
ENSMUSG00000030474	Siglece	MGI:1932475	7	50906440	50915531	w3_delta_mouse_covar_LVM,w3_echo_mouse_covar_LVM,wt_delta_mouse_covar_LV	16	NA	NA	NA	NA	NA	NA	NA	NA	NA	NA	NA	NA	NA	NA	NA	NA	NA	NA	NA	NA	NA	NA	NA	NA	NA	NA	NA	NA	NA	NA	NA	NA	NA
ENSMUSG00000038888	Ctu1	MGI:2385277	7	50927386	50933668	w3_delta_mouse_covar_LVM,w3_echo_mouse_covar_LVM,wt_delta_mouse_covar_LV	16	NA	NA	NA	NA	NA	NA	NA	NA	NA	NA	NA	NA	NA	NA	NA	NA	NA	NA	NA	NA	NA	NA	NA	NA	NA	NA	NA	NA	NA	NA	NA	NA	NA
ENSMUSG00000044737	Klk14	MGI:2447564	7	50945788	50950906	w3_delta_mouse_covar_LVM,w3_echo_mouse_covar_LVM,wt_delta_mouse_covar_LV	16	NA	NA	NA	NA	NA	NA	NA	NA	NA	NA	NA	NA	NA	NA	NA	NA	NA	NA	NA	NA	NA	NA	NA	NA	NA	NA	NA	NA	NA	NA	NA	NA	NA
ENSMUSG00000085370	2310002F09Rik	MGI:1916779	7	50950579	51053315	w3_delta_mouse_covar_LVM,w3_echo_mouse_covar_LVM,wt_delta_mouse_covar_LV	16	NA	NA	NA	NA	NA	NA	NA	NA	NA	NA	NA	NA	NA	NA	NA	NA	NA	NA	NA	NA	NA	NA	NA	NA	NA	NA	NA	NA	NA	NA	NA	NA	NA
ENSMUSG00000054046	Klk13	MGI:3615275	7	50967937	50982128	w3_delta_mouse_covar_LVM,w3_echo_mouse_covar_LVM,wt_delta_mouse_covar_LV	16	ILMN_3040588/ILMN_3115315	4.58/4.52	4.56/4.52	#DIV/0!	0.315/0.851	0/-0.01,-0.1/0.06,0/-0.16	0.97/0.9,0.36/0.62,0.99/0.15	0.14/-0.1,0.04/-0.06,0.03/0.06	0.19/0.35,0.74/0.61,0.81/0.56	0.09/-0.04,0.08/-0.07,0/0.12	0.46/0.73,0.47/0.55,1/0.29	136470148/65618992	0.0012/0.000698	65717523/65731942/38314401	0.00333/0.00333/0.00135	122280207/149648427	0.00542/2e-04	NA	NA	NA	NA	NA	NA	NA	NA	NA	NA	NA	NA	NA	NA	NA	NA
ENSMUSG00000044430	Klk12	MGI:1916761	7	51024267	51028946	w3_delta_mouse_covar_LVM,w3_echo_mouse_covar_LVM,wt_delta_mouse_covar_LV	16	NA	NA	NA	NA	NA	NA	NA	NA	NA	NA	NA	NA	NA	NA	NA	NA	NA	NA	NA	NA	NA	NA	NA	NA	NA	NA	NA	NA	NA	NA	NA	NA	NA
ENSMUSG00000067616	Klk11	MGI:1929977	7	51029987	51034628	w3_delta_mouse_covar_LVM,w3_echo_mouse_covar_LVM,wt_delta_mouse_covar_LV	16	ILMN_2780280	4.51	4.5	-0.01	0.588	0.06,0,-0.11	0.58,0.98,0.3	-0.09,-0.05,-0.07	0.41,0.65,0.54	-0.08,-0.03,0.05	0.48,0.81,0.64	113528852	0.000501	127356320	0.0062	113528852	0.00103	NA	NA	NA	NA	NA	NA	NA	NA	NA	NA	NA	NA	NA	NA	NA	NA
ENSMUSG00000030693	Klk10	MGI:1916790	7	51036424	51040780	w3_delta_mouse_covar_LVM,w3_echo_mouse_covar_LVM,wt_delta_mouse_covar_LV	16	NA	NA	NA	NA	NA	NA	NA	NA	NA	NA	NA	NA	NA	NA	NA	NA	NA	NA	NA	NA	NA	NA	NA	NA	NA	NA	NA	NA	NA	NA	NA	NA	NA
ENSMUSG00000047884	Klk9	MGI:1921082	7	51047261	51052126	w3_delta_mouse_covar_LVM,w3_echo_mouse_covar_LVM,wt_delta_mouse_covar_LV	16	NA	NA	NA	NA	NA	NA	NA	NA	NA	NA	NA	NA	NA	NA	NA	NA	NA	NA	NA	NA	NA	NA	NA	NA	NA	NA	NA	NA	NA	NA	NA	NA	NA
ENSMUSG00000064023	Klk8	MGI:1343327	7	51052947	51059192	w3_delta_mouse_covar_LVM,w3_echo_mouse_covar_LVM,wt_delta_mouse_covar_LV	16	NA	NA	NA	NA	NA	NA	NA	NA	NA	NA	NA	NA	NA	NA	NA	NA	NA	NA	NA	NA	NA	NA	NA	NA	NA	NA	NA	NA	NA	NA	NA	NA	NA
ENSMUSG00000030713	Klk7	MGI:1346336	7	51066814	51071729	w3_delta_mouse_covar_LVM,w3_echo_mouse_covar_LVM,wt_delta_mouse_covar_LV	16	ILMN_1251558	4.9	4.89	-0.01	0.778	-0.14,-0.03,-0.02	0.21,0.8,0.84	-0.04,-0.07,0.03	0.73,0.52,0.75	0.03,-0.05,0	0.81,0.64,0.99	144104786	0.00242	46860786	0.00348	37094032	0.0086	NA	NA	NA	NA	NA	NA	NA	NA	NA	NA	NA	NA	NA	NA	NA	NA
ENSMUSG00000050063	Klk6	MGI:1343166	7	51079869	51087397	w3_delta_mouse_covar_LVM,w3_echo_mouse_covar_LVM,wt_delta_mouse_covar_LV	16	ILMN_2955509	4.68	4.67	-0.01	0.627	-0.11,0,0.12	0.34,0.99,0.3	0.08,0.05,0.18	0.48,0.66,0.085	0.1,0,0.01	0.37,0.99,0.9	80481847/80482364/80488647/80489073	0.00497/0.00497/0.00497/0.00497	151981945	0.0116	122658245	0.0036	NA	NA	NA	NA	NA	NA	NA	NA	NA	NA	NA	NA	NA	NA	NA	NA
ENSMUSG00000074155	Klk5	MGI:1915918	7	51097639	51106551	w3_delta_mouse_covar_LVM,w3_echo_mouse_covar_LVM,wt_delta_mouse_covar_LV	16	ILMN_2970715	4.67	4.65	-0.02	0.472	0.03,0.18,-0.03	0.81,0.12,0.82	-0.14,-0.16,-0.12	0.18,0.14,0.26	-0.15,-0.25,-0.07	0.19,0.025,0.51	32241552	0.000245	50670649/51090464	0.0088/0.0088	75217414/75223918	0.00203/0.00203	NA	NA	NA	NA	NA	NA	NA	NA	NA	NA	NA	NA	NA	NA	NA	NA
ENSMUSG00000006948	Klk4	MGI:1861379	7	51136530	51141174	w3_delta_mouse_covar_LVM,w3_echo_mouse_covar_LVM,wt_delta_mouse_covar_LV	16	NA	NA	NA	NA	NA	NA	NA	NA	NA	NA	NA	NA	NA	NA	NA	NA	NA	NA	NA	NA	NA	NA	NA	NA	NA	NA	NA	NA	NA	NA	NA	NA	NA
ENSMUSG00000055193	Klk15	MGI:2447533	7	51189141	51194960	w3_delta_mouse_covar_LVM,w3_echo_mouse_covar_LVM,wt_delta_mouse_covar_LV	16	NA	NA	NA	NA	NA	NA	NA	NA	NA	NA	NA	NA	NA	NA	NA	NA	NA	NA	NA	NA	NA	NA	NA	NA	NA	NA	NA	NA	NA	NA	NA	NA	NA
ENSMUSG00000060161	Klk1b7-ps	MGI:892027	7	51200382	51201297	w3_delta_mouse_covar_LVM,w3_echo_mouse_covar_LVM,wt_delta_mouse_covar_LV	16	NA	NA	NA	NA	NA	NA	NA	NA	NA	NA	NA	NA	NA	NA	NA	NA	NA	NA	NA	NA	NA	NA	NA	NA	NA	NA	NA	NA	NA	NA	NA	NA	NA
ENSMUSG00000063089	Klk1b8	MGI:892018	7	51206034	51210311	w3_delta_mouse_covar_LVM,w3_echo_mouse_covar_LVM,wt_delta_mouse_covar_LV	16	NA	NA	NA	NA	NA	NA	NA	NA	NA	NA	NA	NA	NA	NA	NA	NA	NA	NA	NA	NA	NA	NA	NA	NA	NA	NA	NA	NA	NA	NA	NA	NA	NA
ENSMUSG00000063133	Klk1b1	MGI:892019	7	51222121	51226688	w3_delta_mouse_covar_LVM,w3_echo_mouse_covar_LVM,wt_delta_mouse_covar_LV	16	NA	NA	NA	NA	NA	NA	NA	NA	NA	NA	NA	NA	NA	NA	NA	NA	NA	NA	NA	NA	NA	NA	NA	NA	NA	NA	NA	NA	NA	NA	NA	NA	NA
ENSMUSG00000059042	Klk1b9	MGI:95293	7	51231431	51235746	w3_delta_mouse_covar_LVM,w3_echo_mouse_covar_LVM,wt_delta_mouse_covar_LV	16	ILMN_2784773	4.51	4.52	0.01	0.59	0.1,0.1,0.07	0.38,0.39,0.5	-0.17,-0.11,0.02	0.12,0.33,0.83	-0.18,-0.12,-0.02	0.11,0.29,0.85	147100193	0.000518	60697108	0.000425	68008707/69126167	0.00115/0.00115	NA	NA	NA	NA	NA	NA	NA	NA	NA	NA	NA	NA	NA	NA	NA	NA
ENSMUSG00000044485	Klk1b11	MGI:892023	7	51251247	51255245	w3_delta_mouse_covar_LVM,w3_echo_mouse_covar_LVM,wt_delta_mouse_covar_LV	16	ILMN_2632912	4.56	4.6	0.04	0.0659	-0.17,-0.2,-0.17	0.14,0.073,0.13	-0.17,-0.05,-0.1	0.11,0.63,0.33	0.04,0.14,0.03	0.7,0.23,0.82	122907469	0.00175	16994669	0.00416	130221516	0.00134	NA	NA	NA	NA	NA	NA	NA	NA	NA	NA	NA	NA	NA	NA	NA	NA
ENSMUSG00000053719	Klk1b26	MGI:891981	7	51268048	51272335	w3_delta_mouse_covar_LVM,w3_echo_mouse_covar_LVM,wt_delta_mouse_covar_LV	16	NA	NA	NA	NA	NA	NA	NA	NA	NA	NA	NA	NA	NA	NA	NA	NA	NA	NA	NA	NA	NA	NA	NA	NA	NA	NA	NA	NA	NA	NA	NA	NA	NA
ENSMUSG00000063177	Klk1b27	MGI:891980	7	51307660	51312075	w3_delta_mouse_covar_LVM,w3_echo_mouse_covar_LVM,wt_delta_mouse_covar_LV	16	NA	NA	NA	NA	NA	NA	NA	NA	NA	NA	NA	NA	NA	NA	NA	NA	NA	NA	NA	NA	NA	NA	NA	NA	NA	NA	NA	NA	NA	NA	NA	NA	NA
ENSMUSG00000066516	Klk1b21	MGI:892022	7	51357662	51361944	w3_delta_mouse_covar_LVM,w3_echo_mouse_covar_LVM,wt_delta_mouse_covar_LV	16	NA	NA	NA	NA	NA	NA	NA	NA	NA	NA	NA	NA	NA	NA	NA	NA	NA	NA	NA	NA	NA	NA	NA	NA	NA	NA	NA	NA	NA	NA	NA	NA	NA
ENSMUSG00000060177	Klk1b22	MGI:95291	7	51368043	51372292	w3_delta_mouse_covar_LVM,w3_echo_mouse_covar_LVM,wt_delta_mouse_covar_LV	16	ILMN_2946653	4.72	4.7	-0.01	0.581	-0.11,-0.1,-0.08	0.34,0.38,0.46	-0.08,-0.15,-0.12	0.44,0.16,0.25	0.11,-0.04,-0.11	0.35,0.73,0.32	47586611	1.09e-08	47586611	8.29e-11	4825866	0.00158	NA	NA	NA	NA	NA	NA	NA	NA	NA	NA	NA	NA	NA	NA	NA	NA
ENSMUSG00000038968	Klk1b16	MGI:891982	7	51392137	51396977	w3_delta_mouse_covar_LVM,w3_echo_mouse_covar_LVM,wt_delta_mouse_covar_LV	16	NA	NA	NA	NA	NA	NA	NA	NA	NA	NA	NA	NA	NA	NA	NA	NA	NA	NA	NA	NA	NA	NA	NA	NA	NA	NA	NA	NA	NA	NA	NA	NA	NA
ENSMUSG00000063713	Klk1b24	MGI:892021	7	51443606	51447822	w3_delta_mouse_covar_LVM,w3_echo_mouse_covar_LVM,wt_delta_mouse_covar_LV	16	NA	NA	NA	NA	NA	NA	NA	NA	NA	NA	NA	NA	NA	NA	NA	NA	NA	NA	NA	NA	NA	NA	NA	NA	NA	NA	NA	NA	NA	NA	NA	NA	NA
ENSMUSG00000066515	Klk1b3	MGI:97322	7	51453561	51457721	w3_delta_mouse_covar_LVM,w3_echo_mouse_covar_LVM,wt_delta_mouse_covar_LV	16	NA	NA	NA	NA	NA	NA	NA	NA	NA	NA	NA	NA	NA	NA	NA	NA	NA	NA	NA	NA	NA	NA	NA	NA	NA	NA	NA	NA	NA	NA	NA	NA	NA
ENSMUSG00000066513	Klk1b4	MGI:97320	7	51462805	51467124	w3_delta_mouse_covar_LVM,w3_echo_mouse_covar_LVM,wt_delta_mouse_covar_LV	16	NA	NA	NA	NA	NA	NA	NA	NA	NA	NA	NA	NA	NA	NA	NA	NA	NA	NA	NA	NA	NA	NA	NA	NA	NA	NA	NA	NA	NA	NA	NA	NA	NA
ENSMUSG00000066512	Klk1b5	MGI:892020	7	51471844	51476073	w3_delta_mouse_covar_LVM,w3_echo_mouse_covar_LVM,wt_delta_mouse_covar_LV	16	NA	NA	NA	NA	NA	NA	NA	NA	NA	NA	NA	NA	NA	NA	NA	NA	NA	NA	NA	NA	NA	NA	NA	NA	NA	NA	NA	NA	NA	NA	NA	NA	NA
ENSMUSG00000062073	Gm10109	MGI:3647742	7	51476819	51482791	w3_delta_mouse_covar_LVM,w3_echo_mouse_covar_LVM,wt_delta_mouse_covar_LV	16	NA	NA	NA	NA	NA	NA	NA	NA	NA	NA	NA	NA	NA	NA	NA	NA	NA	NA	NA	NA	NA	NA	NA	NA	NA	NA	NA	NA	NA	NA	NA	NA	NA
ENSMUSG00000063903	Klk1	MGI:102850	7	51480807	51484987	w3_delta_mouse_covar_LVM,w3_echo_mouse_covar_LVM,wt_delta_mouse_covar_LV	16	NA	NA	NA	NA	NA	NA	NA	NA	NA	NA	NA	NA	NA	NA	NA	NA	NA	NA	NA	NA	NA	NA	NA	NA	NA	NA	NA	NA	NA	NA	NA	NA	NA
ENSMUSG00000038782	1700028J19Rik	MGI:1917254	7	51485303	51491492	w3_delta_mouse_covar_LVM,w3_echo_mouse_covar_LVM,wt_delta_mouse_covar_LV	16	NA	NA	NA	NA	NA	NA	NA	NA	NA	NA	NA	NA	NA	NA	NA	NA	NA	NA	NA	NA	NA	NA	NA	NA	NA	NA	NA	NA	NA	NA	NA	NA	NA
ENSMUSG00000045411	2410002F23Rik	MGI:1914226	7	51502092	51518090	w3_delta_mouse_covar_LVM,w3_echo_mouse_covar_LVM,wt_delta_mouse_covar_LV	16	ILMN_2629648/ILMN_2965641	7.99/7.73	7.85/7.54	0.7	0.0062/0.000197	-0.04/-0.14,-0.17/-0.22,-0.15/-0.22	0.72/0.23,0.13/0.049,0.18/0.041	-0.09/-0.09,-0.06/-0.09,-0.23/-0.23	0.42/0.39,0.56/0.4,0.033/0.03	-0.01/0.05,0.12/0.1,0.02/0.04	0.96/0.69,0.29/0.37,0.87/0.74	31105396/51358057	0.000178/5.68e-06	89520732/35332176/35336936/35368698	0.000521/0.00025/0.00025/0.00025	30617819/128893204	0.00011/9.01e-05	NA	NA	NA	NA	NA	NA	NA	NA	NA	NA	NA	NA	NA	NA	NA	NA
ENSMUSG00000080503	Snord88c	MGI:3819561	7	51505222	51505311	w3_delta_mouse_covar_LVM,w3_echo_mouse_covar_LVM,wt_delta_mouse_covar_LV	16	NA	NA	NA	NA	NA	NA	NA	NA	NA	NA	NA	NA	NA	NA	NA	NA	NA	NA	NA	NA	NA	NA	NA	NA	NA	NA	NA	NA	NA	NA	NA	NA	NA
ENSMUSG00000080373	Snord88a	MGI:3819560	7	51505505	51505594	w3_delta_mouse_covar_LVM,w3_echo_mouse_covar_LVM,wt_delta_mouse_covar_LV	16	NA	NA	NA	NA	NA	NA	NA	NA	NA	NA	NA	NA	NA	NA	NA	NA	NA	NA	NA	NA	NA	NA	NA	NA	NA	NA	NA	NA	NA	NA	NA	NA	NA
ENSMUSG00000012777	Acpt	MGI:3644563	7	51507518	51512748	w3_delta_mouse_covar_LVM,w3_echo_mouse_covar_LVM,wt_delta_mouse_covar_LV	16	NA	NA	NA	NA	NA	NA	NA	NA	NA	NA	NA	NA	NA	NA	NA	NA	NA	NA	NA	NA	NA	NA	NA	NA	NA	NA	NA	NA	NA	NA	NA	NA	NA
ENSMUSG00000087376	Gm15517	MGI:3782964	7	51516841	51517261	w3_delta_mouse_covar_LVM,w3_echo_mouse_covar_LVM,wt_delta_mouse_covar_LV	16	NA	NA	NA	NA	NA	NA	NA	NA	NA	NA	NA	NA	NA	NA	NA	NA	NA	NA	NA	NA	NA	NA	NA	NA	NA	NA	NA	NA	NA	NA	NA	NA	NA
ENSMUSG00000004473	Clec11a	MGI:1298219	7	51559140	51562329	w3_delta_mouse_covar_LVM,w3_echo_mouse_covar_LVM,wt_delta_mouse_covar_LV	16	NA	NA	NA	NA	NA	NA	NA	NA	NA	NA	NA	NA	NA	NA	NA	NA	NA	NA	NA	NA	NA	NA	NA	NA	NA	NA	NA	NA	NA	NA	NA	NA	NA
ENSMUSG00000038738	Shank1	MGI:3613677	7	51565623	51613721	w3_delta_mouse_covar_LVM,w3_echo_mouse_covar_LVM,wt_delta_mouse_covar_LV	16	NA	NA	NA	NA	NA	NA	NA	NA	NA	NA	NA	NA	NA	NA	NA	NA	NA	NA	NA	NA	NA	NA	NA	NA	NA	NA	NA	NA	NA	NA	NA	NA	NA
ENSMUSG00000008028	1700008O03Rik	MGI:1916599	7	51615413	51641190	w3_delta_mouse_covar_LVM,w3_echo_mouse_covar_LVM,wt_delta_mouse_covar_LV	16	NA	NA	NA	NA	NA	NA	NA	NA	NA	NA	NA	NA	NA	NA	NA	NA	NA	NA	NA	NA	NA	NA	NA	NA	NA	NA	NA	NA	NA	NA	NA	NA	NA
ENSMUSG00000030731	Syt3	MGI:99665	7	51639472	51655557	w3_delta_mouse_covar_LVM,w3_echo_mouse_covar_LVM,wt_delta_mouse_covar_LV	16	ILMN_1244378	4.7	4.7	0	0.977	0.1,0.14,-0.02	0.36,0.21,0.86	-0.06,-0.05,0.13	0.61,0.67,0.24	-0.11,-0.11,0.1	0.34,0.32,0.4	123545825	0.000319	47545616/47562704/47563130	0.00131/0.00131/0.00131	18257713	0.0021	NA	NA	NA	NA	NA	NA	NA	NA	NA	NA	NA	NA	NA	NA	NA	NA
ENSMUSG00000047085	Lrrc4b	MGI:3027390	7	51684388	51718721	w3_delta_mouse_covar_LVM,w3_echo_mouse_covar_LVM,wt_delta_mouse_covar_LV	16	ILMN_2642444	5.78	5.32	-0.45	1.16e-08	-0.08,0,0.05	0.49,0.98,0.63	-0.29,-0.36,-0.25	0.0066,0.00052,0.017	-0.23,-0.33,-0.26	0.04,0.0031,0.018	51702933	1.13e-07	51701973/51740496	1.46e-07/1.46e-07	124421978	0.00116	NA	NA	NA	NA	NA	NA	NA	NA	NA	NA	NA	NA	NA	NA	NA	NA
ENSMUSG00000038704	Aspdh	MGI:1915602	7	51720761	51723127	w3_delta_mouse_covar_LVM,w3_echo_mouse_covar_LVM,wt_delta_mouse_covar_LV	16	NA	NA	NA	NA	NA	NA	NA	NA	NA	NA	NA	NA	NA	NA	NA	NA	NA	NA	NA	NA	NA	NA	NA	NA	NA	NA	NA	NA	NA	NA	NA	NA	NA
ENSMUSG00000038695	Josd2	MGI:1913374	7	51723350	51727022	w3_delta_mouse_covar_LVM,w3_echo_mouse_covar_LVM,wt_delta_mouse_covar_LV	16	NA	NA	NA	NA	NA	NA	NA	NA	NA	NA	NA	NA	NA	NA	NA	NA	NA	NA	NA	NA	NA	NA	NA	NA	NA	NA	NA	NA	NA	NA	NA	NA	NA
ENSMUSG00000008140	2310044H10Rik	MGI:1916933	7	51745307	51751899	w3_delta_mouse_covar_LVM,w3_echo_mouse_covar_LVM,wt_delta_mouse_covar_LV	16	ILMN_2783457	11.58	11.67	0.1	1.24e-06	0.09,-0.09,0.01	0.43,0.43,0.92	-0.15,-0.15,-0.11	0.18,0.16,0.31	-0.17,-0.05,-0.14	0.13,0.68,0.23	135287981	6.04e-05	135363235	0.000585	141886832	0.000362	NA	NA	NA	NA	NA	NA	NA	NA	NA	NA	NA	NA	NA	NA	NA	NA
ENSMUSG00000051113	Fam71e1	MGI:1922788	7	51751958	51756856	w3_delta_mouse_covar_LVM,w3_echo_mouse_covar_LVM,wt_delta_mouse_covar_LV	16	NA	NA	NA	NA	NA	NA	NA	NA	NA	NA	NA	NA	NA	NA	NA	NA	NA	NA	NA	NA	NA	NA	NA	NA	NA	NA	NA	NA	NA	NA	NA	NA	NA
ENSMUSG00000038670	Mybpc2	MGI:1336170	7	51757088	51780039	w3_delta_mouse_covar_LVM,w3_echo_mouse_covar_LVM,wt_delta_mouse_covar_LV	16	NA	NA	NA	NA	NA	NA	NA	NA	NA	NA	NA	NA	NA	NA	NA	NA	NA	NA	NA	NA	NA	NA	NA	NA	NA	NA	NA	NA	NA	NA	NA	NA	NA
ENSMUSG00000008193	Spib	MGI:892986	7	51781365	51787441	w3_delta_mouse_covar_LVM,w3_echo_mouse_covar_LVM,wt_delta_mouse_covar_LV	16	ILMN_2933168	4.97	4.9	-0.06	0.137	-0.18,-0.15,-0.18	0.1,0.19,0.11	-0.16,-0.23,-0.25	0.13,0.032,0.018	0.03,-0.06,-0.05	0.82,0.61,0.67	37820799	0.00105	57287213	0.000372	37367182/37385227	0.000698/0.000698	NA	NA	NA	NA	NA	NA	NA	NA	NA	NA	NA	NA	NA	NA	NA	NA
ENSMUSG00000038644	Pold1	MGI:97741	7	51788116	51804219	w3_delta_mouse_covar_LVM,w3_echo_mouse_covar_LVM,wt_delta_mouse_covar_LV	16	ILMN_2655577	8.47	8.37	-0.1	0.0211	0.11,-0.04,-0.05	0.33,0.73,0.63	-0.09,-0.2,-0.19	0.4,0.064,0.071	-0.12,-0.09,-0.12	0.3,0.42,0.27	20415095	2.29e-06	63053263	9.93e-06	151553019/151598576	0.000367/0.000367	NA	NA	NA	NA	NA	NA	NA	NA	NA	NA	NA	NA	NA	NA	NA	NA
ENSMUSG00000060601	Nr1h2	MGI:1352463	7	51804986	51809321	w3_delta_mouse_covar_LVM,w3_echo_mouse_covar_LVM,wt_delta_mouse_covar_LV	16	ILMN_3085126	8.19	8.22	0.03	0.395	0.22,0.01,-0.08	0.046,0.9,0.45	0.1,0.08,0.05	0.36,0.48,0.66	-0.1,0,0.06	0.38,0.97,0.59	77070349	0.000721	144454863	0.000371	35561074	0.00317	NA	NA	NA	NA	NA	NA	NA	NA	NA	NA	NA	NA	NA	NA	NA	NA
ENSMUSG00000002204	Napsa	MGI:109365	7	51827802	51842232	w3_delta_mouse_covar_LVM,w3_echo_mouse_covar_LVM,wt_delta_mouse_covar_LV	16	NA	NA	NA	NA	NA	NA	NA	NA	NA	NA	NA	NA	NA	NA	NA	NA	NA	NA	NA	NA	NA	NA	NA	NA	NA	NA	NA	NA	NA	NA	NA	NA	NA
ENSMUSG00000087560	Gm15396	MGI:3705202	7	51835338	51845994	w3_delta_mouse_covar_LVM,w3_echo_mouse_covar_LVM,wt_delta_mouse_covar_LV	16	NA	NA	NA	NA	NA	NA	NA	NA	NA	NA	NA	NA	NA	NA	NA	NA	NA	NA	NA	NA	NA	NA	NA	NA	NA	NA	NA	NA	NA	NA	NA	NA	NA
ENSMUSG00000062785	Kcnc3	MGI:96669	7	51846034	51860124	w3_delta_mouse_covar_LVM,w3_echo_mouse_covar_LVM,wt_delta_mouse_covar_LV	16	ILMN_2681742	5.27	5.25	-0.02	0.658	-0.08,-0.15,-0.16	0.51,0.19,0.15	-0.1,-0.06,-0.05	0.38,0.58,0.62	-0.01,0.13,0.15	0.96,0.24,0.19	18588112	0.0032	6632851	0.000246	86844535	0.00253	NA	NA	NA	NA	NA	NA	NA	NA	NA	NA	NA	NA	NA	NA	NA	NA
ENSMUSG00000030739	Myh14	MGI:1919210	7	51861173	51926213	w3_delta_mouse_covar_LVM,w3_echo_mouse_covar_LVM,wt_delta_mouse_covar_LV	16	NA	NA	NA	NA	NA	NA	NA	NA	NA	NA	NA	NA	NA	NA	NA	NA	NA	NA	NA	NA	NA	NA	NA	NA	NA	NA	NA	NA	NA	NA	NA	NA	NA
ENSMUSG00000070574	2310016G11Rik	MGI:1916828	7	51932335	51933605	w3_delta_mouse_covar_LVM,w3_echo_mouse_covar_LVM,wt_delta_mouse_covar_LV	16	NA	NA	NA	NA	NA	NA	NA	NA	NA	NA	NA	NA	NA	NA	NA	NA	NA	NA	NA	NA	NA	NA	NA	NA	NA	NA	NA	NA	NA	NA	NA	NA	NA
ENSMUSG00000066500	Izumo2	MGI:1922760	7	51964113	51975212	w3_delta_mouse_covar_LVM,w3_echo_mouse_covar_LVM,wt_delta_mouse_covar_LV	16	NA	NA	NA	NA	NA	NA	NA	NA	NA	NA	NA	NA	NA	NA	NA	NA	NA	NA	NA	NA	NA	NA	NA	NA	NA	NA	NA	NA	NA	NA	NA	NA	NA
ENSMUSG00000048012	Zfp473	MGI:2442697	7	51986851	52006420	w3_delta_mouse_covar_LVM,w3_echo_mouse_covar_LVM,wt_delta_mouse_covar_LV	16	NA	NA	NA	NA	NA	NA	NA	NA	NA	NA	NA	NA	NA	NA	NA	NA	NA	NA	NA	NA	NA	NA	NA	NA	NA	NA	NA	NA	NA	NA	NA	NA	NA
ENSMUSG00000002205	Vrk3	MGI:2182465	7	52003783	52032885	w3_delta_mouse_covar_LVM,w3_echo_mouse_covar_LVM,wt_delta_mouse_covar_LV	16	ILMN_3160881	8.84	8.81	-0.04	0.323	0.13,0.1,-0.05	0.24,0.36,0.67	-0.21,-0.19,-0.2	0.047,0.081,0.06	-0.24,-0.21,-0.14	0.032,0.061,0.21	66102768	0.00128	61441729	4.98e-06	129886556/129900461	0.00112/0.00112	NA	NA	NA	NA	NA	NA	NA	NA	NA	NA	NA	NA	NA	NA	NA	NA
ENSMUSG00000038539	Atf5	MGI:2141857	7	52067627	52072028	w3_delta_mouse_covar_LVM,w3_echo_mouse_covar_LVM,wt_delta_mouse_covar_LV	16	ILMN_2646985	10.06	10.34	0.28	9.29e-12	-0.04,-0.04,0.06	0.71,0.75,0.62	-0.05,0,0	0.65,0.99,0.98	0.12,0.16,0.03	0.3,0.15,0.78	73021360	0.00201	135678405	0.00474	4987725	0.00139	NA	NA	NA	NA	NA	NA	NA	NA	NA	NA	NA	NA	NA	NA	NA	NA
ENSMUSG00000043858	Nup62	MGI:1351500	7	52071458	52086179	w3_delta_mouse_covar_LVM,w3_echo_mouse_covar_LVM,wt_delta_mouse_covar_LV	16	ILMN_1235500	8.82	8.88	0.06	0.123	-0.23,0,0.09	0.042,1,0.39	-0.28,-0.1,-0.12	0.0092,0.34,0.27	-0.08,-0.05,-0.15	0.48,0.65,0.19	117529976	0.00377	34996630/34996958	9.36e-06/9.36e-06	36553331	0.000438	NA	NA	NA	NA	NA	NA	NA	NA	NA	NA	NA	NA	NA	NA	NA	NA
ENSMUSG00000074141	Il4i1	MGI:109552	7	52071740	52096179	w3_delta_mouse_covar_LVM,w3_echo_mouse_covar_LVM,wt_delta_mouse_covar_LV	16	NA	NA	NA	NA	NA	NA	NA	NA	NA	NA	NA	NA	NA	NA	NA	NA	NA	NA	NA	NA	NA	NA	NA	NA	NA	NA	NA	NA	NA	NA	NA	NA	NA
ENSMUSG00000038520	Tbc1d17	MGI:2449973	7	52096271	52104449	w3_delta_mouse_covar_LVM,w3_echo_mouse_covar_LVM,wt_delta_mouse_covar_LV	16	ILMN_2611993	8.51	8.61	0.1	0.0137	0.32,0.15,0.03	0.0036,0.17,0.8	0.14,-0.01,-0.04	0.19,0.9,0.72	-0.12,-0.19,-0.11	0.3,0.091,0.32	113949477	0.00382	35266667	0.00161	35952353	9.56e-05	NA	NA	NA	NA	NA	NA	NA	NA	NA	NA	NA	NA	NA	NA	NA	NA
ENSMUSG00000011096	Akt1s1	MGI:1914855	7	52104361	52110788	w3_delta_mouse_covar_LVM,w3_echo_mouse_covar_LVM,wt_delta_mouse_covar_LV	16	ILMN_1214358	9.83	9.78	-0.04	0.29	0.26,0.15,0.02	0.021,0.18,0.83	-0.14,-0.2,-0.15	0.21,0.066,0.18	-0.26,-0.24,-0.14	0.024,0.032,0.21	122280207	0.0017	37424463	0.00181	37309376	0.0018	NA	NA	NA	NA	NA	NA	NA	NA	NA	NA	NA	NA	NA	NA	NA	NA
ENSMUSG00000076051	Mir707	MGI:3629685	7	52105069	52105141	w3_delta_mouse_covar_LVM,w3_echo_mouse_covar_LVM,wt_delta_mouse_covar_LV	16	NA	NA	NA	NA	NA	NA	NA	NA	NA	NA	NA	NA	NA	NA	NA	NA	NA	NA	NA	NA	NA	NA	NA	NA	NA	NA	NA	NA	NA	NA	NA	NA	NA
ENSMUSG00000002963	Pnkp	MGI:1891698	7	52112509	52118295	w3_delta_mouse_covar_LVM,w3_echo_mouse_covar_LVM,wt_delta_mouse_covar_LV	16	ILMN_2696270/ILMN_2719620	7.86/9.86	7.91/9.95	0.05/0.08	0.0652/0.00186	0.09/0.11,-0.07/0.07,-0.07/0.08	0.42/0.33,0.56/0.54,0.51/0.49	-0.05/-0.08,-0.09/-0.04,-0.07/-0.04	0.66/0.45,0.42/0.68,0.53/0.74	-0.18/-0.16,-0.12/-0.1,-0.08/-0.15	0.11/0.15,0.28/0.37,0.47/0.18	135287981/58071305	1.15e-05/4.1e-06	51988173/61577350	0.000342/7.97e-05	133054090/35332176/35336936/35368698	0.000617/0.000803/0.000803/0.000803	NA	NA	NA	NA	NA	NA	NA	NA	NA	NA	NA	NA	NA	NA	NA	NA
ENSMUSG00000038502	Ptov1	MGI:1933946	7	52118438	52125158	w3_delta_mouse_covar_LVM,w3_echo_mouse_covar_LVM,wt_delta_mouse_covar_LV	16	NA	NA	NA	NA	NA	NA	NA	NA	NA	NA	NA	NA	NA	NA	NA	NA	NA	NA	NA	NA	NA	NA	NA	NA	NA	NA	NA	NA	NA	NA	NA	NA	NA
ENSMUSG00000002968	Med25	MGI:1922863	7	52134761	52147779	w3_delta_mouse_covar_LVM,w3_echo_mouse_covar_LVM,wt_delta_mouse_covar_LV	16	ILMN_2804622	10.86	10.97	0.11	0.000114	-0.11,-0.2,-0.2	0.34,0.076,0.065	-0.08,-0.21,-0.24	0.45,0.052,0.022	-0.09,-0.16,-0.17	0.46,0.15,0.13	75570729	0.0022	35221589	5.65e-05	35552007	0.00025	NA	NA	NA	NA	NA	NA	NA	NA	NA	NA	NA	NA	NA	NA	NA	NA
ENSMUSG00000011658	Fuz	MGI:1917550	7	52151449	52158001	w3_delta_mouse_covar_LVM,w3_echo_mouse_covar_LVM,wt_delta_mouse_covar_LV	16	NA	NA	NA	NA	NA	NA	NA	NA	NA	NA	NA	NA	NA	NA	NA	NA	NA	NA	NA	NA	NA	NA	NA	NA	NA	NA	NA	NA	NA	NA	NA	NA	NA
ENSMUSG00000060279	Ap2a1	MGI:101921	7	52155743	52184866	w3_delta_mouse_covar_LVM,w3_echo_mouse_covar_LVM,wt_delta_mouse_covar_LV	16	ILMN_3143246/ILMN_2604688	7.92/7.08	7.82/6.98	1	0.0321/0.0314	0.15/0.2,0.05/0.09,-0.04/-0.04	0.19/0.08,0.64/0.4,0.7/0.69	0.09/-0.09,-0.01/-0.21,-0.1/-0.24	0.39/0.39,0.96/0.048,0.35/0.023	-0.06/-0.2,-0.09/-0.22,-0.06/-0.13	0.58/0.085,0.43/0.056,0.58/0.23	6738912/6738965/6995419/77136246/77140437/77175006/77175025/77175091	0.00227/0.00227/0.00227/0.00105/0.00105/0.00105/0.00105/0.00105	7131734/53251651	0.00205/0.00698	151879668/36505220	0.00165/0.0103	NA	NA	NA	NA	NA	NA	NA	NA	NA	NA	NA	NA	NA	NA	NA	NA
ENSMUSG00000059891	Tsks	MGI:1347560	7	52198592	52213405	w3_delta_mouse_covar_LVM,w3_echo_mouse_covar_LVM,wt_delta_mouse_covar_LV	16	NA	NA	NA	NA	NA	NA	NA	NA	NA	NA	NA	NA	NA	NA	NA	NA	NA	NA	NA	NA	NA	NA	NA	NA	NA	NA	NA	NA	NA	NA	NA	NA	NA
ENSMUSG00000007783	Cpt1c	MGI:2446526	7	52214743	52230184	w3_delta_mouse_covar_LVM,w3_echo_mouse_covar_LVM,wt_delta_mouse_covar_LV	16	ILMN_2734560	4.68	4.72	0.04	0.221	0.01,0.1,0.06	0.94,0.39,0.57	0.02,0.07,0.04	0.89,0.52,0.71	0,-0.01,0.01	0.99,0.92,0.91	12360555	0.00135	52635435	1.88e-05	56024125	0.000101	NA	NA	NA	NA	NA	NA	NA	NA	NA	NA	NA	NA	NA	NA	NA	NA
ENSMUSG00000052429	Prmt1	MGI:107846	7	52231359	52241862	w3_delta_mouse_covar_LVM,w3_echo_mouse_covar_LVM,wt_delta_mouse_covar_LV	16	NA	NA	NA	NA	NA	NA	NA	NA	NA	NA	NA	NA	NA	NA	NA	NA	NA	NA	NA	NA	NA	NA	NA	NA	NA	NA	NA	NA	NA	NA	NA	NA	NA
ENSMUSG00000087138	Gm15545	MGI:3782994	7	52242270	52249967	w3_delta_mouse_covar_LVM,w3_echo_mouse_covar_LVM,wt_delta_mouse_covar_LV	16	NA	NA	NA	NA	NA	NA	NA	NA	NA	NA	NA	NA	NA	NA	NA	NA	NA	NA	NA	NA	NA	NA	NA	NA	NA	NA	NA	NA	NA	NA	NA	NA	NA
ENSMUSG00000003190	Bcl2l12	MGI:1922986	7	52246592	52254082	w3_delta_mouse_covar_LVM,w3_echo_mouse_covar_LVM,wt_delta_mouse_covar_LV	16	ILMN_2935909/ILMN_1236489	6.26/4.98	6.09/4.9	2.125	7.22e-05/0.0824	-0.01/0,-0.06/-0.06,-0.04/0.01	0.9/1,0.6/0.57,0.71/0.91	-0.14/0.07,-0.19/0.01,-0.16/0.02	0.21/0.54,0.075/0.96,0.13/0.85	-0.04/0.02,-0.06/0.01,-0.06/-0.03	0.72/0.85,0.59/0.95,0.57/0.79	52168509/52340134/146253951	2.86e-07/2.86e-07/0.00169	52175304/133021032	1.06e-07/0.00114	29932829/86284546/86526426	0.000997/0.000834/0.000834	NA	NA	NA	NA	NA	NA	NA	NA	NA	NA	NA	NA	NA	NA	NA	NA
ENSMUSG00000003184	Irf3	MGI:1859179	7	52253018	52258218	w3_delta_mouse_covar_LVM,w3_echo_mouse_covar_LVM,wt_delta_mouse_covar_LV	16	ILMN_1229320/ILMN_1224505/ILMN_2664319	7.01/7.84/10.51	6.78/7.74/10.39	-20.9091	5.85e-05/0.00655/0.00416	0.08/0.11/0.11,-0.04/-0.09/-0.02,-0.11/-0.1/-0.06	0.47/0.34/0.32,0.73/0.43/0.89,0.33/0.36/0.6	-0.12/-0.06/-0.02,-0.04/-0.18/-0.08,-0.12/-0.17/-0.2	0.27/0.58/0.86,0.71/0.1/0.44,0.28/0.12/0.065	-0.14/-0.05/-0.08,0/-0.03/-0.04,-0.02/-0.07/-0.11	0.22/0.67/0.47,0.97/0.78/0.73,0.84/0.55/0.33	6765210/6810331/31105396	0.000171/0.000509/2.85e-05	51267646/70609906/70609906	0.000881/0.00045/3.72e-05	133207612/35471574/31254238	0.00329/4.51e-06/8.04e-05	NA	NA	NA	NA	NA	NA	NA	NA	NA	NA	NA	NA	NA	NA	NA	NA
ENSMUSG00000038406	Scaf1	MGI:2141980	7	52258318	52271733	w3_delta_mouse_covar_LVM,w3_echo_mouse_covar_LVM,wt_delta_mouse_covar_LV	16	NA	NA	NA	NA	NA	NA	NA	NA	NA	NA	NA	NA	NA	NA	NA	NA	NA	NA	NA	NA	NA	NA	NA	NA	NA	NA	NA	NA	NA	NA	NA	NA	NA
ENSMUSG00000038387	Rras	MGI:98179	7	52273348	52277016	w3_delta_mouse_covar_LVM,w3_echo_mouse_covar_LVM,wt_delta_mouse_covar_LV	16	ILMN_2658804	10.49	10.62	0.13	1.08e-05	-0.07,-0.01,-0.02	0.53,0.92,0.88	0.14,0.23,0.25	0.21,0.032,0.017	0.09,0.15,0.24	0.41,0.19,0.031	61577350	1.4e-05	132364965	0.000517	61577350	0.000224	NA	NA	NA	NA	NA	NA	NA	NA	NA	NA	NA	NA	NA	NA	NA	NA
ENSMUSG00000046574	Prr12	MGI:2679002	7	52283077	52308251	w3_delta_mouse_covar_LVM,w3_echo_mouse_covar_LVM,wt_delta_mouse_covar_LV	16	NA	NA	NA	NA	NA	NA	NA	NA	NA	NA	NA	NA	NA	NA	NA	NA	NA	NA	NA	NA	NA	NA	NA	NA	NA	NA	NA	NA	NA	NA	NA	NA	NA
ENSMUSG00000007837	Prrg2	MGI:1929596	7	52308983	52318047	w3_delta_mouse_covar_LVM,w3_echo_mouse_covar_LVM,wt_delta_mouse_covar_LV	16	ILMN_1245984	7.73	7.97	0.24	8.54e-10	0.09,0.01,0.02	0.45,0.94,0.89	0,0.01,0.06	0.97,0.91,0.59	-0.05,-0.02,0.01	0.64,0.89,0.93	55563922	0.00226	12677038	3.71e-05	12677038	0.000285	NA	NA	NA	NA	NA	NA	NA	NA	NA	NA	NA	NA	NA	NA	NA	NA
ENSMUSG00000003421	Nosip	MGI:1913644	7	52317799	52333873	w3_delta_mouse_covar_LVM,w3_echo_mouse_covar_LVM,wt_delta_mouse_covar_LV	16	ILMN_1225133/ILMN_2621588/ILMN_2890743	8.25/7.46/8.19	8.18/7.32/8.09	-5.55556	0.0986/0.00323/0.0515	0/0.17/0.13,-0.06/0.18/0.13,-0.2/-0.06/-0.02	0.98/0.14/0.25,0.61/0.11/0.23,0.076/0.62/0.86	-0.08/-0.04/-0.02,-0.12/0.04/0.03,-0.1/-0.17/-0.12	0.46/0.69/0.84,0.26/0.72/0.8,0.37/0.1/0.25	-0.12/-0.22/-0.16,-0.1/-0.13/-0.13,0.1/-0.09/-0.07	0.29/0.051/0.17,0.38/0.25/0.26,0.39/0.4/0.55	66102768/53432488/66102768	7.76e-05/2.1e-08/1.06e-06	123054746/123054746/123054746	6.5e-06/2.93e-05/3.42e-07	76971231/71674611/37259677	0.000411/3.23e-05/0.000172	NA	NA	NA	NA	NA	NA	NA	NA	NA	NA	NA	NA	NA	NA	NA	NA
ENSMUSG00000019539	Rcn3	MGI:1277122	7	52338283	52347591	w3_delta_mouse_covar_LVM,w3_echo_mouse_covar_LVM,wt_delta_mouse_covar_LV	16	ILMN_2723718	6.05	6.21	0.16	0.000977	0,0.11,0.12	0.98,0.35,0.3	0.06,0.19,0.28	0.59,0.071,0.0087	0.03,0.09,0.16	0.82,0.45,0.16	20628258/24778796	0.000721/0.000721	20288153/20514714/20517513/20517675	6.88e-05/6.88e-05/6.88e-05/6.88e-05	133229115	0.000459	NA	NA	NA	NA	NA	NA	NA	NA	NA	NA	NA	NA	NA	NA	NA	NA
ENSMUSG00000003420	Fcgrt	MGI:103017	7	52348363	52359192	w3_delta_mouse_covar_LVM,w3_echo_mouse_covar_LVM,wt_delta_mouse_covar_LV	16	ILMN_2917497	11.18	11.2	0.02	0.483	0.07,-0.04,-0.18	0.51,0.74,0.11	0.04,0.02,0.03	0.71,0.85,0.78	0.03,0.05,0.19	0.82,0.65,0.092	26024343	3.9e-06	20389305	0.000763	151834726	0.000475	NA	NA	NA	NA	NA	NA	NA	NA	NA	NA	NA	NA	NA	NA	NA	NA
ENSMUSG00000065495	Mir150	MGI:2676835	7	52377127	52377191	w3_delta_mouse_covar_LVM,w3_echo_mouse_covar_LVM,wt_delta_mouse_covar_LV	16	NA	NA	NA	NA	NA	NA	NA	NA	NA	NA	NA	NA	NA	NA	NA	NA	NA	NA	NA	NA	NA	NA	NA	NA	NA	NA	NA	NA	NA	NA	NA	NA	NA
ENSMUSG00000003429	Rps11	MGI:1351329	7	52377757	52379766	w3_delta_mouse_covar_LVM,w3_echo_mouse_covar_LVM,wt_delta_mouse_covar_LV	16	ILMN_2654791	14.15	14.14	-0.01	0.765	0.15,0.14,0.17	0.2,0.22,0.12	0,0.21,0.21	0.98,0.046,0.054	-0.15,0.11,0.11	0.19,0.34,0.31	29659759	0.00644	73670206	0.000223	131045851/131049064/131059816	5.59e-05/5.59e-05/5.59e-05	NA	NA	NA	NA	NA	NA	NA	NA	NA	NA	NA	NA	NA	NA	NA	NA
ENSMUSG00000064767	Snord35b	MGI:1351321	7	52378395	52378481	w3_delta_mouse_covar_LVM,w3_echo_mouse_covar_LVM,wt_delta_mouse_covar_LV	16	NA	NA	NA	NA	NA	NA	NA	NA	NA	NA	NA	NA	NA	NA	NA	NA	NA	NA	NA	NA	NA	NA	NA	NA	NA	NA	NA	NA	NA	NA	NA	NA	NA
ENSMUSG00000074129	Rpl13a	MGI:1351455	7	52380928	52391787	w3_delta_mouse_covar_LVM,w3_echo_mouse_covar_LVM,wt_delta_mouse_covar_LV	16	NA	NA	NA	NA	NA	NA	NA	NA	NA	NA	NA	NA	NA	NA	NA	NA	NA	NA	NA	NA	NA	NA	NA	NA	NA	NA	NA	NA	NA	NA	NA	NA	NA
ENSMUSG00000065818	Snord35a	MGI:1351319	7	52381716	52381805	w3_delta_mouse_covar_LVM,w3_echo_mouse_covar_LVM,wt_delta_mouse_covar_LV	16	NA	NA	NA	NA	NA	NA	NA	NA	NA	NA	NA	NA	NA	NA	NA	NA	NA	NA	NA	NA	NA	NA	NA	NA	NA	NA	NA	NA	NA	NA	NA	NA	NA
ENSMUSG00000065878	Snord34	MGI:1351325	7	52381971	52382040	w3_delta_mouse_covar_LVM,w3_echo_mouse_covar_LVM,wt_delta_mouse_covar_LV	16	NA	NA	NA	NA	NA	NA	NA	NA	NA	NA	NA	NA	NA	NA	NA	NA	NA	NA	NA	NA	NA	NA	NA	NA	NA	NA	NA	NA	NA	NA	NA	NA	NA
ENSMUSG00000065628	Snord33	MGI:1351323	7	52382234	52382317	w3_delta_mouse_covar_LVM,w3_echo_mouse_covar_LVM,wt_delta_mouse_covar_LV	16	NA	NA	NA	NA	NA	NA	NA	NA	NA	NA	NA	NA	NA	NA	NA	NA	NA	NA	NA	NA	NA	NA	NA	NA	NA	NA	NA	NA	NA	NA	NA	NA	NA
ENSMUSG00000065219	Snord32a	MGI:1351324	7	52382752	52382834	w3_delta_mouse_covar_LVM,w3_echo_mouse_covar_LVM,wt_delta_mouse_covar_LV	16	NA	NA	NA	NA	NA	NA	NA	NA	NA	NA	NA	NA	NA	NA	NA	NA	NA	NA	NA	NA	NA	NA	NA	NA	NA	NA	NA	NA	NA	NA	NA	NA	NA
ENSMUSG00000089989	Flt3l	MGI:95560	7	52386558	52391802	w3_delta_mouse_covar_LVM,w3_echo_mouse_covar_LVM,wt_delta_mouse_covar_LV	16	ILMN_2600397	4.78	4.75	-0.03	0.386	0.18,0.17,-0.09	0.12,0.12,0.42	0.02,0.06,-0.01	0.85,0.56,0.92	-0.12,-0.11,0.09	0.3,0.32,0.44	56024125	0.00479	62241086	0.000325	120093891	0.00522	NA	NA	NA	NA	NA	NA	NA	NA	NA	NA	NA	NA	NA	NA	NA	NA
ENSMUSG00000007833	Aldh16a1	MGI:1916998	7	52396054	52409954	w3_delta_mouse_covar_LVM,w3_echo_mouse_covar_LVM,wt_delta_mouse_covar_LV	16	NA	NA	NA	NA	NA	NA	NA	NA	NA	NA	NA	NA	NA	NA	NA	NA	NA	NA	NA	NA	NA	NA	NA	NA	NA	NA	NA	NA	NA	NA	NA	NA	NA
ENSMUSG00000003423	Pih1d1	MGI:1916095	7	52409673	52415439	w3_delta_mouse_covar_LVM,w3_echo_mouse_covar_LVM,wt_delta_mouse_covar_LV	16	ILMN_2806124	10.01	9.99	-0.01	0.681	0.23,0.13,0.24	0.041,0.27,0.032	-0.09,-0.04,0.1	0.4,0.71,0.36	-0.21,-0.11,-0.12	0.064,0.32,0.3	53201993	1.84e-13	52413067	8.15e-12	123054746	0.000411	NA	NA	NA	NA	NA	NA	NA	NA	NA	NA	NA	NA	NA	NA	NA	NA
ENSMUSG00000070570	Slc17a7	MGI:1920211	7	52419291	52431508	w3_delta_mouse_covar_LVM,w3_echo_mouse_covar_LVM,wt_delta_mouse_covar_LV	16	ILMN_2618244	7.1	7.08	-0.02	0.81	-0.01,0.18,-0.03	0.95,0.11,0.77	-0.16,-0.05,-0.07	0.14,0.64,0.51	-0.1,-0.19,-0.1	0.37,0.085,0.36	145238375/145246233	0.000232/0.000232	19516094	0.000223	130484200	0.000125	NA	NA	NA	NA	NA	NA	NA	NA	NA	NA	NA	NA	NA	NA	NA	NA
ENSMUSG00000038300	Pth2	MGI:2152297	7	52436552	52437208	w3_delta_mouse_covar_LVM,w3_echo_mouse_covar_LVM,wt_delta_mouse_covar_LV	16	NA	NA	NA	NA	NA	NA	NA	NA	NA	NA	NA	NA	NA	NA	NA	NA	NA	NA	NA	NA	NA	NA	NA	NA	NA	NA	NA	NA	NA	NA	NA	NA	NA
ENSMUSG00000038292	Ccdc155	MGI:2687329	7	52438994	52460262	w3_delta_mouse_covar_LVM,w3_echo_mouse_covar_LVM,wt_delta_mouse_covar_LV	16	NA	NA	NA	NA	NA	NA	NA	NA	NA	NA	NA	NA	NA	NA	NA	NA	NA	NA	NA	NA	NA	NA	NA	NA	NA	NA	NA	NA	NA	NA	NA	NA	NA
ENSMUSG00000030792	Dkkl1	MGI:1354963	7	52462895	52467253	w3_delta_mouse_covar_LVM,w3_echo_mouse_covar_LVM,wt_delta_mouse_covar_LV	16	ILMN_2752580	4.48	4.5	0.02	0.143	0.04,0.03,0.04	0.74,0.77,0.73	0.08,0.08,0.16	0.49,0.46,0.13	0.07,0.09,0.1	0.56,0.43,0.37	18181996/18187114/18187290	0.000367/0.000367/0.000367	142744689	0.0164	17739723	0.000572	NA	NA	NA	NA	NA	NA	NA	NA	NA	NA	NA	NA	NA	NA	NA	NA
ENSMUSG00000030796	Tead2	MGI:104904	7	52471123	52489005	w3_delta_mouse_covar_LVM,w3_echo_mouse_covar_LVM,wt_delta_mouse_covar_LV	16	ILMN_2653207	7.57	7.51	-0.06	0.224	0.08,-0.02,-0.08	0.49,0.84,0.45	-0.09,-0.02,-0.02	0.43,0.87,0.82	-0.1,0.01,0	0.38,0.96,1	54219093	0.00183	47778871/47820995	6.61e-07/6.61e-07	35565105/35620102/35621105	0.000515/0.000515/0.000515	NA	NA	NA	NA	NA	NA	NA	NA	NA	NA	NA	NA	NA	NA	NA	NA
ENSMUSG00000030798	Cd37	MGI:88330	7	52489002	52494485	w3_delta_mouse_covar_LVM,w3_echo_mouse_covar_LVM,wt_delta_mouse_covar_LV	16	ILMN_2929526	4.73	4.8	0.08	0.0436	0.1,0.07,0.03	0.35,0.51,0.8	0.14,0.03,0.15	0.2,0.8,0.16	0.05,-0.06,0.16	0.68,0.62,0.14	36705075	0.00364	71928892	0.01	144140549/144406090	0.0256/0.0256	NA	NA	NA	NA	NA	NA	NA	NA	NA	NA	NA	NA	NA	NA	NA	NA
ENSMUSG00000070568	1700039E15Rik	MGI:1923963	7	52532883	52544368	w3_delta_mouse_covar_LVM,w3_echo_mouse_covar_LVM,wt_delta_mouse_covar_LV	16	NA	NA	NA	NA	NA	NA	NA	NA	NA	NA	NA	NA	NA	NA	NA	NA	NA	NA	NA	NA	NA	NA	NA	NA	NA	NA	NA	NA	NA	NA	NA	NA	NA
ENSMUSG00000038260	Trpm4	MGI:1915917	7	52558002	52589150	w3_delta_mouse_covar_LVM,w3_echo_mouse_covar_LVM,wt_delta_mouse_covar_LV	16	NA	NA	NA	NA	NA	NA	NA	NA	NA	NA	NA	NA	NA	NA	NA	NA	NA	NA	NA	NA	NA	NA	NA	NA	NA	NA	NA	NA	NA	NA	NA	NA	NA
ENSMUSG00000046721	Rpl14-ps1	MGI:3710579	7	52580328	52581023	w3_delta_mouse_covar_LVM,w3_echo_mouse_covar_LVM,wt_delta_mouse_covar_LV	16	NA	NA	NA	NA	NA	NA	NA	NA	NA	NA	NA	NA	NA	NA	NA	NA	NA	NA	NA	NA	NA	NA	NA	NA	NA	NA	NA	NA	NA	NA	NA	NA	NA
ENSMUSG00000038239	Hrc	MGI:96226	7	52590660	52594343	w3_delta_mouse_covar_LVM,w3_echo_mouse_covar_LVM,wt_delta_mouse_covar_LV	16	ILMN_1259206	14.06	13.67	-0.39	8.28e-18	0.13,0.07,-0.11	0.25,0.56,0.33	0.04,-0.17,-0.33	0.7,0.1,0.0019	0,-0.19,-0.26	0.97,0.087,0.02	7077223	0.000105	13437343	0.000249	124071970	0.000813	NA	NA	NA	NA	NA	NA	NA	NA	NA	NA	NA	NA	NA	NA	NA	NA
ENSMUSG00000003863	Ppfia3	MGI:1924037	7	52594496	52622389	w3_delta_mouse_covar_LVM,w3_echo_mouse_covar_LVM,wt_delta_mouse_covar_LV	16	NA	NA	NA	NA	NA	NA	NA	NA	NA	NA	NA	NA	NA	NA	NA	NA	NA	NA	NA	NA	NA	NA	NA	NA	NA	NA	NA	NA	NA	NA	NA	NA	NA
ENSMUSG00000049661	Mtag2	MGI:1860766	7	52621533	52623318	w3_delta_mouse_covar_LVM,w3_echo_mouse_covar_LVM,wt_delta_mouse_covar_LV	16	NA	NA	NA	NA	NA	NA	NA	NA	NA	NA	NA	NA	NA	NA	NA	NA	NA	NA	NA	NA	NA	NA	NA	NA	NA	NA	NA	NA	NA	NA	NA	NA	NA
ENSMUSG00000091510	Mtag2	MGI:1860766	7	52622603	52623318	w3_delta_mouse_covar_LVM,w3_echo_mouse_covar_LVM,wt_delta_mouse_covar_LV	16	NA	NA	NA	NA	NA	NA	NA	NA	NA	NA	NA	NA	NA	NA	NA	NA	NA	NA	NA	NA	NA	NA	NA	NA	NA	NA	NA	NA	NA	NA	NA	NA	NA
ENSMUSG00000003872	Lin7b	MGI:1330858	7	52623261	52625953	w3_delta_mouse_covar_LVM,w3_echo_mouse_covar_LVM,wt_delta_mouse_covar_LV	16	ILMN_2598318/ILMN_1260389/ILMN_2602230/ILMN_2853035	4.88/5.56/4.82/5.01	4.96/5.74/4.91/4.97	0.08/0.18/0.09/-0.04	0.0796/0.00496/0.0169/0.402	0.07/0.02/0.06/0.01,0.06/-0.02/-0.06/-0.04,0.06/-0.12/-0.12/-0.14	0.51/0.83/0.61/0.92,0.62/0.89/0.59/0.7,0.58/0.26/0.3/0.2	0.13/0.05/0.06/-0.1,0.16/0.1/0.09/-0.13,0.16/-0.04/0.02/-0.1	0.24/0.62/0.61/0.34,0.13/0.35/0.41/0.23,0.14/0.72/0.84/0.33	0.11/-0.02/-0.02/-0.07,0.14/0.07/0.09/-0.04,0.15/0.07/0.15/0.08	0.34/0.88/0.85/0.55,0.22/0.55/0.41/0.76,0.17/0.53/0.19/0.49	129099155/129493757/79716525/81967154/75206551	0.00221/0.00221/0.0017/0.00604/0.0024	143772946/81384582/118135812/118135893/151052628	0.00486/0.0014/0.000499/0.000499/0.000872	47731240/47738636/47420150/130162304/130683633/73454427	0.00548/0.00548/0.00754/0.00147/0.00147/0.000404	NA	NA	NA	NA	NA	NA	NA	NA	NA	NA	NA	NA	NA	NA	NA	NA
ENSMUSG00000063511	Snrnp70	MGI:98341	7	52631824	52651062	w3_delta_mouse_covar_LVM,w3_echo_mouse_covar_LVM,wt_delta_mouse_covar_LV	16	NA	NA	NA	NA	NA	NA	NA	NA	NA	NA	NA	NA	NA	NA	NA	NA	NA	NA	NA	NA	NA	NA	NA	NA	NA	NA	NA	NA	NA	NA	NA	NA	NA
ENSMUSG00000038201	Kcna7	MGI:96664	7	52661330	52666752	w3_delta_mouse_covar_LVM,w3_echo_mouse_covar_LVM,wt_delta_mouse_covar_LV	16	NA	NA	NA	NA	NA	NA	NA	NA	NA	NA	NA	NA	NA	NA	NA	NA	NA	NA	NA	NA	NA	NA	NA	NA	NA	NA	NA	NA	NA	NA	NA	NA	NA
ENSMUSG00000074121	Ntf5	MGI:97381	7	52669065	52672548	w3_delta_mouse_covar_LVM,w3_echo_mouse_covar_LVM,wt_delta_mouse_covar_LV	16	ILMN_2768390	4.59	4.59	0	0.945	-0.06,-0.14,-0.04	0.59,0.23,0.73	-0.1,-0.03,0	0.37,0.75,0.97	-0.02,0.06,0.01	0.86,0.58,0.91	37001989/37145139	0.0111/0.0111	30681467	0.000312	29276772	0.00462	NA	NA	NA	NA	NA	NA	NA	NA	NA	NA	NA	NA	NA	NA	NA	NA
ENSMUSG00000038194	Lhb	MGI:96782	7	52673723	52677224	w3_delta_mouse_covar_LVM,w3_echo_mouse_covar_LVM,wt_delta_mouse_covar_LV	16	NA	NA	NA	NA	NA	NA	NA	NA	NA	NA	NA	NA	NA	NA	NA	NA	NA	NA	NA	NA	NA	NA	NA	NA	NA	NA	NA	NA	NA	NA	NA	NA	NA
ENSMUSG00000003868	Ruvbl2	MGI:1342299	7	52677222	52693466	w3_delta_mouse_covar_LVM,w3_echo_mouse_covar_LVM,wt_delta_mouse_covar_LV	16	NA	NA	NA	NA	NA	NA	NA	NA	NA	NA	NA	NA	NA	NA	NA	NA	NA	NA	NA	NA	NA	NA	NA	NA	NA	NA	NA	NA	NA	NA	NA	NA	NA
ENSMUSG00000003865	Gys1	MGI:101805	7	52690214	52711989	w3_delta_mouse_covar_LVM,w3_echo_mouse_covar_LVM,wt_delta_mouse_covar_LV	16	NA	NA	NA	NA	NA	NA	NA	NA	NA	NA	NA	NA	NA	NA	NA	NA	NA	NA	NA	NA	NA	NA	NA	NA	NA	NA	NA	NA	NA	NA	NA	NA	NA
ENSMUSG00000050708	Ftl1	MGI:95589	7	52713314	52715254	w3_delta_mouse_covar_LVM,w3_echo_mouse_covar_LVM,wt_delta_mouse_covar_LV	16	ILMN_2816707	4.48	4.48	0	0.999	-0.01,-0.16,-0.24	0.93,0.15,0.031	-0.01,-0.08,-0.02	0.95,0.47,0.82	-0.02,0.07,0.14	0.88,0.56,0.21	14954483	0.00497	81662827/81667081/81667397	0.00013/0.00013/0.00013	36526676	0.000145	NA	NA	NA	NA	NA	NA	NA	NA	NA	NA	NA	NA	NA	NA	NA	NA
ENSMUSG00000003873	Bax	MGI:99702	7	52717065	52722268	w3_delta_mouse_covar_LVM,w3_echo_mouse_covar_LVM,wt_delta_mouse_covar_LV	16	ILMN_2907655	7.34	7.42	0.08	0.0955	0.19,0.13,0.07	0.084,0.25,0.54	0.27,0.26,0.16	0.01,0.013,0.14	0.04,0.06,0.01	0.7,0.57,0.9	73357379	0.00212	36465827	0.000846	36679899	0.00118	NA	NA	NA	NA	NA	NA	NA	NA	NA	NA	NA	NA	NA	NA	NA	NA
ENSMUSG00000011382	Dhdh	MGI:1919005	7	52728326	52744175	w3_delta_mouse_covar_LVM,w3_echo_mouse_covar_LVM,wt_delta_mouse_covar_LV	16	NA	NA	NA	NA	NA	NA	NA	NA	NA	NA	NA	NA	NA	NA	NA	NA	NA	NA	NA	NA	NA	NA	NA	NA	NA	NA	NA	NA	NA	NA	NA	NA	NA
ENSMUSG00000023467	Tulp2	MGI:1861600	7	52741632	52779002	w3_delta_mouse_covar_LVM,w3_echo_mouse_covar_LVM,wt_delta_mouse_covar_LV	16	ILMN_1256080	4.84	4.84	0	0.917	0.01,-0.11,-0.14	0.91,0.33,0.2	-0.13,-0.21,-0.15	0.25,0.045,0.18	-0.11,-0.12,-0.02	0.35,0.3,0.87	74989602	5e-06	54769152	9.85e-09	120994892/121021606/121164360	0.000133/0.000133/0.000133	NA	NA	NA	NA	NA	NA	NA	NA	NA	NA	NA	NA	NA	NA	NA	NA
ENSMUSG00000030824	Nucb1	MGI:97388	7	52748244	52765776	w3_delta_mouse_covar_LVM,w3_echo_mouse_covar_LVM,wt_delta_mouse_covar_LV	16	ILMN_2908735/ILMN_2639809	9.18/10.29	9.23/10.31	0.05/0.02	0.0866/0.4	-0.03/0.18,-0.08/0.11,-0.07/0.07	0.78/0.1,0.47/0.31,0.54/0.52	0.07/0.17,0.08/0.12,0.05/0.15	0.53/0.12,0.47/0.25,0.64/0.17	0.01/-0.06,0.12/-0.07,0.1/0	0.9/0.59,0.29/0.55,0.39/0.97	108688247/124845812	0.000479/0.000254	139862820/36465827	0.00369/3.46e-05	125077242/91971801	0.000175/0.000165	NA	NA	NA	NA	NA	NA	NA	NA	NA	NA	NA	NA	NA	NA	NA	NA
ENSMUSG00000040435	Ppp1r15a	MGI:1927072	7	52778286	52781638	w3_delta_mouse_covar_LVM,w3_echo_mouse_covar_LVM,wt_delta_mouse_covar_LV	16	NA	NA	NA	NA	NA	NA	NA	NA	NA	NA	NA	NA	NA	NA	NA	NA	NA	NA	NA	NA	NA	NA	NA	NA	NA	NA	NA	NA	NA	NA	NA	NA	NA
ENSMUSG00000040428	Plekha4	MGI:1916467	7	52781700	52809599	w3_delta_mouse_covar_LVM,w3_echo_mouse_covar_LVM,wt_delta_mouse_covar_LV	16	NA	NA	NA	NA	NA	NA	NA	NA	NA	NA	NA	NA	NA	NA	NA	NA	NA	NA	NA	NA	NA	NA	NA	NA	NA	NA	NA	NA	NA	NA	NA	NA	NA
ENSMUSG00000085698	Gm16022	MGI:3802053	7	52805904	52806985	w3_delta_mouse_covar_LVM,w3_echo_mouse_covar_LVM,wt_delta_mouse_covar_LV	16	NA	NA	NA	NA	NA	NA	NA	NA	NA	NA	NA	NA	NA	NA	NA	NA	NA	NA	NA	NA	NA	NA	NA	NA	NA	NA	NA	NA	NA	NA	NA	NA	NA
ENSMUSG00000030825	Hsd17b14	MGI:1913315	7	52810263	52823122	w3_delta_mouse_covar_LVM,w3_echo_mouse_covar_LVM,wt_delta_mouse_covar_LV	16	NA	NA	NA	NA	NA	NA	NA	NA	NA	NA	NA	NA	NA	NA	NA	NA	NA	NA	NA	NA	NA	NA	NA	NA	NA	NA	NA	NA	NA	NA	NA	NA	NA
ENSMUSG00000085214	0610005C13Rik	MGI:1918911	7	52823165	52830697	w3_delta_mouse_covar_LVM,w3_echo_mouse_covar_LVM,wt_delta_mouse_covar_LV	16	NA	NA	NA	NA	NA	NA	NA	NA	NA	NA	NA	NA	NA	NA	NA	NA	NA	NA	NA	NA	NA	NA	NA	NA	NA	NA	NA	NA	NA	NA	NA	NA	NA
ENSMUSG00000030826	Bcat2	MGI:1276534	7	52825523	52845080	w3_delta_mouse_covar_LVM,w3_echo_mouse_covar_LVM,wt_delta_mouse_covar_LV	16	NA	NA	NA	NA	NA	NA	NA	NA	NA	NA	NA	NA	NA	NA	NA	NA	NA	NA	NA	NA	NA	NA	NA	NA	NA	NA	NA	NA	NA	NA	NA	NA	NA
ENSMUSG00000030827	Fgf21	MGI:1861377	7	52869277	52870860	w3_delta_mouse_covar_LVM,w3_echo_mouse_covar_LVM,wt_delta_mouse_covar_LV	16	ILMN_2710698	4.71	4.73	0.02	0.564	-0.09,-0.1,0.01	0.45,0.38,0.96	-0.11,-0.12,0	0.32,0.25,1	-0.02,-0.03,-0.03	0.84,0.77,0.76	142090386	0.00614	146176070	0.00185	130063992/130378482/130380062/131080488/131080633/131099486/131102640/131107328/131108316	0.00304/0.00304/0.00304/0.00304/0.00304/0.00304/0.00304/0.00304/0.00304	NA	NA	NA	NA	NA	NA	NA	NA	NA	NA	NA	NA	NA	NA	NA	NA
ENSMUSG00000008461	Fut1	MGI:109375	7	52872976	52876429	w3_delta_mouse_covar_LVM,w3_echo_mouse_covar_LVM,wt_delta_mouse_covar_LV	16	NA	NA	NA	NA	NA	NA	NA	NA	NA	NA	NA	NA	NA	NA	NA	NA	NA	NA	NA	NA	NA	NA	NA	NA	NA	NA	NA	NA	NA	NA	NA	NA	NA
ENSMUSG00000064158	Izumo1	MGI:1920706	7	52877181	52884193	w3_delta_mouse_covar_LVM,w3_echo_mouse_covar_LVM,wt_delta_mouse_covar_LV	16	NA	NA	NA	NA	NA	NA	NA	NA	NA	NA	NA	NA	NA	NA	NA	NA	NA	NA	NA	NA	NA	NA	NA	NA	NA	NA	NA	NA	NA	NA	NA	NA	NA
ENSMUSG00000044562	Rasip1	MGI:1917153	7	52882858	52894463	w3_delta_mouse_covar_LVM,w3_echo_mouse_covar_LVM,wt_delta_mouse_covar_LV	16	NA	NA	NA	NA	NA	NA	NA	NA	NA	NA	NA	NA	NA	NA	NA	NA	NA	NA	NA	NA	NA	NA	NA	NA	NA	NA	NA	NA	NA	NA	NA	NA	NA
ENSMUSG00000084882	Gm16047	MGI:3802092	7	52886034	52888447	w3_delta_mouse_covar_LVM,w3_echo_mouse_covar_LVM,wt_delta_mouse_covar_LV	16	NA	NA	NA	NA	NA	NA	NA	NA	NA	NA	NA	NA	NA	NA	NA	NA	NA	NA	NA	NA	NA	NA	NA	NA	NA	NA	NA	NA	NA	NA	NA	NA	NA
ENSMUSG00000042918	Mamstr	MGI:1921740	7	52895347	52901891	w3_delta_mouse_covar_LVM,w3_echo_mouse_covar_LVM,wt_delta_mouse_covar_LV	16	NA	NA	NA	NA	NA	NA	NA	NA	NA	NA	NA	NA	NA	NA	NA	NA	NA	NA	NA	NA	NA	NA	NA	NA	NA	NA	NA	NA	NA	NA	NA	NA	NA
ENSMUSG00000055978	Fut2	MGI:109374	7	52903965	52921764	w3_delta_mouse_covar_LVM,w3_echo_mouse_covar_LVM,wt_delta_mouse_covar_LV	16	ILMN_1227075	4.73	4.64	-0.09	0.0102	-0.13,-0.08,-0.19	0.25,0.47,0.093	0.05,0.09,0.01	0.62,0.4,0.92	0.12,0.09,0.19	0.31,0.41,0.082	47693251	4.33e-05	124845812	8.91e-05	25253042/25278204/25309012/25314773/25353746/25356094/25370853	0.00209/0.00209/0.00209/0.00209/0.00209/0.00209/0.00209	NA	NA	NA	NA	NA	NA	NA	NA	NA	NA	NA	NA	NA	NA	NA	NA
ENSMUSG00000040364	Sec1	MGI:1928893	7	52933059	52949772	w3_delta_mouse_covar_LVM,w3_echo_mouse_covar_LVM,wt_delta_mouse_covar_LV	16	ILMN_2733335	4.65	4.65	0	0.858	0.03,0.1,0.14	0.78,0.39,0.19	0.04,0.06,0.06	0.74,0.55,0.55	-0.08,-0.07,-0.04	0.51,0.53,0.72	63921474	0.000102	147088458	0.00132	35332176/35336936/35368698	0.00126/0.00126/0.00126	NA	NA	NA	NA	NA	NA	NA	NA	NA	NA	NA	NA	NA	NA	NA	NA
ENSMUSG00000070564	Ntn5	MGI:2685330	7	52939784	52949924	w3_delta_mouse_covar_LVM,w3_echo_mouse_covar_LVM,wt_delta_mouse_covar_LV	16	NA	NA	NA	NA	NA	NA	NA	NA	NA	NA	NA	NA	NA	NA	NA	NA	NA	NA	NA	NA	NA	NA	NA	NA	NA	NA	NA	NA	NA	NA	NA	NA	NA
ENSMUSG00000003273	Car11	MGI:1336193	7	52955213	52960052	w3_delta_mouse_covar_LVM,w3_echo_mouse_covar_LVM,wt_delta_mouse_covar_LV	16	ILMN_1248563	8.32	8.46	0.14	0.000558	0.11,0.09,0.22	0.32,0.41,0.047	-0.1,-0.05,0.2	0.38,0.66,0.06	-0.18,-0.12,-0.04	0.12,0.3,0.75	53515722	9.86e-15	53515722	1.54e-14	12344355	0.00537	NA	NA	NA	NA	NA	NA	NA	NA	NA	NA	NA	NA	NA	NA	NA	NA
ENSMUSG00000059824	Dbp	MGI:94866	7	52960458	52965525	w3_delta_mouse_covar_LVM,w3_echo_mouse_covar_LVM,wt_delta_mouse_covar_LV	16	ILMN_2616226	12.34	12.28	-0.06	0.532	0.03,0.02,-0.12	0.79,0.88,0.27	0.12,-0.09,0.05	0.28,0.39,0.63	0.12,-0.08,0.11	0.29,0.49,0.32	47149766/47149954/47357201/47414299/47414599/47419465/47420797	0.000208/0.000208/0.000208/0.000208/0.000208/0.000208/0.000208	123054746	0.000147	36553331	0.00592	NA	NA	NA	NA	NA	NA	NA	NA	NA	NA	NA	NA	NA	NA	NA	NA
ENSMUSG00000057342	Sphk2	MGI:1861380	7	52964837	52973372	w3_delta_mouse_covar_LVM,w3_echo_mouse_covar_LVM,wt_delta_mouse_covar_LV	16	ILMN_2718791	8.62	8.5	-0.12	0.00307	-0.12,-0.13,-0.02	0.27,0.24,0.83	-0.23,-0.12,-0.12	0.03,0.27,0.26	-0.08,0.02,-0.07	0.47,0.87,0.53	76005882/76012027/76051922	0.000172/0.000172/0.000172	128183111	0.00178	120785548	0.00933	NA	NA	NA	NA	NA	NA	NA	NA	NA	NA	NA	NA	NA	NA	NA	NA
ENSMUSG00000059070	Rpl18	MGI:98003	7	52970827	52976205	w3_delta_mouse_covar_LVM,w3_echo_mouse_covar_LVM,wt_delta_mouse_covar_LV	16	NA	NA	NA	NA	NA	NA	NA	NA	NA	NA	NA	NA	NA	NA	NA	NA	NA	NA	NA	NA	NA	NA	NA	NA	NA	NA	NA	NA	NA	NA	NA	NA	NA
ENSMUSG00000054161	Fam83e	MGI:1921063	7	52976582	52984862	w3_delta_mouse_covar_LVM,w3_echo_mouse_covar_LVM,wt_delta_mouse_covar_LV	16	NA	NA	NA	NA	NA	NA	NA	NA	NA	NA	NA	NA	NA	NA	NA	NA	NA	NA	NA	NA	NA	NA	NA	NA	NA	NA	NA	NA	NA	NA	NA	NA	NA
ENSMUSG00000070563	Spaca4	MGI:1916613	7	52980477	52981186	w3_delta_mouse_covar_LVM,w3_echo_mouse_covar_LVM,wt_delta_mouse_covar_LV	16	ILMN_2966218	4.91	4.85	-0.07	0.0603	0.08,-0.07,-0.09	0.51,0.56,0.41	0.23,0.19,0.14	0.033,0.076,0.2	0.14,0.22,0.14	0.22,0.054,0.22	66563172	0.00274	35590001	0.00012	135288535/135340770/135383072/135417529	0.00108/0.00108/0.00108/0.00108	NA	NA	NA	NA	NA	NA	NA	NA	NA	NA	NA	NA	NA	NA	NA	NA
ENSMUSG00000003271	Sult2b1	MGI:1926342	7	52985353	53014982	w3_delta_mouse_covar_LVM,w3_echo_mouse_covar_LVM,wt_delta_mouse_covar_LV	16	ILMN_2791179/ILMN_2766827	5.06/4.71	5.08/4.67	0.01/-0.03	0.727/0.339	0.03/-0.02,0.04/-0.12,0.02/-0.09	0.82/0.83,0.69/0.3,0.89/0.42	-0.01/-0.16,0.02/-0.13,0/0	0.96/0.14,0.86/0.22,0.99/0.98	-0.03/-0.01,-0.04/0.04,-0.03/0.06	0.79/0.92,0.76/0.7,0.81/0.6	102950223/151955467	0.000289/0.00649	123605080/55436069	0.00241/0.000567	108224294/108224911/108226675/108688247/151031523	0.00164/0.00164/0.00164/0.00164/0.00395	NA	NA	NA	NA	NA	NA	NA	NA	NA	NA	NA	NA	NA	NA	NA	NA
ENSMUSG00000074118	Gm5897	MGI:3648578	7	53038302	53039837	w3_delta_mouse_covar_LVM,w3_echo_mouse_covar_LVM,wt_delta_mouse_covar_LV	16	NA	NA	NA	NA	NA	NA	NA	NA	NA	NA	NA	NA	NA	NA	NA	NA	NA	NA	NA	NA	NA	NA	NA	NA	NA	NA	NA	NA	NA	NA	NA	NA	NA
ENSMUSG00000062044	Lmtk3	MGI:3039582	7	53039108	53059514	w3_delta_mouse_covar_LVM,w3_echo_mouse_covar_LVM,wt_delta_mouse_covar_LV	16	NA	NA	NA	NA	NA	NA	NA	NA	NA	NA	NA	NA	NA	NA	NA	NA	NA	NA	NA	NA	NA	NA	NA	NA	NA	NA	NA	NA	NA	NA	NA	NA	NA
ENSMUSG00000003269	Cyth2	MGI:1334255	7	53062007	53069951	w3_delta_mouse_covar_LVM,w3_echo_mouse_covar_LVM,wt_delta_mouse_covar_LV	16	NA	NA	NA	NA	NA	NA	NA	NA	NA	NA	NA	NA	NA	NA	NA	NA	NA	NA	NA	NA	NA	NA	NA	NA	NA	NA	NA	NA	NA	NA	NA	NA	NA
ENSMUSG00000058743	Kcnj14	MGI:2384820	7	53071837	53080117	w3_delta_mouse_covar_LVM,w3_echo_mouse_covar_LVM,wt_delta_mouse_covar_LV	16	ILMN_2898924/ILMN_2680891	4.95/4.67	5/4.64	0.04/-0.03	0.287/0.148	0.09/0.02,0.08/0.11,0.26/0.22	0.45/0.87,0.46/0.33,0.018/0.049	0.04/0.07,0.08/0.12,0.23/0.28	0.75/0.53,0.45/0.25,0.035/0.0074	-0.01/0.13,0.19/0.06,0.09/0.04	0.96/0.24,0.088/0.59,0.42/0.7	52976270/52980561/52981440/52987875/53037761/53129988/53139322/53153091/53203427/53231653/53301010/53302419/53315357/53334854/53238389	1.08e-40/1.08e-40/1.08e-40/1.08e-40/1.08e-40/1.08e-40/1.08e-40/1.08e-40/1.08e-40/1.08e-40/1.08e-40/1.08e-40/1.08e-40/1.08e-40/9.32e-11	52980561/52981440/52987875/53037761/53129988/53139322/53153091/53203427/53231653/53301010/53302419/53315357/53334854/52976270	3.71e-32/3.71e-32/3.71e-32/3.71e-32/3.71e-32/3.71e-32/3.71e-32/3.71e-32/3.71e-32/3.71e-32/3.71e-32/3.71e-32/3.71e-32/1.29e-09	141874050/37953253	0.00659/0.00457	NA	NA	NA	NA	NA	NA	NA	NA	NA	NA	NA	NA	NA	NA	NA	NA
ENSMUSG00000053801	Grwd1	MGI:2141989	7	53080597	53086314	w3_delta_mouse_covar_LVM,w3_echo_mouse_covar_LVM,wt_delta_mouse_covar_LV	16	NA	NA	NA	NA	NA	NA	NA	NA	NA	NA	NA	NA	NA	NA	NA	NA	NA	NA	NA	NA	NA	NA	NA	NA	NA	NA	NA	NA	NA	NA	NA	NA	NA
ENSMUSG00000002771	Grin2d	MGI:95823	7	53087253	53126298	w3_delta_mouse_covar_LVM,w3_echo_mouse_covar_LVM,wt_delta_mouse_covar_LV	16	ILMN_2710382	4.55	4.54	-0.02	0.449	0.06,0.04,-0.03	0.6,0.72,0.76	0.23,0.27,0.29	0.03,0.0095,0.0063	0.12,0.15,0.22	0.31,0.17,0.053	52289338/52566546/53615898	5.3e-05/5.3e-05/5.3e-05	69108331	0.00215	79421686	0.000393	NA	NA	NA	NA	NA	NA	NA	NA	NA	NA	NA	NA	NA	NA	NA	NA
ENSMUSG00000049313	Sorl1	MGI:1202296	9	41772803	41932380	wt_ctrl_mouse_covar_RV	17	ILMN_1249578	8.46	8.55	0.09	0.158	0.03	0.78	0.15	0.16	-0.01	0.95	41783659	2.92e-19	41783659	8.1e-24	63764420	0.0118	NA	NA	NA	NA	NA	NA	NA	NA	NA	NA	NA	NA	NA	NA	NA	NA
ENSMUSG00000086360	Gm16214	MGI:3801724	9	41830698	41842196	wt_ctrl_mouse_covar_RV	17	NA	NA	NA	NA	NA	NA	NA	NA	NA	NA	NA	NA	NA	NA	NA	NA	NA	NA	NA	NA	NA	NA	NA	NA	NA	NA	NA	NA	NA	NA	NA	NA	NA
ENSMUSG00000032018	Sc5d	MGI:1353611	9	42062260	42072383	wt_ctrl_mouse_covar_RV	17	NA	NA	NA	NA	NA	NA	NA	NA	NA	NA	NA	NA	NA	NA	NA	NA	NA	NA	NA	NA	NA	NA	NA	NA	NA	NA	NA	NA	NA	NA	NA	NA	NA
ENSMUSG00000037705	Tecta	MGI:109575	9	42137702	42208012	wt_ctrl_mouse_covar_RV	17	ILMN_2682029	4.56	4.56	0	0.869	-0.2	0.054	0.09	0.42	0.2	0.068	10573030	0.000109	92898572/93013566	0.000202/0.000202	13337055	2.01e-06	2	0	41	0	656	6	0	0	0	0	0	1	0	0	30	52
ENSMUSG00000037287	Tbcel	MGI:1925543	9	42220399	42315892	wt_ctrl_mouse_covar_RV	17	NA	NA	NA	NA	NA	NA	NA	NA	NA	NA	NA	NA	NA	NA	NA	NA	NA	14	0	15	0	812	0	0	0	0	0	0	2	0	0	2	110
ENSMUSG00000087456	Gm16322	MGI:3826609	9	42282638	42313745	wt_ctrl_mouse_covar_RV	17	NA	NA	NA	NA	NA	NA	NA	NA	NA	NA	NA	NA	NA	NA	NA	NA	NA	NA	NA	NA	NA	NA	NA	NA	NA	NA	NA	NA	NA	NA	NA	NA	NA
ENSMUSG00000032017	Grik4	MGI:95817	9	42326218	42752576	wt_ctrl_mouse_covar_RV	17	ILMN_1232802	4.92	4.88	-0.05	0.268	0.11	0.31	-0.04	0.72	-0.15	0.17	54066340	0.00608	48525810	0.000521	105703481	0.0025	6	1	114	0	2786	1	0	0	0	0	0	1	0	0	9	22
ENSMUSG00000091403	9530085L02Rik	MGI:3045286	9	42416941	42421150	wt_ctrl_mouse_covar_RV	17	NA	NA	NA	NA	NA	NA	NA	NA	NA	NA	NA	NA	NA	NA	NA	NA	NA	NA	NA	NA	NA	NA	NA	NA	NA	NA	NA	NA	NA	NA	NA	NA	NA
ENSMUSG00000059495	Arhgef12	MGI:1916882	9	42771925	42913801	wt_ctrl_mouse_covar_RV	17	NA	NA	NA	NA	NA	NA	NA	NA	NA	NA	NA	NA	NA	NA	NA	NA	NA	5	0	8	0	181	1	0	0	0	0	0	1	0	0	5	0
ENSMUSG00000048503	Tmem136	MGI:2685030	9	42916736	42924653	wt_ctrl_mouse_covar_RV	17	ILMN_2809571	6.74	6.51	-0.24	2.5e-06	-0.15	0.16	-0.1	0.36	-0.01	0.93	62229536	0.00394	101576236	0.000751	110152345	0.000292	3	0	4	0	0	0	0	0	0	0	0	0	0	0	0	0
ENSMUSG00000032015	Pou2f3	MGI:102565	9	42930711	43018452	wt_ctrl_mouse_covar_RV	17	ILMN_2736986	4.46	4.46	0	0.766	-0.06	0.56	0.04	0.7	0.04	0.69	50304380	0.00182	100634510	0.00249	52257243	0.00815	1	0	3	0	213	0	0	0	0	0	1	0	0	0	1	10
ENSMUSG00000032014	Oaf	MGI:94852	9	43029361	43047899	wt_ctrl_mouse_covar_RV	17	NA	NA	NA	NA	NA	NA	NA	NA	NA	NA	NA	NA	NA	NA	NA	NA	NA	4	0	17	0	160	0	0	0	0	0	0	0	0	0	1	4
ENSMUSG00000032013	Trim29	MGI:1919419	9	43118846	43144208	wt_ctrl_mouse_covar_RV	17	ILMN_3008888	4.7	4.69	0	0.937	-0.01	0.95	-0.04	0.73	0.03	0.81	19009504	0.00399	52400706	0.000261	19009504	0.00539	4	1	52	0	206	0	0	0	0	0	0	1	0	0	6	10
ENSMUSG00000032012	Pvrl1	MGI:1926483	9	43552659	43615537	wt_ctrl_mouse_covar_RV	17	ILMN_2604486	4.79	4.82	0.03	0.399	-0.12	0.26	-0.14	0.21	-0.11	0.34	47973682	0.00132	83451410	0.000133	83451410	0.00047	NA	NA	NA	NA	NA	NA	NA	NA	NA	NA	NA	NA	NA	NA	NA	NA
ENSMUSG00000032011	Thy1	MGI:98747	9	43851467	43856662	wt_ctrl_mouse_covar_RV	17	ILMN_2644350	9.09	9.08	0	0.938	0.06	0.6	0.15	0.15	0.1	0.4	43638346	5e-06	44496635	4.02e-06	49521234	0.0118	NA	NA	NA	NA	NA	NA	NA	NA	NA	NA	NA	NA	NA	NA	NA	NA
ENSMUSG00000053128	Rnf26	MGI:2388131	9	43874410	43921600	wt_ctrl_mouse_covar_RV	17	NA	NA	NA	NA	NA	NA	NA	NA	NA	NA	NA	NA	NA	NA	NA	NA	NA	NA	NA	NA	NA	NA	NA	NA	NA	NA	NA	NA	NA	NA	NA	NA	NA
ENSMUSG00000032010	Usp2	MGI:1858178	9	43875104	43903710	wt_ctrl_mouse_covar_RV	17	ILMN_2482390/ILMN_2466316/ILMN_1240264	6.14/7.48/11.81	6/7.26/11.53	-2.0934	0.157/2.09e-05/1.41e-08	0/-0.04/-0.06	0.99/0.68/0.55	-20.3125	0.24/0.71/0.15	400	0.28/0.82/0.92	119138236/119142733/119160794/119170773/87795988/119383203	4.69e-05/4.69e-05/4.69e-05/4.69e-05/0.0178/0.0198	58634814/58635463/58674642/82977809/29554672	0.000322/0.000322/0.000322/3.51e-05/0.000156	30287464/29200121/29850451	0.00495/6.26e-05/0.000474	NA	NA	NA	NA	NA	NA	NA	NA	NA	NA	NA	NA	NA	NA	NA	NA
ENSMUSG00000034739	Mfrp	MGI:2385957	9	43909821	43917270	wt_ctrl_mouse_covar_RV	17	NA	NA	NA	NA	NA	NA	NA	NA	NA	NA	NA	NA	NA	NA	NA	NA	NA	NA	NA	NA	NA	NA	NA	NA	NA	NA	NA	NA	NA	NA	NA	NA	NA
ENSMUSG00000079592	C1qtnf5	MGI:2385958	9	43915328	43917270	wt_ctrl_mouse_covar_RV	17	NA	NA	NA	NA	NA	NA	NA	NA	NA	NA	NA	NA	NA	NA	NA	NA	NA	NA	NA	NA	NA	NA	NA	NA	NA	NA	NA	NA	NA	NA	NA	NA	NA
ENSMUSG00000092258	Gm20444	MGI:5141909	9	43915384	43917043	wt_ctrl_mouse_covar_RV	17	NA	NA	NA	NA	NA	NA	NA	NA	NA	NA	NA	NA	NA	NA	NA	NA	NA	NA	NA	NA	NA	NA	NA	NA	NA	NA	NA	NA	NA	NA	NA	NA	NA
ENSMUSG00000092003	Gm3906	MGI:3782079	9	43921006	43930030	wt_ctrl_mouse_covar_RV	17	NA	NA	NA	NA	NA	NA	NA	NA	NA	NA	NA	NA	NA	NA	NA	NA	NA	NA	NA	NA	NA	NA	NA	NA	NA	NA	NA	NA	NA	NA	NA	NA	NA
ENSMUSG00000074408	Gm10687	MGI:3642689	9	43931851	43942568	wt_ctrl_mouse_covar_RV	17	NA	NA	NA	NA	NA	NA	NA	NA	NA	NA	NA	NA	NA	NA	NA	NA	NA	NA	NA	NA	NA	NA	NA	NA	NA	NA	NA	NA	NA	NA	NA	NA	NA
ENSMUSG00000032135	Mcam	MGI:1933966	9	43942552	43950810	wt_ctrl_mouse_covar_RV	17	ILMN_2955919	8.99	9.07	0.08	0.141	0.02	0.82	0.14	0.18	0.13	0.24	114844050	0.00145	92972761/92972836/92981943/93040346/93097313/93122862	7.19e-08/7.19e-08/7.19e-08/7.19e-08/7.19e-08/7.19e-08	92973854	0.00571	NA	NA	NA	NA	NA	NA	NA	NA	NA	NA	NA	NA	NA	NA	NA	NA
ENSMUSG00000034342	Cbl	MGI:88279	9	43957345	44042129	wt_ctrl_mouse_covar_RV	17	NA	NA	NA	NA	NA	NA	NA	NA	NA	NA	NA	NA	NA	NA	NA	NA	NA	NA	NA	NA	NA	NA	NA	NA	NA	NA	NA	NA	NA	NA	NA	NA	NA
ENSMUSG00000032373	Car12	MGI:1923709	9	66561493	66614652	w1_delta_mouse_covar_IVSd	18	NA	NA	NA	NA	NA	NA	NA	NA	NA	NA	NA	NA	NA	NA	NA	NA	NA	NA	NA	NA	NA	NA	NA	NA	NA	NA	NA	NA	NA	NA	NA	NA	NA
ENSMUSG00000032375	Aph1b	MGI:3522097	9	66623009	66643297	w1_delta_mouse_covar_IVSd	18	NA	NA	NA	NA	NA	NA	NA	NA	NA	NA	NA	NA	NA	NA	NA	NA	NA	NA	NA	NA	NA	NA	NA	NA	NA	NA	NA	NA	NA	NA	NA	NA	NA
ENSMUSG00000074232	Gm10647	MGI:3642036	9	66644846	66646881	w1_delta_mouse_covar_IVSd	18	NA	NA	NA	NA	NA	NA	NA	NA	NA	NA	NA	NA	NA	NA	NA	NA	NA	NA	NA	NA	NA	NA	NA	NA	NA	NA	NA	NA	NA	NA	NA	NA	NA
ENSMUSG00000092131	BC050972	MGI:3039596	9	66646485	66652166	w1_delta_mouse_covar_IVSd	18	NA	NA	NA	NA	NA	NA	NA	NA	NA	NA	NA	NA	NA	NA	NA	NA	NA	NA	NA	NA	NA	NA	NA	NA	NA	NA	NA	NA	NA	NA	NA	NA	NA
ENSMUSG00000059237	Ppp1r2-ps4	MGI:3645199	9	66653113	66653745	w1_delta_mouse_covar_IVSd	18	NA	NA	NA	NA	NA	NA	NA	NA	NA	NA	NA	NA	NA	NA	NA	NA	NA	NA	NA	NA	NA	NA	NA	NA	NA	NA	NA	NA	NA	NA	NA	NA	NA
ENSMUSG00000053040	Aph1c	MGI:1915568	9	66662801	66682533	w1_delta_mouse_covar_IVSd	18	NA	NA	NA	NA	NA	NA	NA	NA	NA	NA	NA	NA	NA	NA	NA	NA	NA	NA	NA	NA	NA	NA	NA	NA	NA	NA	NA	NA	NA	NA	NA	NA	NA
ENSMUSG00000091745	Gm17098	MGI:4937925	9	66682506	66683341	w1_delta_mouse_covar_IVSd	18	NA	NA	NA	NA	NA	NA	NA	NA	NA	NA	NA	NA	NA	NA	NA	NA	NA	NA	NA	NA	NA	NA	NA	NA	NA	NA	NA	NA	NA	NA	NA	NA	NA
ENSMUSG00000036943	Rab8b	MGI:2442982	9	66691479	66767512	w1_delta_mouse_covar_IVSd	18	ILMN_2588995/ILMN_1223029	9.21/9.58	9.35/9.78	0.14/0.2	0.00381/2.4e-06	#DIV/0!	0.81/0.97	0.02/0.08	0.88/0.49	0/0.08	0.97/0.48	114672127/94148057	0.000948/8.16e-05	66155538/124002619	0.00227/0.00114	87565710/86506315	0.00344/0.00175	NA	NA	NA	NA	NA	NA	NA	NA	NA	NA	NA	NA	NA	NA	NA	NA
ENSMUSG00000036781	Rps27l	MGI:1915191	9	66793893	66797323	w1_delta_mouse_covar_IVSd	18	ILMN_2624280	12.66	12.63	-0.03	0.249	0.07	0.52	-0.13	0.22	-0.18	0.11	37016204	0.000291	117230414/117256429	0.000273/0.000273	58223946	0.000795	NA	NA	NA	NA	NA	NA	NA	NA	NA	NA	NA	NA	NA	NA	NA	NA
ENSMUSG00000032370	Lactb	MGI:1933395	9	66803200	66823291	w1_delta_mouse_covar_IVSd	18	NA	NA	NA	NA	NA	NA	NA	NA	NA	NA	NA	NA	NA	NA	NA	NA	NA	NA	NA	NA	NA	NA	NA	NA	NA	NA	NA	NA	NA	NA	NA	NA	NA
ENSMUSG00000032366	Tpm1	MGI:98809	9	66870397	66897213	w1_delta_mouse_covar_IVSd	18	NA	NA	NA	NA	NA	NA	NA	NA	NA	NA	NA	NA	NA	NA	NA	NA	NA	5	0	51	0	112	0	0	3	90	0	0	0	0	0	0	39
ENSMUSG00000052698	Tln2	MGI:1917799	9	67064894	67407510	w1_delta_mouse_covar_IVSd	18	NA	NA	NA	NA	NA	NA	NA	NA	NA	NA	NA	NA	NA	NA	NA	NA	NA	0	4	113	0	3900	3	0	0	0	0	0	7	0	0	41	146
ENSMUSG00000076379	Mir190	MGI:2676854	9	67084458	67084542	w1_delta_mouse_covar_IVSd	18	NA	NA	NA	NA	NA	NA	NA	NA	NA	NA	NA	NA	NA	NA	NA	NA	NA	NA	NA	NA	NA	NA	NA	NA	NA	NA	NA	NA	NA	NA	NA	NA	NA
ENSMUSG00000055125	M5C1000I18Rik	MGI:3642038	9	67606520	67608015	w1_delta_mouse_covar_IVSd	18	NA	NA	NA	NA	NA	NA	NA	NA	NA	NA	NA	NA	NA	NA	NA	NA	NA	14	0	57	0	4	0	20	0	0	1	0	0	0	0	1	38
ENSMUSG00000091956	C2cd4b	MGI:1922947	9	67607244	67608736	w1_delta_mouse_covar_IVSd	18	NA	NA	NA	NA	NA	NA	NA	NA	NA	NA	NA	NA	NA	NA	NA	NA	NA	0	0	11	0	0	0	0	0	0	0	0	0	0	0	0	0
ENSMUSG00000047990	C2cd4a	MGI:3645763	9	67678339	67680137	w1_delta_mouse_covar_IVSd	18	NA	NA	NA	NA	NA	NA	NA	NA	NA	NA	NA	NA	NA	NA	NA	NA	NA	1	1	35	0	3	0	0	0	0	0	0	0	0	0	4	55
ENSMUSG00000035284	Vps13c	MGI:2444207	9	67688203	67843441	w1_delta_mouse_covar_IVSd	18	ILMN_2479134	4.53	4.53	0	0.937	-0.08	0.46	-0.22	0.044	-0.05	0.66	120116195	8.77e-05	62576216	0.000573	67178591/67213660/67773038/67834624/67834961/67857191/67886614	3.17e-05/3.17e-05/3.17e-05/3.17e-05/3.17e-05/3.17e-05/3.17e-05	0	0	41	0	1452	7	0	0	0	0	0	8	0	0	40	42
ENSMUSG00000032238	Rora	MGI:104661	9	68501593	69236053	w1_delta_mouse_covar_IVSd	18	ILMN_2742686	4.73	4.73	0	0.994	-0.05	0.66	0.12	0.28	0.11	0.32	7749911	0.00261	67744931/67745138	0.00141/0.00141	119679742	0.0201	11	0	115	0	5627	0	4242	5	480	0	0	0	0	0	5	85
ENSMUSG00000066690	F830001A07Rik	MGI:2443257	9	68683148	68683583	w1_delta_mouse_covar_IVSd	18	NA	NA	NA	NA	NA	NA	NA	NA	NA	NA	NA	NA	NA	NA	NA	NA	NA	NA	NA	NA	NA	NA	NA	NA	NA	NA	NA	NA	NA	NA	NA	NA	NA
ENSMUSG00000086648	Gm15511	MGI:3782959	9	69196696	69212054	w1_delta_mouse_covar_IVSd	18	NA	NA	NA	NA	NA	NA	NA	NA	NA	NA	NA	NA	NA	NA	NA	NA	NA	NA	NA	NA	NA	NA	NA	NA	NA	NA	NA	NA	NA	NA	NA	NA	NA
ENSMUSG00000032235	Narg2	MGI:2135947	9	69245713	69280929	w1_delta_mouse_covar_IVSd	18	ILMN_1226827/ILMN_2802952	4.62/5.81	4.62/5.59	0/-0.22	0.922/0.000232	0.09/0.01	0.4/0.95	-1.14286	0.44/0.5	-3	0.43/0.76	103562758/103579394/103580207/55291301	0.000319/0.000319/0.000319/0.000416	43933597/43324098	0.00095/0.000153	110610493/57571327	0.000386/0.000312	7	0	146	0	122	0	0	6	128	0	0	0	0	0	0	91
ENSMUSG00000062874	Gm4978	MGI:3645765	9	69298039	69298854	w1_delta_mouse_covar_IVSd	18	NA	NA	NA	NA	NA	NA	NA	NA	NA	NA	NA	NA	NA	NA	NA	NA	NA	0	0	7	0	0	0	0	0	0	0	0	0	0	0	0	0
ENSMUSG00000032231	Anxa2	MGI:88246	9	69301427	69339602	w1_delta_mouse_covar_IVSd	18	ILMN_2657175	12.37	12.76	0.39	4.24e-14	0.01	0.92	-0.02	0.85	-0.08	0.48	114844050	0.000147	66128435/66149960/66155600/66157047	0.000345/0.000345/0.000345/0.000345	31004470	0.0125	0	0	47	0	325	0	0	28	195	0	0	1	0	0	1	43
ENSMUSG00000093042	Mir3109	MGI:4834328	9	69304751	69304838	w1_delta_mouse_covar_IVSd	18	NA	NA	NA	NA	NA	NA	NA	NA	NA	NA	NA	NA	NA	NA	NA	NA	NA	0	0	33	0	0	0	0	0	0	0	0	0	0	0	0	11
ENSMUSG00000086399	Gm16144	MGI:3801782	9	69324836	69327405	w1_delta_mouse_covar_IVSd	18	NA	NA	NA	NA	NA	NA	NA	NA	NA	NA	NA	NA	NA	NA	NA	NA	NA	NA	NA	NA	NA	NA	NA	NA	NA	NA	NA	NA	NA	NA	NA	NA	NA
ENSMUSG00000059246	Foxb1	MGI:1927549	9	69605517	69608747	w1_delta_mouse_covar_IVSd	18	ILMN_2955351/ILMN_2770246	4.69/4.64	4.64/4.62	3	0.0684/0.489	5.5	0.31/0.86	0.03/-0.16	0.75/0.15	0.06/-0.11	0.59/0.32	9005335/86846524	0.014/0.000345	44842873/86951173/86963077/86973407	3.85e-06/0.00233/0.00233/0.00233	7235684/7643347/7644583/7682872/7683293/7692262/68781580/68816623/69341261	7.11e-05/7.11e-05/7.11e-05/7.11e-05/7.11e-05/7.11e-05/0.00333/0.00333/0.00333	NA	NA	NA	NA	NA	NA	NA	NA	NA	NA	NA	NA	NA	NA	NA	NA
ENSMUSG00000087375	B230323A14Rik	MGI:2443084	9	69606547	69678652	w1_delta_mouse_covar_IVSd	18	NA	NA	NA	NA	NA	NA	NA	NA	NA	NA	NA	NA	NA	NA	NA	NA	NA	NA	NA	NA	NA	NA	NA	NA	NA	NA	NA	NA	NA	NA	NA	NA	NA
ENSMUSG00000011958	Bnip2	MGI:109327	9	69837273	69856124	w1_delta_mouse_covar_IVSd	18	ILMN_3163063/ILMN_1213672	10.45/4.48	10.57/4.49	0.12/0.01	0.00156/0.533	-0.375	0.57/0.16	0.07/0.06	0.5/0.55	0.1/0.02	0.39/0.87	119456921/112832521	0.000163/2e-05	9933644/28274319/28274446/28276255	0.000451/5.5e-06/5.5e-06/5.5e-06	58981559/59038885/35210861	0.000684/0.000684/0.0014	NA	NA	NA	NA	NA	NA	NA	NA	NA	NA	NA	NA	NA	NA	NA	NA
ENSMUSG00000033543	Gtf2a2	MGI:1933289	9	69860357	69870673	w1_delta_mouse_covar_IVSd	18	ILMN_2702823	4.73	4.74	0	0.957	-0.04	0.71	-0.22	0.045	-0.05	0.69	123032579	0.000567	68680691/68683026	0.018/0.018	121740332/121740711/121742351/121768949/121768988	0.00139/0.00139/0.00139/0.00139/0.00139	NA	NA	NA	NA	NA	NA	NA	NA	NA	NA	NA	NA	NA	NA	NA	NA
ENSMUSG00000032226	Gcnt3	MGI:1919327	9	69879303	69885895	w1_delta_mouse_covar_IVSd	18	NA	NA	NA	NA	NA	NA	NA	NA	NA	NA	NA	NA	NA	NA	NA	NA	NA	NA	NA	NA	NA	NA	NA	NA	NA	NA	NA	NA	NA	NA	NA	NA	NA
ENSMUSG00000032224	Fam81a	MGI:1924136	9	69937117	69990367	w1_delta_mouse_covar_IVSd	18	NA	NA	NA	NA	NA	NA	NA	NA	NA	NA	NA	NA	NA	NA	NA	NA	NA	NA	NA	NA	NA	NA	NA	NA	NA	NA	NA	NA	NA	NA	NA	NA	NA
ENSMUSG00000091654	Gm17406	MGI:4937040	9	70017793	70045355	w1_delta_mouse_covar_IVSd	18	NA	NA	NA	NA	NA	NA	NA	NA	NA	NA	NA	NA	NA	NA	NA	NA	NA	NA	NA	NA	NA	NA	NA	NA	NA	NA	NA	NA	NA	NA	NA	NA	NA
ENSMUSG00000032232	Cgnl1	MGI:1915428	9	71474316	71619409	w1_delta_mouse_covar_IVSd,w2_delta_mouse_covar_FS	19	NA	NA	NA	NA	NA	NA	NA	NA	NA	NA	NA	NA	NA	NA	NA	NA	NA	NA	NA	NA	NA	NA	NA	NA	NA	NA	NA	NA	NA	NA	NA	NA	NA
ENSMUSG00000032228	Tcf12	MGI:101877	9	71692059	71959626	w1_delta_mouse_covar_IVSd,w2_delta_mouse_covar_FS	19	ILMN_2976577/ILMN_2722602/ILMN_1215928	4.48/4.62/6.29	4.46/4.63/6.36	-25	0.4/0.562/0.049	-0.1/-0.05/-0.16,0.05/0.07/-0.1	0.37/0.64/0.16,0.67/0.53/0.38	-0.04/0/0.05,0.01/0.09/-0.06	0.72/0.97/0.64,0.93/0.39/0.61	0.03/0.03/0.21,-0.08/0.03/-0.02	0.79/0.82/0.068,0.5/0.8/0.87	40327356/37058629/37209180	0.00457/0.00698/0.000325	40393314/40394145/12788757/87675671	0.00482/0.00482/0.00222/0.00304	65548002/65558916/66564197/66564262/34992018/4014500/4214143/4319151	0.0017/0.0017/0.0017/0.0017/0.000418/0.00122/0.00122/0.00122	0	0	0	0	33	0	0	0	0	0	0	0	0	0	0	8
ENSMUSG00000073229	Rpl15-ps2	MGI:3648255	9	71908720	71909406	w1_delta_mouse_covar_IVSd,w2_delta_mouse_covar_FS	19	NA	NA	NA	NA	NA	NA	NA	NA	NA	NA	NA	NA	NA	NA	NA	NA	NA	NA	NA	NA	NA	NA	NA	NA	NA	NA	NA	NA	NA	NA	NA	NA	NA
ENSMUSG00000061390	Gm7866	MGI:3644625	9	72022392	72022787	w1_delta_mouse_covar_IVSd,w2_delta_mouse_covar_FS	19	NA	NA	NA	NA	NA	NA	NA	NA	NA	NA	NA	NA	NA	NA	NA	NA	NA	0	0	9	0	0	0	0	1	1	0	0	0	0	0	0	6
ENSMUSG00000038535	Zfp280d	MGI:2384583	9	72122706	72211577	w1_delta_mouse_covar_IVSd,w2_delta_mouse_covar_FS	19	NA	NA	NA	NA	NA	NA	NA	NA	NA	NA	NA	NA	NA	NA	NA	NA	NA	1	0	17	0	68	0	0	0	13	0	0	0	0	0	0	15
ENSMUSG00000091084	BC065403	MGI:3697430	9	72209542	72257750	w1_delta_mouse_covar_IVSd,w2_delta_mouse_covar_FS	19	NA	NA	NA	NA	NA	NA	NA	NA	NA	NA	NA	NA	NA	NA	NA	NA	NA	NA	NA	NA	NA	NA	NA	NA	NA	NA	NA	NA	NA	NA	NA	NA	NA
ENSMUSG00000032221	Mns1	MGI:107933	9	72286336	72306381	w1_delta_mouse_covar_IVSd,w2_delta_mouse_covar_FS	19	NA	NA	NA	NA	NA	NA	NA	NA	NA	NA	NA	NA	NA	NA	NA	NA	NA	0	0	2	0	17	0	0	0	0	0	0	0	0	0	0	11
ENSMUSG00000032219	Tex9	MGI:1201610	9	72308909	72339965	w1_delta_mouse_covar_IVSd,w2_delta_mouse_covar_FS	19	NA	NA	NA	NA	NA	NA	NA	NA	NA	NA	NA	NA	NA	NA	NA	NA	NA	NA	NA	NA	NA	NA	NA	NA	NA	NA	NA	NA	NA	NA	NA	NA	NA
ENSMUSG00000090626	Tex9	MGI:1201610	9	72308986	72339908	w1_delta_mouse_covar_IVSd,w2_delta_mouse_covar_FS	19	NA	NA	NA	NA	NA	NA	NA	NA	NA	NA	NA	NA	NA	NA	NA	NA	NA	7	2	18	0	186	1	196	0	0	0	0	1	0	0	0	14
ENSMUSG00000087091	4930509E16Rik	MGI:1922365	9	72366069	72379665	w1_delta_mouse_covar_IVSd,w2_delta_mouse_covar_FS	19	NA	NA	NA	NA	NA	NA	NA	NA	NA	NA	NA	NA	NA	NA	NA	NA	NA	NA	NA	NA	NA	NA	NA	NA	NA	NA	NA	NA	NA	NA	NA	NA	NA
ENSMUSG00000037674	Rfx7	MGI:2442675	9	72380047	72470744	w1_delta_mouse_covar_IVSd,w2_delta_mouse_covar_FS	19	NA	NA	NA	NA	NA	NA	NA	NA	NA	NA	NA	NA	NA	NA	NA	NA	NA	0	0	9	0	134	0	0	0	0	0	0	0	0	0	0	45
ENSMUSG00000032216	Nedd4	MGI:97297	9	72510364	72597649	w1_delta_mouse_covar_IVSd,w2_delta_mouse_covar_FS	19	ILMN_2725991	4.45	4.43	-0.02	0.23	-0.15,-0.11	0.18,0.34	0.06,0.08	0.61,0.45	0.13,0.13	0.25,0.24	116763860	2.94e-05	41768322	0.00874	61435893	0.00141	0	2	37	0	29	0	0	5	6	0	0	0	0	0	0	35
ENSMUSG00000036030	Prtg	MGI:2444710	9	72655081	72765098	w1_delta_mouse_covar_IVSd,w2_delta_mouse_covar_FS	19	NA	NA	NA	NA	NA	NA	NA	NA	NA	NA	NA	NA	NA	NA	NA	NA	NA	0	0	3	0	124	0	0	0	0	0	0	0	0	0	1	14
ENSMUSG00000034910	Pygo1	MGI:1919385	9	72773452	72799988	w1_delta_mouse_covar_IVSd,w2_delta_mouse_covar_FS	19	NA	NA	NA	NA	NA	NA	NA	NA	NA	NA	NA	NA	NA	NA	NA	NA	NA	23	0	2	0	6	0	0	0	0	0	0	0	0	0	0	2
ENSMUSG00000092192	Dyx1c1	MGI:1914935	9	72806592	72820871	w1_delta_mouse_covar_IVSd,w2_delta_mouse_covar_FS	19	ILMN_2761563	4.51	4.51	0	0.957	-0.07,0.02	0.52,0.88	0.04,0.06	0.74,0.58	0.09,0.02	0.43,0.89	67713843	0.00517	117736847	0.000105	97783555	0.00202	0	0	0	0	0	0	0	0	0	0	0	0	0	0	0	1
ENSMUSG00000089865	Gm20510	MGI:5141975	9	72806659	72864126	w1_delta_mouse_covar_IVSd,w2_delta_mouse_covar_FS	19	NA	NA	NA	NA	NA	NA	NA	NA	NA	NA	NA	NA	NA	NA	NA	NA	NA	NA	NA	NA	NA	NA	NA	NA	NA	NA	NA	NA	NA	NA	NA	NA	NA
ENSMUSG00000086158	Gm5918	MGI:3648770	9	72827531	72833183	w1_delta_mouse_covar_IVSd,w2_delta_mouse_covar_FS	19	NA	NA	NA	NA	NA	NA	NA	NA	NA	NA	NA	NA	NA	NA	NA	NA	NA	0	0	0	0	1	0	0	0	0	0	0	0	0	0	0	0
ENSMUSG00000034563	Ccpg1	MGI:1196419	9	72833236	72864147	w1_delta_mouse_covar_IVSd,w2_delta_mouse_covar_FS	19	NA	NA	NA	NA	NA	NA	NA	NA	NA	NA	NA	NA	NA	NA	NA	NA	NA	0	0	0	0	5	0	0	0	0	0	0	0	0	0	0	0
ENSMUSG00000032203	Pigb	MGI:1891825	9	72856288	72863464	w1_delta_mouse_covar_IVSd,w2_delta_mouse_covar_FS	19	NA	NA	NA	NA	NA	NA	NA	NA	NA	NA	NA	NA	NA	NA	NA	NA	NA	NA	NA	NA	NA	NA	NA	NA	NA	NA	NA	NA	NA	NA	NA	NA	NA
ENSMUSG00000079469	Pigb	MGI:1891825	9	72863503	72887506	w1_delta_mouse_covar_IVSd,w2_delta_mouse_covar_FS	19	ILMN_1240218	4.6	4.62	0.02	0.2	-0.17,-0.15	0.12,0.19	0.01,-0.24	0.95,0.028	0.18,0.07	0.11,0.52	115427888/115429533/115545655/115627987/115628895/115629812/115858316/115861761	0.000364/0.000364/0.000364/0.000364/0.000364/0.000364/0.000364/0.000364	111238429	0.000946	100634510	1.78e-05	0	0	6	0	4	2	0	4	6	0	0	1	0	0	0	3
ENSMUSG00000032202	Rab27a	MGI:1861441	9	72892672	72945399	w1_delta_mouse_covar_IVSd,w2_delta_mouse_covar_FS	19	NA	NA	NA	NA	NA	NA	NA	NA	NA	NA	NA	NA	NA	NA	NA	NA	NA	0	2	1	0	270	0	0	0	0	0	0	0	0	0	1	3
ENSMUSG00000092622	2410004A20Rik	MGI:1914241	9	72949643	72952250	w1_delta_mouse_covar_IVSd,w2_delta_mouse_covar_FS	19	ILMN_1239178	4.95	4.87	-0.08	0.0251	-0.03,-0.22	0.82,0.048	0,-0.07	0.99,0.51	-0.02,0.14	0.85,0.21	123032449	0.00038	64186520	0.00221	85689199	0.00512	0	0	0	0	0	0	0	0	0	0	0	0	0	0	0	1
ENSMUSG00000092310	Gm20509	MGI:5141974	9	72951536	72965727	w1_delta_mouse_covar_IVSd,w2_delta_mouse_covar_FS	19	NA	NA	NA	NA	NA	NA	NA	NA	NA	NA	NA	NA	NA	NA	NA	NA	NA	NA	NA	NA	NA	NA	NA	NA	NA	NA	NA	NA	NA	NA	NA	NA	NA
ENSMUSG00000032215	Rsl24d1	MGI:2681840	9	72961233	72971140	w1_delta_mouse_covar_IVSd,w2_delta_mouse_covar_FS	19	NA	NA	NA	NA	NA	NA	NA	NA	NA	NA	NA	NA	NA	NA	NA	NA	NA	0	0	0	0	2	0	0	0	0	0	0	0	0	0	0	0
ENSMUSG00000066478	Gm5745	MGI:3645343	9	73023234	73023548	w1_delta_mouse_covar_IVSd,w2_delta_mouse_covar_FS	19	NA	NA	NA	NA	NA	NA	NA	NA	NA	NA	NA	NA	NA	NA	NA	NA	NA	0	0	0	0	0	0	0	0	0	0	0	0	0	0	0	1
ENSMUSG00000062151	Unc13c	MGI:2149021	9	73328677	73781374	w1_delta_mouse_covar_IVSd,w2_delta_mouse_covar_FS	19	NA	NA	NA	NA	NA	NA	NA	NA	NA	NA	NA	NA	NA	NA	NA	NA	NA	8	1	25	0	2381	2	0	0	0	0	0	2	0	0	12	20
ENSMUSG00000064744	n-R5s86	MGI:4421934	9	73907146	73907264	w1_delta_mouse_covar_IVSd,w2_delta_mouse_covar_FS	19	NA	NA	NA	NA	NA	NA	NA	NA	NA	NA	NA	NA	NA	NA	NA	NA	NA	NA	NA	NA	NA	NA	NA	NA	NA	NA	NA	NA	NA	NA	NA	NA	NA
ENSMUSG00000044976	Wdr72	MGI:3583957	9	73958138	74131115	w1_delta_mouse_covar_IVSd,w2_delta_mouse_covar_FS	19	NA	NA	NA	NA	NA	NA	NA	NA	NA	NA	NA	NA	NA	NA	NA	NA	NA	1	0	20	0	718	2	0	0	0	0	0	1	0	0	7	12
ENSMUSG00000066477	Gm16551	MGI:4414971	9	74695790	74707941	w1_delta_mouse_covar_IVSd,w2_delta_mouse_covar_FS	19	NA	NA	NA	NA	NA	NA	NA	NA	NA	NA	NA	NA	NA	NA	NA	NA	NA	0	0	2	0	2	0	0	0	2	0	0	0	0	0	0	1
ENSMUSG00000043013	Onecut1	MGI:1196423	9	74709728	74739282	w1_delta_mouse_covar_IVSd,w2_delta_mouse_covar_FS	19	ILMN_2734905	4.61	4.61	-0.01	0.736	-0.19,-0.13	0.095,0.24	0.03,-0.14	0.77,0.19	0.14,0.11	0.22,0.35	120726584	0.00801	39948136	0.0118	115688626	0.00198	0	0	13	0	97	0	0	4	101	0	0	0	0	0	0	2
ENSMUSG00000034858	BC031353	MGI:2387648	9	74800691	74880275	w1_delta_mouse_covar_IVSd,w2_delta_mouse_covar_FS	19	NA	NA	NA	NA	NA	NA	NA	NA	NA	NA	NA	NA	NA	NA	NA	NA	NA	3	1	0	0	189	2	0	0	0	0	0	0	0	0	0	42
ENSMUSG00000007656	Arpp19	MGI:1891691	9	74885421	74908120	w1_delta_mouse_covar_IVSd,w2_delta_mouse_covar_FS	19	ILMN_2674407	8.88	8.83	-0.04	0.256	-0.42,-0.29	1e-04,0.0086	-0.3,-0.23	0.0052,0.031	0.15,0.27	0.18,0.016	74405429/74735395/74752859/74753909/74757310/74761011/74781436/74784290/74845917/74872123/74903860/75062374	1.44e-25/1.44e-25/1.44e-25/1.44e-25/1.44e-25/1.44e-25/1.44e-25/1.44e-25/1.44e-25/1.44e-25/1.44e-25/1.44e-25	74458906/74470869/74472357/74521339/74722236/74727056/74813290/74842250/74845977/74879169/74911310/74985238	4.2e-16/4.2e-16/4.2e-16/4.2e-16/4.2e-16/4.2e-16/4.2e-16/4.2e-16/4.2e-16/4.2e-16/4.2e-16/4.2e-16	99899054/100234015	0.00131/0.00131	0	0	6	0	34	0	0	0	0	0	0	0	0	0	0	46
ENSMUSG00000034593	Myo5a	MGI:105976	9	74918822	75071495	w1_delta_mouse_covar_IVSd,w2_delta_mouse_covar_FS	19	ILMN_2602931	4.54	4.55	0.01	0.731	-0.09,0.06	0.42,0.61	-0.1,-0.09	0.37,0.41	-0.04,-0.08	0.76,0.46	31004470	0.00167	94651162	0.000464	102828943	0.00439	0	0	4	0	23	0	0	0	12	0	0	0	0	0	0	5
ENSMUSG00000090001	Gm9719	MGI:3780128	9	74946405	74946947	w1_delta_mouse_covar_IVSd,w2_delta_mouse_covar_FS	19	NA	NA	NA	NA	NA	NA	NA	NA	NA	NA	NA	NA	NA	NA	NA	NA	NA	NA	NA	NA	NA	NA	NA	NA	NA	NA	NA	NA	NA	NA	NA	NA	NA
ENSMUSG00000089651	Gm16353	MGI:3840136	9	74980766	74981988	w1_delta_mouse_covar_IVSd,w2_delta_mouse_covar_FS	19	NA	NA	NA	NA	NA	NA	NA	NA	NA	NA	NA	NA	NA	NA	NA	NA	NA	0	0	0	0	0	0	0	0	0	0	0	0	0	0	0	2
ENSMUSG00000033590	Myo5c	MGI:2442485	9	75079821	75153258	w1_delta_mouse_covar_IVSd,w2_delta_mouse_covar_FS	19	NA	NA	NA	NA	NA	NA	NA	NA	NA	NA	NA	NA	NA	NA	NA	NA	NA	5	0	1	0	68	1	0	0	0	0	0	1	0	0	2	1
ENSMUSG00000032192	Gnb5	MGI:101848	9	75159202	75193678	w1_delta_mouse_covar_IVSd,w2_delta_mouse_covar_FS	19	ILMN_1246507/ILMN_2672458	4.5/8.37	4.51/8.51	0.01/0.13	0.61/0.00934	-0.16/0.09,-0.12/0.07	0.15/0.41,0.31/0.53	0.06/0.12,0.07/0.08	0.58/0.25,0.51/0.47	0.12/0,0.07/0	0.29/0.98,0.54/1	48315023/48368569/119235781/119303735/119305489/119313222/119335785/119643100/119644251/119656469/119679302/119866004/119866188	0.000678/0.000678/0.000334/0.000334/0.000334/0.000334/0.000334/0.000334/0.000334/0.000334/0.000334/0.000334/0.000334	63413908/74733468	0.00256/2.09e-05	63413908/114921881	0.00343/0.000735	0	0	0	0	259	0	0	0	0	0	0	0	0	0	4	9
ENSMUSG00000032191	Bcl2l10	MGI:1330841	9	75195565	75199439	w1_delta_mouse_covar_IVSd,w2_delta_mouse_covar_FS	19	ILMN_2839758/ILMN_1215546	4.56/4.5	4.58/4.52	0.02/0.02	0.337/0.493	0.04/-0.06,0.08/-0.02	0.75/0.62,0.5/0.84	-0.19/0.16,0.03/-0.06	0.084/0.13,0.81/0.57	-0.15/0.09,-0.11/-0.07	0.2/0.41,0.32/0.54	25029973/15820049	0.000277/0.000275	115709897/89356650/89362741/89362863	0.00204/0.000277/0.000277/0.000277	87978671/43520562	0.000503/9.81e-05	1	0	22	0	2	0	0	0	0	0	0	0	0	0	0	2
ENSMUSG00000042688	Mapk6	MGI:1354946	9	75216869	75257812	w1_delta_mouse_covar_IVSd,w2_delta_mouse_covar_FS	19	ILMN_3068722/ILMN_2681776/ILMN_3147112	4.99/8.47/8.11	4.95/8.45/8.11	#DIV/0!	0.431/0.62/0.981	0.5/-0.09/-0.05,0.05/0.09/-0.04	1.7e-06/0.44/0.63,0.66/0.44/0.7	0.02/-0.03/0,-0.02/0.04/-0.02	0.82/0.75/0.99,0.85/0.71/0.83	-0.34/0.04/0.05,-0.08/0.04/0.07	0.0023/0.71/0.65,0.49/0.71/0.53	98171113/101301783/119456921	0.000569/0.000264/0.000133	64362482/39438500/75644548	7.56e-06/0.000266/0.0011	96077677/101576236/85497512	0.000453/0.000188/0.00124	0	0	7	0	47	0	0	0	47	0	0	0	0	0	0	33
ENSMUSG00000086295	4933433G15Rik	MGI:1918524	9	75257991	75265516	w1_delta_mouse_covar_IVSd,w2_delta_mouse_covar_FS	19	NA	NA	NA	NA	NA	NA	NA	NA	NA	NA	NA	NA	NA	NA	NA	NA	NA	NA	NA	NA	NA	NA	NA	NA	NA	NA	NA	NA	NA	NA	NA	NA	NA
ENSMUSG00000042487	Leo1	MGI:2685031	9	75289331	75314239	w1_delta_mouse_covar_IVSd,w2_delta_mouse_covar_FS	19	NA	NA	NA	NA	NA	NA	NA	NA	NA	NA	NA	NA	NA	NA	NA	NA	NA	0	0	20	0	174	2	0	0	0	0	0	3	0	0	7	5
ENSMUSG00000058587	Tmod3	MGI:1355315	9	75345603	75407464	w1_delta_mouse_covar_IVSd,w2_delta_mouse_covar_FS	19	ILMN_2479359	8.46	8.44	-0.01	0.729	-0.1,-0.05	0.38,0.68	-0.03,0.02	0.81,0.86	0.07,0.12	0.56,0.29	67249736	0.000151	67249736	0.000115	29752503/29752642	0.000531/0.000531	3	0	30	0	47	0	0	0	0	0	0	0	0	0	0	0
ENSMUSG00000032186	Tmod2	MGI:1355335	9	75413428	75459132	w1_delta_mouse_covar_IVSd,w2_delta_mouse_covar_FS	19	ILMN_3114546/ILMN_3040018	6.19/4.61	6.31/4.6	0.12/-0.01	0.0565/0.761	0.2/-0.1,0.22/0.08	0.073/0.39,0.047/0.5	0.27/-0.04,0.13/-0.1	0.012/0.68,0.24/0.34	0.03/0.03,0.02/-0.08	0.81/0.78,0.89/0.47	83010625/92808124	5.85e-06/0.00868	86420867/22658505	0.000267/0.00428	103742318/104571325/71760776	0.00758/0.00758/0.018	2	1	3	0	183	0	0	0	0	0	0	0	0	0	0	36
ENSMUSG00000032184	Lysmd2	MGI:1917332	9	75473539	75485580	w1_delta_mouse_covar_IVSd,w2_delta_mouse_covar_FS	19	NA	NA	NA	NA	NA	NA	NA	NA	NA	NA	NA	NA	NA	NA	NA	NA	NA	2	0	0	0	10	0	0	0	0	0	0	0	0	0	0	10
ENSMUSG00000032181	Scg3	MGI:103032	9	75491071	75531803	w1_delta_mouse_covar_IVSd,w2_delta_mouse_covar_FS	19	ILMN_2856986	4.64	4.69	0.05	0.125	0.06,0.12	0.59,0.28	-0.1,0.06	0.35,0.58	-0.1,-0.03	0.4,0.8	79132745	4.67e-08	30192902	0.000812	74099945/74101918	0.00155/0.00155	1	1	14	0	138	2	0	0	0	0	0	0	0	0	1	5
ENSMUSG00000032179	Bmp5	MGI:88181	9	75623171	75748117	w1_delta_mouse_covar_IVSd,w2_delta_mouse_covar_FS	19	ILMN_2682493	5.39	5.35	-0.04	0.526	0.08,0.22	0.45,0.054	0.05,-0.04	0.64,0.75	0,-0.13	0.97,0.25	111415836	0.00302	111205195	0.000727	111466261	3.75e-07	4	2	13	0	290	0	0	0	0	0	0	1	1	0	1	28
ENSMUSG00000085159	Gm16662	MGI:4439586	9	75745650	75862999	w1_delta_mouse_covar_IVSd,w2_delta_mouse_covar_FS	19	NA	NA	NA	NA	NA	NA	NA	NA	NA	NA	NA	NA	NA	NA	NA	NA	NA	NA	NA	NA	NA	NA	NA	NA	NA	NA	NA	NA	NA	NA	NA	NA	NA
ENSMUSG00000007908	Hmgcll1	MGI:2446108	9	75862662	75984157	w1_delta_mouse_covar_IVSd,w2_delta_mouse_covar_FS	19	NA	NA	NA	NA	NA	NA	NA	NA	NA	NA	NA	NA	NA	NA	NA	NA	NA	2	0	9	0	322	1	0	0	0	0	0	0	0	0	0	8
ENSMUSG00000059383	Gfral	MGI:3607786	9	76011909	76061464	w1_delta_mouse_covar_IVSd,w2_delta_mouse_covar_FS	19	NA	NA	NA	NA	NA	NA	NA	NA	NA	NA	NA	NA	NA	NA	NA	NA	NA	0	0	9	0	42	0	0	0	0	0	0	0	0	0	0	7
ENSMUSG00000032360	Hcrtr2	MGI:2680765	9	76073710	76171385	w1_delta_mouse_covar_IVSd,w2_delta_mouse_covar_FS	19	ILMN_1214142	4.56	4.54	-0.02	0.431	0.03,0.03	0.82,0.78	-0.02,0.07	0.88,0.52	-0.01,0.04	0.91,0.7	85656300	0.00568	58873160	0.00168	89891466	0.0083	0	0	23	0	315	2	0	3	3	0	0	1	0	0	2	2
ENSMUSG00000032358	Fam83b	MGI:2685362	9	76338512	76393611	w1_delta_mouse_covar_IVSd,w2_delta_mouse_covar_FS	19	NA	NA	NA	NA	NA	NA	NA	NA	NA	NA	NA	NA	NA	NA	NA	NA	NA	0	0	17	0	107	1	0	0	0	0	0	0	0	0	6	14
ENSMUSG00000032357	Tinag	MGI:1349477	9	76799505	76893588	w1_delta_mouse_covar_IVSd,w2_delta_mouse_covar_FS	19	ILMN_2608526/ILMN_1248959	4.49/4.84	4.48/4.78	0.166667	0.362/0.106	0.23/-0.13,0.12/-0.16	0.042/0.26,0.3/0.15	-0.08/-0.17,0.08/0.01	0.44/0.12,0.45/0.92	-0.26/-0.05,0/0.11	0.024/0.69,0.98/0.35	67624836/52593224	0.00107/0.00384	87239431/15715575/15718564/15732878	0.00106/1.57e-05/1.57e-05/1.57e-05	65519903/65555926/65568327/65596163/65618102/55766006	0.00104/0.00104/0.00104/0.00104/0.00104/0.0016	0	0	0	0	11	0	0	0	0	0	0	0	0	0	0	1
ENSMUSG00000032355	2310046A06Rik	MGI:1916892	9	76949891	77195677	w1_delta_mouse_covar_IVSd,w2_delta_mouse_covar_FS	19	NA	NA	NA	NA	NA	NA	NA	NA	NA	NA	NA	NA	NA	NA	NA	NA	NA	2	0	20	0	359	1	0	0	0	0	0	1	0	0	1	0
ENSMUSG00000032352	Lrrc1	MGI:2442313	9	77278630	77392677	w1_delta_mouse_covar_IVSd,w2_delta_mouse_covar_FS	19	ILMN_2868457	6.49	6.25	-0.23	6.09e-06	-0.25,-0.05	0.022,0.66	-0.13,-0.12	0.24,0.27	0,-0.04	0.99,0.74	77316249	1.96e-10	74127091/74176911	9.38e-10/9.38e-10	42191569/42195255	0.00153/0.00153	0	0	1	0	280	0	0	0	3	0	0	0	0	0	0	5
ENSMUSG00000044938	Klhl31	MGI:3045305	9	77484539	77507925	w1_delta_mouse_covar_IVSd,w2_delta_mouse_covar_FS	19	NA	NA	NA	NA	NA	NA	NA	NA	NA	NA	NA	NA	NA	NA	NA	NA	NA	24	1	30	0	106	0	0	0	0	0	0	0	0	0	9	8
ENSMUSG00000032350	Gclc	MGI:104990	9	77602342	77642292	w1_delta_mouse_covar_IVSd,w2_delta_mouse_covar_FS	19	NA	NA	NA	NA	NA	NA	NA	NA	NA	NA	NA	NA	NA	NA	NA	NA	NA	3	0	13	0	61	0	0	0	0	0	0	0	0	0	0	4
ENSMUSG00000032349	Elovl5	MGI:1916051	9	77765171	77832326	w1_delta_mouse_covar_IVSd,w2_delta_mouse_covar_FS	19	NA	NA	NA	NA	NA	NA	NA	NA	NA	NA	NA	NA	NA	NA	NA	NA	NA	0	0	112	0	673	0	0	0	0	0	0	0	0	0	2	55
ENSMUSG00000023333	Gcm1	MGI:108045	9	77899765	77913431	w1_delta_mouse_covar_IVSd,w2_delta_mouse_covar_FS	19	NA	NA	NA	NA	NA	NA	NA	NA	NA	NA	NA	NA	NA	NA	NA	NA	NA	1	2	73	0	92	3	0	0	0	0	0	1	0	0	2	58
ENSMUSG00000001366	Fbxo9	MGI:1918788	9	77929306	77956872	w1_delta_mouse_covar_IVSd,w2_delta_mouse_covar_FS	19	ILMN_2695306	9.53	9.55	0.02	0.546	-0.01,-0.02	0.92,0.84	0.11,0.01	0.29,0.92	0.11,0.11	0.33,0.34	51098596/51164794/51266534	0.00671/0.00671/0.00671	46964261	0.00595	46964261	0.00335	0	0	97	0	58	0	0	3	4	0	0	0	0	0	0	52
ENSMUSG00000009828	Ick	MGI:1934157	9	77956999	78019914	w1_delta_mouse_covar_IVSd,w2_delta_mouse_covar_FS	19	ILMN_1248854	7.88	7.98	0.09	0.0094	-0.17,0.04	0.14,0.7	-0.12,-0.11	0.25,0.34	0.03,-0.01	0.8,0.93	67781896/67816203	0.000163/0.000163	84204400	0.00022	32548294	0.0265	9	0	74	0	396	1	0	0	0	0	0	0	0	0	4	87
ENSMUSG00000087566	C920006O11Rik	MGI:2443759	9	78023721	78026686	w1_delta_mouse_covar_IVSd,w2_delta_mouse_covar_FS	19	NA	NA	NA	NA	NA	NA	NA	NA	NA	NA	NA	NA	NA	NA	NA	NA	NA	NA	NA	NA	NA	NA	NA	NA	NA	NA	NA	NA	NA	NA	NA	NA	NA
ENSMUSG00000032348	Gsta4	MGI:1309515	9	78039773	78057155	w1_delta_mouse_covar_IVSd,w2_delta_mouse_covar_FS	19	ILMN_2892441	10.25	10.11	-0.14	0.000164	-0.09,0.14	0.44,0.2	-0.05,0.04	0.67,0.74	0.01,-0.02	0.91,0.89	45030146	0.000282	28274319/28274446/28276255	0.00385/0.00385/0.00385	97254509/97254764	0.00428/0.00428	1	3	49	0	167	0	0	0	0	0	0	1	0	0	0	78
ENSMUSG00000074183	Gsta1	MGI:1095417	9	78078463	78090491	w1_delta_mouse_covar_IVSd,w2_delta_mouse_covar_FS	19	NA	NA	NA	NA	NA	NA	NA	NA	NA	NA	NA	NA	NA	NA	NA	NA	NA	0	0	2	0	0	0	0	0	0	0	0	0	0	0	0	50
ENSMUSG00000069620	Dppa5b	MGI:3765340	9	78093301	78094403	w1_delta_mouse_covar_IVSd,w2_delta_mouse_covar_FS	19	NA	NA	NA	NA	NA	NA	NA	NA	NA	NA	NA	NA	NA	NA	NA	NA	NA	NA	NA	NA	NA	NA	NA	NA	NA	NA	NA	NA	NA	NA	NA	NA	NA
ENSMUSG00000074181	Gm3776	MGI:3826440	9	78104949	78116973	w1_delta_mouse_covar_IVSd,w2_delta_mouse_covar_FS	19	NA	NA	NA	NA	NA	NA	NA	NA	NA	NA	NA	NA	NA	NA	NA	NA	NA	NA	NA	NA	NA	NA	NA	NA	NA	NA	NA	NA	NA	NA	NA	NA	NA
ENSMUSG00000074179	Gm10639	MGI:3704339	9	78137730	78153332	w1_delta_mouse_covar_IVSd,w2_delta_mouse_covar_FS	19	NA	NA	NA	NA	NA	NA	NA	NA	NA	NA	NA	NA	NA	NA	NA	NA	NA	0	0	13	0	88	1	0	0	0	0	0	0	0	0	0	2
ENSMUSG00000066463	Omt2a	MGI:106620	9	78159779	78162604	w1_delta_mouse_covar_IVSd,w2_delta_mouse_covar_FS	19	NA	NA	NA	NA	NA	NA	NA	NA	NA	NA	NA	NA	NA	NA	NA	NA	NA	0	0	46	0	19	0	0	0	0	0	0	0	0	0	1	46
ENSMUSG00000090802	Gm8074	MGI:3643195	9	78169106	78170164	w1_delta_mouse_covar_IVSd,w2_delta_mouse_covar_FS	19	NA	NA	NA	NA	NA	NA	NA	NA	NA	NA	NA	NA	NA	NA	NA	NA	NA	0	0	18	0	6	0	0	0	0	0	0	0	0	0	2	2
ENSMUSG00000038750	Omt2b	MGI:106619	9	78175396	78177427	w1_delta_mouse_covar_IVSd,w2_delta_mouse_covar_FS	19	ILMN_3105984	4.49	4.53	0.04	0.0232	-0.05,0.03	0.66,0.82	-0.01,0.22	0.96,0.042	0.01,0.15	0.91,0.18	105936071	0.000381	98908235	1.72e-05	98908235	1.42e-05	0	0	27	0	7	0	0	0	0	0	0	0	0	0	0	32
ENSMUSG00000057933	Gsta2	MGI:95863	9	78178825	78203595	w1_delta_mouse_covar_IVSd,w2_delta_mouse_covar_FS	19	NA	NA	NA	NA	NA	NA	NA	NA	NA	NA	NA	NA	NA	NA	NA	NA	NA	0	2	0	0	124	0	0	0	0	0	0	2	0	0	0	47
ENSMUSG00000060461	Dppa5a	MGI:101800	9	78214859	78215984	w1_delta_mouse_covar_IVSd,w2_delta_mouse_covar_FS	19	NA	NA	NA	NA	NA	NA	NA	NA	NA	NA	NA	NA	NA	NA	NA	NA	NA	0	0	55	0	0	0	0	0	0	0	0	0	0	0	1	26
ENSMUSG00000032346	Ooep	MGI:1915218	9	78223916	78226532	w1_delta_mouse_covar_IVSd,w2_delta_mouse_covar_FS	19	NA	NA	NA	NA	NA	NA	NA	NA	NA	NA	NA	NA	NA	NA	NA	NA	NA	15	2	42	0	4	1	0	0	0	0	0	0	0	0	4	17
ENSMUSG00000083032	Gm8087	MGI:3645940	9	78236708	78237274	w1_delta_mouse_covar_IVSd,w2_delta_mouse_covar_FS	19	NA	NA	NA	NA	NA	NA	NA	NA	NA	NA	NA	NA	NA	NA	NA	NA	NA	0	0	25	0	0	0	0	1	1	0	0	0	0	0	0	0
ENSMUSG00000090724	4930542C12Rik	MGI:1914898	9	78242763	78243965	w1_delta_mouse_covar_IVSd,w2_delta_mouse_covar_FS	19	NA	NA	NA	NA	NA	NA	NA	NA	NA	NA	NA	NA	NA	NA	NA	NA	NA	0	0	37	0	0	0	0	8	8	0	0	0	0	0	0	54
ENSMUSG00000070291	Ddx43	MGI:3642857	9	78243584	78271394	w1_delta_mouse_covar_IVSd,w2_delta_mouse_covar_FS	19	NA	NA	NA	NA	NA	NA	NA	NA	NA	NA	NA	NA	NA	NA	NA	NA	NA	1	0	16	0	179	1	0	0	0	0	0	0	0	0	3	0
ENSMUSG00000087052	Gm8093	MGI:3642975	9	78275314	78278612	w1_delta_mouse_covar_IVSd,w2_delta_mouse_covar_FS	19	NA	NA	NA	NA	NA	NA	NA	NA	NA	NA	NA	NA	NA	NA	NA	NA	NA	NA	NA	NA	NA	NA	NA	NA	NA	NA	NA	NA	NA	NA	NA	NA	NA
ENSMUSG00000032344	E330016A19Rik	MGI:2442261	9	78278333	78291044	w1_delta_mouse_covar_IVSd,w2_delta_mouse_covar_FS	19	ILMN_1246502	5.57	5.49	-0.08	0.055	-0.02,0.2	0.84,0.07	-0.02,0.21	0.89,0.057	0.13,0.04	0.26,0.71	99899280/99905515	0.000568/0.000568	110084726	0.00118	118103317	1.7e-05	11	0	71	0	58	0	69	0	0	0	0	0	0	0	0	0
ENSMUSG00000090317	Gm17324	MGI:4936958	9	78295672	78296593	w1_delta_mouse_covar_IVSd,w2_delta_mouse_covar_FS	19	NA	NA	NA	NA	NA	NA	NA	NA	NA	NA	NA	NA	NA	NA	NA	NA	NA	NA	NA	NA	NA	NA	NA	NA	NA	NA	NA	NA	NA	NA	NA	NA	NA
ENSMUSG00000032342	Mto1	MGI:1915541	9	78296015	78323155	w1_delta_mouse_covar_IVSd,w2_delta_mouse_covar_FS	19	ILMN_2718612	9.07	9.04	-0.03	0.314	0.02,-0.12	0.88,0.28	-0.15,0.08	0.18,0.49	-0.21,0.02	0.06,0.88	68192352	3.29e-10	78522084	5.55e-09	95122412	0.00144	1	0	25	0	111	3	0	0	0	0	0	1	0	0	0	10
ENSMUSG00000037742	Eef1a1	MGI:1096881	9	78326256	78336958	w1_delta_mouse_covar_IVSd,w2_delta_mouse_covar_FS	19	ILMN_1377920/ILMN_2588052	13.8/13.93	14.02/14.15	0.23/0.22	1.98e-12/6.83e-12	0.01/0,-0.09/-0.12	0.96/1,0.41/0.3	0.01/0.01,-0.09/-0.15	0.91/0.94,0.4/0.17	-0.05/-0.04,0.04/0.04	0.67/0.7,0.76/0.72	111720457/111760497/115023697/115024347	0.00125/0.00125/0.000578/0.000578	79464885/79464885	0.000196/9.38e-05	90072326/98105548	0.00612/0.00258	0	1	2	0	16	0	0	1	1	0	0	0	0	0	0	82
ENSMUSG00000049624	Slc17a5	MGI:1924105	9	78384295	78435848	w1_delta_mouse_covar_IVSd,w2_delta_mouse_covar_FS	19	ILMN_1216788	6.53	6.63	0.11	0.00398	0.08,0.01	0.47,0.91	-0.07,-0.1	0.53,0.38	-0.16,-0.06	0.17,0.62	69362422/69363797/69363947/69484815/69487019/69514139	6.25e-05/6.25e-05/6.25e-05/6.25e-05/6.25e-05/6.25e-05	69363797	0.000106	117681124	0.000604	6	1	65	0	558	2	0	0	0	0	0	3	0	0	9	40
ENSMUSG00000046186	Cd109	MGI:2445221	9	78463353	78564060	w1_delta_mouse_covar_IVSd,w2_delta_mouse_covar_FS	19	ILMN_1214571/ILMN_1246100	4.79/4.49	4.91/4.49	0.12/0	0.00555/0.893	0.08/0.06,-0.05/0.03	0.47/0.6,0.64/0.82	-0.05/0.13,-0.12/0.12	0.67/0.23,0.27/0.26	-0.07/0.04,0/0.04	0.54/0.7,1/0.7	107627440/107698015/110637553	0.000432/0.000432/0.00289	48774497/96132538/96563784/96759441	0.000826/0.00669/0.00669/0.00669	107627440/107698015/36863292/36863575	0.000251/0.000251/0.000392/0.000392	30	0	124	0	806	6	0	5	7	0	0	2	0	0	8	67
ENSMUSG00000091147	4921509A06Rik	MGI:1918133	9	78477181	78477935	w1_delta_mouse_covar_IVSd,w2_delta_mouse_covar_FS	19	NA	NA	NA	NA	NA	NA	NA	NA	NA	NA	NA	NA	NA	NA	NA	NA	NA	0	0	43	0	7	0	0	8	15	0	0	0	0	0	0	47
ENSMUSG00000059422	Gm8116	MGI:3648797	9	78668445	78669647	w1_delta_mouse_covar_IVSd,w2_delta_mouse_covar_FS	19	NA	NA	NA	NA	NA	NA	NA	NA	NA	NA	NA	NA	NA	NA	NA	NA	NA	0	0	22	0	0	0	0	0	0	0	0	0	0	0	0	8
ENSMUSG00000032332	Col12a1	MGI:88448	9	79446798	79566638	w1_delta_mouse_covar_IVSd,w2_delta_mouse_covar_FS	19	ILMN_2862538	5.11	5.45	0.34	1.45e-05	-0.02,-0.01	0.85,0.94	0.1,-0.12	0.34,0.26	0.07,0.02	0.57,0.87	89624144	1.86e-05	88009430	0.00197	89504208	0.000143	2	0	116	0	659	5	0	7	47	0	0	4	0	0	17	62
ENSMUSG00000086608	4930562D21Rik	MGI:1922574	9	79536583	79538714	w1_delta_mouse_covar_IVSd,w2_delta_mouse_covar_FS	19	NA	NA	NA	NA	NA	NA	NA	NA	NA	NA	NA	NA	NA	NA	NA	NA	NA	NA	NA	NA	NA	NA	NA	NA	NA	NA	NA	NA	NA	NA	NA	NA	NA
ENSMUSG00000032330	Cox7a2	MGI:1316715	9	79603048	79607660	w1_delta_mouse_covar_IVSd,w2_delta_mouse_covar_FS	19	NA	NA	NA	NA	NA	NA	NA	NA	NA	NA	NA	NA	NA	NA	NA	NA	NA	2	3	67	0	45	0	0	0	0	0	0	0	0	0	1	31
ENSMUSG00000032328	Tmem30a	MGI:106402	9	79616750	79641314	w1_delta_mouse_covar_IVSd,w2_delta_mouse_covar_FS	19	NA	NA	NA	NA	NA	NA	NA	NA	NA	NA	NA	NA	NA	NA	NA	NA	NA	6	0	85	0	76	0	0	2	76	0	0	0	0	0	0	0
ENSMUSG00000086918	4930429F24Rik	MGI:1921883	9	79641448	79651042	w1_delta_mouse_covar_IVSd,w2_delta_mouse_covar_FS	19	NA	NA	NA	NA	NA	NA	NA	NA	NA	NA	NA	NA	NA	NA	NA	NA	NA	0	0	53	0	51	0	0	14	65	0	0	0	0	0	0	24
ENSMUSG00000034898	Filip1	MGI:1917848	9	79662858	79825611	w1_delta_mouse_covar_IVSd,w2_delta_mouse_covar_FS	19	NA	NA	NA	NA	NA	NA	NA	NA	NA	NA	NA	NA	NA	NA	NA	NA	NA	0	3	97	0	1509	0	0	4	4	0	0	1	0	0	3	107
ENSMUSG00000092565	Gm20477	MGI:5141942	9	79685915	79686194	w1_delta_mouse_covar_IVSd,w2_delta_mouse_covar_FS	19	NA	NA	NA	NA	NA	NA	NA	NA	NA	NA	NA	NA	NA	NA	NA	NA	NA	NA	NA	NA	NA	NA	NA	NA	NA	NA	NA	NA	NA	NA	NA	NA	NA
ENSMUSG00000092581	Gm3211	MGI:3781390	9	79761007	79761438	w1_delta_mouse_covar_IVSd,w2_delta_mouse_covar_FS	19	NA	NA	NA	NA	NA	NA	NA	NA	NA	NA	NA	NA	NA	NA	NA	NA	NA	NA	NA	NA	NA	NA	NA	NA	NA	NA	NA	NA	NA	NA	NA	NA	NA
ENSMUSG00000034252	Senp6	MGI:1922075	9	79914710	79992760	w1_delta_mouse_covar_IVSd,w2_delta_mouse_covar_FS	19	NA	NA	NA	NA	NA	NA	NA	NA	NA	NA	NA	NA	NA	NA	NA	NA	NA	0	0	58	0	389	6	35	2	24	0	0	2	0	0	3	64
ENSMUSG00000084917	Gm17477	MGI:4937111	9	79966702	79969744	w1_delta_mouse_covar_IVSd,w2_delta_mouse_covar_FS	19	NA	NA	NA	NA	NA	NA	NA	NA	NA	NA	NA	NA	NA	NA	NA	NA	NA	NA	NA	NA	NA	NA	NA	NA	NA	NA	NA	NA	NA	NA	NA	NA	NA
ENSMUSG00000033577	Myo6	MGI:104785	9	80012838	80159536	w1_delta_mouse_covar_IVSd,w2_delta_mouse_covar_FS	19	ILMN_2656854	8.69	8.54	-0.15	0.00245	-0.09,-0.01	0.41,0.96	-0.06,-0.06	0.59,0.57	0.02,-0.01	0.87,0.91	115023697/115024347	0.000435/0.000435	80880491	5.4e-05	93746548/93774248	0.00116/0.00116	51	1	130	0	1372	0	0	17	84	0	0	3	0	0	5	176
ENSMUSG00000032343	Impg1	MGI:1926876	9	80161137	80359045	w1_delta_mouse_covar_IVSd,w2_delta_mouse_covar_FS	19	ILMN_2722939	4.5	4.49	-0.01	0.561	-0.22,0.06	0.045,0.62	-0.05,0.06	0.62,0.58	0.1,-0.04	0.39,0.71	102348074	0.000171	47114379	7.35e-06	102416175	0.000314	0	1	71	0	989	5	0	0	0	0	0	0	0	0	3	60
ENSMUSG00000090679	Gm17255	MGI:4936889	9	80849043	81097197	w1_delta_mouse_covar_IVSd,w2_delta_mouse_covar_FS	19	NA	NA	NA	NA	NA	NA	NA	NA	NA	NA	NA	NA	NA	NA	NA	NA	NA	NA	NA	NA	NA	NA	NA	NA	NA	NA	NA	NA	NA	NA	NA	NA	NA
ENSMUSG00000049511	Htr1b	MGI:96274	9	81524950	81526222	w1_delta_mouse_covar_IVSd,w2_delta_mouse_covar_FS	19	NA	NA	NA	NA	NA	NA	NA	NA	NA	NA	NA	NA	NA	NA	NA	NA	NA	NA	NA	NA	NA	NA	NA	NA	NA	NA	NA	NA	NA	NA	NA	NA	NA
ENSMUSG00000085832	D430036J16Rik	MGI:2441977	9	81525158	81538763	w1_delta_mouse_covar_IVSd,w2_delta_mouse_covar_FS	19	NA	NA	NA	NA	NA	NA	NA	NA	NA	NA	NA	NA	NA	NA	NA	NA	NA	NA	NA	NA	NA	NA	NA	NA	NA	NA	NA	NA	NA	NA	NA	NA	NA
ENSMUSG00000079225	Gm9531	MGI:3779940	9	81571219	81572101	w1_delta_mouse_covar_IVSd,w2_delta_mouse_covar_FS	19	NA	NA	NA	NA	NA	NA	NA	NA	NA	NA	NA	NA	NA	NA	NA	NA	NA	NA	NA	NA	NA	NA	NA	NA	NA	NA	NA	NA	NA	NA	NA	NA	NA
ENSMUSG00000087423	Gm16875	MGI:4439799	9	81670302	81757503	w1_delta_mouse_covar_IVSd,w2_delta_mouse_covar_FS	19	NA	NA	NA	NA	NA	NA	NA	NA	NA	NA	NA	NA	NA	NA	NA	NA	NA	NA	NA	NA	NA	NA	NA	NA	NA	NA	NA	NA	NA	NA	NA	NA	NA
ENSMUSG00000043289	Mei4	MGI:1922283	9	81757277	82099614	w1_delta_mouse_covar_IVSd,w2_delta_mouse_covar_FS	19	NA	NA	NA	NA	NA	NA	NA	NA	NA	NA	NA	NA	NA	NA	NA	NA	NA	NA	NA	NA	NA	NA	NA	NA	NA	NA	NA	NA	NA	NA	NA	NA	NA
ENSMUSG00000032258	Lca5	MGI:1923032	9	83283900	83334734	w1_delta_mouse_covar_IVSd	20	NA	NA	NA	NA	NA	NA	NA	NA	NA	NA	NA	NA	NA	NA	NA	NA	NA	NA	NA	NA	NA	NA	NA	NA	NA	NA	NA	NA	NA	NA	NA	NA	NA
ENSMUSG00000090403	Lca5	MGI:1923032	9	83284216	83286185	w1_delta_mouse_covar_IVSd	20	NA	NA	NA	NA	NA	NA	NA	NA	NA	NA	NA	NA	NA	NA	NA	NA	NA	NA	NA	NA	NA	NA	NA	NA	NA	NA	NA	NA	NA	NA	NA	NA	NA
ENSMUSG00000092026	Gm17498	MGI:4937132	9	83303183	83303530	w1_delta_mouse_covar_IVSd	20	NA	NA	NA	NA	NA	NA	NA	NA	NA	NA	NA	NA	NA	NA	NA	NA	NA	NA	NA	NA	NA	NA	NA	NA	NA	NA	NA	NA	NA	NA	NA	NA	NA
ENSMUSG00000058838	Rps27a-ps2	MGI:3643614	9	83303245	83303770	w1_delta_mouse_covar_IVSd	20	NA	NA	NA	NA	NA	NA	NA	NA	NA	NA	NA	NA	NA	NA	NA	NA	NA	NA	NA	NA	NA	NA	NA	NA	NA	NA	NA	NA	NA	NA	NA	NA	NA
ENSMUSG00000032261	Sh3bgrl2	MGI:1915350	9	83441934	83532408	w1_delta_mouse_covar_IVSd	20	NA	NA	NA	NA	NA	NA	NA	NA	NA	NA	NA	NA	NA	NA	NA	NA	NA	20	0	93	0	525	1	0	0	0	0	0	0	0	0	1	0
ENSMUSG00000032262	Elovl4	MGI:1933331	9	83672300	83699912	w1_delta_mouse_covar_IVSd	20	NA	NA	NA	NA	NA	NA	NA	NA	NA	NA	NA	NA	NA	NA	NA	NA	NA	15	1	61	0	253	1	0	0	0	0	0	0	0	0	3	51
ENSMUSG00000038379	Ttk	MGI:1194921	9	83728296	83765997	w1_delta_mouse_covar_IVSd	20	ILMN_2438303	4.53	4.49	-0.04	0.055	-0.04	0.73	0.03	0.78	0.07	0.53	22658505	0.000159	111295109	0.000789	75402730	0.000441	2	1	49	0	421	2	0	0	0	0	0	5	0	0	11	67
ENSMUSG00000090522	Gm5919	MGI:3645715	9	83775821	83779657	w1_delta_mouse_covar_IVSd	20	NA	NA	NA	NA	NA	NA	NA	NA	NA	NA	NA	NA	NA	NA	NA	NA	NA	NA	NA	NA	NA	NA	NA	NA	NA	NA	NA	NA	NA	NA	NA	NA	NA
ENSMUSG00000032263	Bckdhb	MGI:88137	9	83818757	84017846	w1_delta_mouse_covar_IVSd	20	NA	NA	NA	NA	NA	NA	NA	NA	NA	NA	NA	NA	NA	NA	NA	NA	NA	4	0	48	0	1331	2	0	0	0	0	0	3	0	0	3	40
ENSMUSG00000066452	Gm8226	MGI:3643827	9	84317582	84318433	w1_delta_mouse_covar_IVSd	20	NA	NA	NA	NA	NA	NA	NA	NA	NA	NA	NA	NA	NA	NA	NA	NA	NA	NA	NA	NA	NA	NA	NA	NA	NA	NA	NA	NA	NA	NA	NA	NA	NA
ENSMUSG00000079433	Gm11114	MGI:3779366	9	85206380	85206467	w1_delta_mouse_covar_IVSd	20	NA	NA	NA	NA	NA	NA	NA	NA	NA	NA	NA	NA	NA	NA	NA	NA	NA	NA	NA	NA	NA	NA	NA	NA	NA	NA	NA	NA	NA	NA	NA	NA	NA
ENSMUSG00000032265	Fam46a	MGI:2670964	9	85214046	85220731	w1_delta_mouse_covar_IVSd	20	NA	NA	NA	NA	NA	NA	NA	NA	NA	NA	NA	NA	NA	NA	NA	NA	NA	NA	NA	NA	NA	NA	NA	NA	NA	NA	NA	NA	NA	NA	NA	NA	NA
ENSMUSG00000041440	Gk5	MGI:2443336	9	96019781	96085046	wt_delta_mouse_covar_RV	21	ILMN_2678904/ILMN_2834555	4.51/4.67	4.5/4.7	-0.333333	0.691/0.221	0.0769231	0.95/0.26	0.15/-0.18	0.16/0.1	0.1/0.04	0.39/0.7	120003199/37679732	0.00056/0.00366	35119278/35119311/49969501/49976949/49977192/49978851	0.000949/0.000949/0.000779/0.000779/0.000779/0.000779	36633031/36749557	0.00281/0.000569	NA	NA	NA	NA	NA	NA	NA	NA	NA	NA	NA	NA	NA	NA	NA	NA
ENSMUSG00000032411	Tfdp2	MGI:107167	9	96096694	96224065	wt_delta_mouse_covar_RV	21	NA	NA	NA	NA	NA	NA	NA	NA	NA	NA	NA	NA	NA	NA	NA	NA	NA	NA	NA	NA	NA	NA	NA	NA	NA	NA	NA	NA	NA	NA	NA	NA	NA
ENSMUSG00000032412	Atp1b3	MGI:107788	9	96233099	96264766	wt_delta_mouse_covar_RV	21	ILMN_1240702	11.04	11.23	0.19	3e-10	-0.06	0.62	0.01	0.91	0.05	0.66	101992155	0.000527	115688844	0.00361	44439777	0.00207	NA	NA	NA	NA	NA	NA	NA	NA	NA	NA	NA	NA	NA	NA	NA	NA
ENSMUSG00000090915	Gm17562	MGI:4937196	9	96255023	96255119	wt_delta_mouse_covar_RV	21	NA	NA	NA	NA	NA	NA	NA	NA	NA	NA	NA	NA	NA	NA	NA	NA	NA	NA	NA	NA	NA	NA	NA	NA	NA	NA	NA	NA	NA	NA	NA	NA	NA
ENSMUSG00000056418	BC043934	MGI:2679715	9	96336203	96337853	wt_delta_mouse_covar_RV	21	NA	NA	NA	NA	NA	NA	NA	NA	NA	NA	NA	NA	NA	NA	NA	NA	NA	NA	NA	NA	NA	NA	NA	NA	NA	NA	NA	NA	NA	NA	NA	NA	NA
ENSMUSG00000051234	Rnf7	MGI:1337096	9	96371360	96379094	wt_delta_mouse_covar_RV	21	NA	NA	NA	NA	NA	NA	NA	NA	NA	NA	NA	NA	NA	NA	NA	NA	NA	NA	NA	NA	NA	NA	NA	NA	NA	NA	NA	NA	NA	NA	NA	NA	NA
ENSMUSG00000032413	Rasa2	MGI:2149960	9	96439719	96532036	wt_delta_mouse_covar_RV	21	ILMN_2715328	6.62	6.42	-0.19	0.000574	-0.21	0.06	-0.04	0.73	0.07	0.53	77902467	0.00164	26722424	0.00108	87766159/87785262	0.00613/0.00613	1	0	130	0	523	0	446	120	198	0	0	0	0	0	0	166
ENSMUSG00000084701	n-R5s87	MGI:4421935	9	96450013	96450128	wt_delta_mouse_covar_RV	21	NA	NA	NA	NA	NA	NA	NA	NA	NA	NA	NA	NA	NA	NA	NA	NA	NA	NA	NA	NA	NA	NA	NA	NA	NA	NA	NA	NA	NA	NA	NA	NA	NA
ENSMUSG00000040433	Zbtb38	MGI:2442866	9	96583182	96653250	wt_delta_mouse_covar_RV	21	NA	NA	NA	NA	NA	NA	NA	NA	NA	NA	NA	NA	NA	NA	NA	NA	NA	0	1	205	0	319	10	0	19	192	0	0	0	0	0	17	62
ENSMUSG00000048790	E030011O05Rik	MGI:2442867	9	96647700	96653146	wt_delta_mouse_covar_RV	21	NA	NA	NA	NA	NA	NA	NA	NA	NA	NA	NA	NA	NA	NA	NA	NA	NA	NA	NA	NA	NA	NA	NA	NA	NA	NA	NA	NA	NA	NA	NA	NA	NA
ENSMUSG00000043587	Acpl2	MGI:2442444	9	96723763	96793088	wt_delta_mouse_covar_RV	21	NA	NA	NA	NA	NA	NA	NA	NA	NA	NA	NA	NA	NA	NA	NA	NA	NA	0	8	185	0	784	0	0	0	331	0	0	0	0	0	0	77
ENSMUSG00000062933	Gm10123	MGI:3704342	9	96796033	96796754	wt_delta_mouse_covar_RV	21	NA	NA	NA	NA	NA	NA	NA	NA	NA	NA	NA	NA	NA	NA	NA	NA	NA	0	0	30	0	0	0	0	0	0	0	0	0	0	0	0	0
ENSMUSG00000046997	Spsb4	MGI:2183445	9	96843901	96919262	wt_delta_mouse_covar_RV	21	NA	NA	NA	NA	NA	NA	NA	NA	NA	NA	NA	NA	NA	NA	NA	NA	NA	8	0	88	0	884	1	0	0	0	0	0	0	0	0	6	0
ENSMUSG00000085541	Gm16010	MGI:3802126	9	96916385	96922462	wt_delta_mouse_covar_RV	21	NA	NA	NA	NA	NA	NA	NA	NA	NA	NA	NA	NA	NA	NA	NA	NA	NA	0	0	104	0	0	0	0	5	5	0	0	0	0	0	0	60
ENSMUSG00000091219	Gm17254	MGI:4936888	9	96968602	96973848	wt_delta_mouse_covar_RV	21	NA	NA	NA	NA	NA	NA	NA	NA	NA	NA	NA	NA	NA	NA	NA	NA	NA	NA	NA	NA	NA	NA	NA	NA	NA	NA	NA	NA	NA	NA	NA	NA	NA
ENSMUSG00000032449	Slc25a36	MGI:1924909	9	96976016	97011576	wt_delta_mouse_covar_RV	21	NA	NA	NA	NA	NA	NA	NA	NA	NA	NA	NA	NA	NA	NA	NA	NA	NA	0	0	82	0	98	0	0	1	99	0	0	0	0	0	0	81
ENSMUSG00000084911	Gm16185	MGI:3802169	9	96985745	96989029	wt_delta_mouse_covar_RV	21	NA	NA	NA	NA	NA	NA	NA	NA	NA	NA	NA	NA	NA	NA	NA	NA	NA	0	0	1	0	0	0	0	0	0	0	0	0	0	0	0	0
ENSMUSG00000070289	Rpl7a-ps10	MGI:3647131	9	97079575	97080440	wt_delta_mouse_covar_RV	21	NA	NA	NA	NA	NA	NA	NA	NA	NA	NA	NA	NA	NA	NA	NA	NA	NA	NA	NA	NA	NA	NA	NA	NA	NA	NA	NA	NA	NA	NA	NA	NA	NA
ENSMUSG00000032451	Trim42	MGI:1926161	9	97249981	97270377	wt_delta_mouse_covar_RV	21	ILMN_2447121	4.51	4.51	0	0.82	-0.01	0.96	-0.05	0.63	-0.02	0.86	96326378	0.00151	103513149	0.000642	103513149	5.91e-05	NA	NA	NA	NA	NA	NA	NA	NA	NA	NA	NA	NA	NA	NA	NA	NA
ENSMUSG00000087167	Gm15891	MGI:3801795	9	97250035	97270364	wt_delta_mouse_covar_RV	21	NA	NA	NA	NA	NA	NA	NA	NA	NA	NA	NA	NA	NA	NA	NA	NA	NA	0	0	24	0	243	0	0	1	244	0	0	0	0	0	0	43
ENSMUSG00000032452	Clstn2	MGI:1929897	9	97344814	97933600	wt_delta_mouse_covar_RV	21	NA	NA	NA	NA	NA	NA	NA	NA	NA	NA	NA	NA	NA	NA	NA	NA	NA	22	0	114	0	7154	4	0	0	0	0	0	3	0	0	8	26
ENSMUSG00000090255	4921534H16Rik	MGI:1913987	9	97903839	97912594	wt_delta_mouse_covar_RV	21	NA	NA	NA	NA	NA	NA	NA	NA	NA	NA	NA	NA	NA	NA	NA	NA	NA	0	0	55	0	111	0	0	37	148	0	0	0	0	0	0	73
ENSMUSG00000046995	2610303G11Rik	MGI:1917707	9	98086946	98087571	wt_delta_mouse_covar_RV	21	NA	NA	NA	NA	NA	NA	NA	NA	NA	NA	NA	NA	NA	NA	NA	NA	NA	0	0	94	0	1	0	0	8	9	0	0	1	0	0	0	36
ENSMUSG00000032456	Nmnat3	MGI:1921330	9	98187854	98320946	wt_delta_mouse_covar_RV	21	NA	NA	NA	NA	NA	NA	NA	NA	NA	NA	NA	NA	NA	NA	NA	NA	NA	0	3	0	0	1700	0	0	4	80	0	0	2	0	0	3	136
ENSMUSG00000046402	Rbp1	MGI:97876	9	98323380	98346970	wt_delta_mouse_covar_RV	21	ILMN_1238433	8.75	9.24	0.49	5.81e-09	-0.34	0.0016	-0.17	0.11	0.09	0.42	68575787	6.95e-07	93191707	1.03e-06	49420854	0.008	8	14	82	0	305	0	0	0	0	0	0	0	0	0	2	94
ENSMUSG00000032454	Rbp2	MGI:97877	9	98390956	98410190	wt_delta_mouse_covar_RV	21	ILMN_2813859	4.97	4.9	-0.07	0.122	0.09	0.42	-0.07	0.5	-0.09	0.43	61435893	0.00141	90148810/90148876	0.0114/0.0114	41713271	0.0136	3	4	60	0	400	0	0	0	0	0	0	3	0	0	3	66
ENSMUSG00000051074	4930579K19Rik	MGI:1923131	9	98463379	98464030	wt_delta_mouse_covar_RV	21	NA	NA	NA	NA	NA	NA	NA	NA	NA	NA	NA	NA	NA	NA	NA	NA	NA	0	0	7	0	0	0	0	0	0	0	0	0	0	0	0	0
ENSMUSG00000032458	Copb2	MGI:1354962	9	98464150	98488794	wt_delta_mouse_covar_RV	21	ILMN_2753196	11.46	11.4	-0.06	0.0199	-0.14	0.21	-0.21	0.05	-0.11	0.33	101904513/101905127/101905445/101905694	1.73e-06/1.73e-06/1.73e-06/1.73e-06	102171179/102190819	1.38e-06/1.38e-06	58349153	0.000145	0	0	0	0	146	0	0	0	0	0	0	1	0	0	7	62
ENSMUSG00000032459	Mrps22	MGI:1928137	9	98489152	98502098	wt_delta_mouse_covar_RV	21	ILMN_2787396	10	10.05	0.05	0.0858	0.08	0.45	0.06	0.61	-0.03	0.78	119630681	0.0024	28409686/28786545/28795193	3.52e-05/3.52e-05/3.52e-05	118851850/118893166/118895941/118896519	0.0486/0.0486/0.0486/0.0486	0	0	0	0	75	1	0	0	0	0	0	0	0	0	5	72
ENSMUSG00000091080	Prr23a	MGI:3645743	9	98743006	98744064	wt_delta_mouse_covar_RV	21	NA	NA	NA	NA	NA	NA	NA	NA	NA	NA	NA	NA	NA	NA	NA	NA	NA	0	3	49	0	0	2	0	0	0	0	0	0	0	0	2	52
ENSMUSG00000063058	Gm6406	MGI:3645937	9	98757010	98757771	wt_delta_mouse_covar_RV	21	NA	NA	NA	NA	NA	NA	NA	NA	NA	NA	NA	NA	NA	NA	NA	NA	NA	0	1	13	0	0	5	0	0	0	0	0	0	0	0	4	36
ENSMUSG00000090470	2410012M07Rik	MGI:1919229	9	98765186	98766999	wt_delta_mouse_covar_RV	21	NA	NA	NA	NA	NA	NA	NA	NA	NA	NA	NA	NA	NA	NA	NA	NA	NA	6	0	21	0	0	6	0	0	0	0	0	0	0	0	3	51
ENSMUSG00000074123	7420426K07Rik	MGI:3588253	9	98803538	98805041	wt_delta_mouse_covar_RV	21	ILMN_3161102	4.62	4.6	-0.02	0.585	0	0.98	-0.07	0.53	-0.05	0.68	40802596/40812631	0.000614/0.000614	52207433	0.00189	101218129	9.15e-05	12	1	42	0	0	9	0	0	0	0	0	0	0	0	3	32
ENSMUSG00000074122	Foxl2os	MGI:3614944	9	98849574	98855729	wt_delta_mouse_covar_RV	21	NA	NA	NA	NA	NA	NA	NA	NA	NA	NA	NA	NA	NA	NA	NA	NA	NA	NA	NA	NA	NA	NA	NA	NA	NA	NA	NA	NA	NA	NA	NA	NA	NA
ENSMUSG00000050397	Foxl2	MGI:1349428	9	98856026	98858545	wt_delta_mouse_covar_RV	21	ILMN_2655360	4.82	4.77	-0.04	0.211	0.08	0.47	0.01	0.9	-0.09	0.44	35181490	0.00129	35282525	0.0317	118246460	0.00214	0	0	47	0	0	0	0	0	0	0	0	0	0	0	1	52
ENSMUSG00000032463	Faim	MGI:1344387	9	98886792	98902437	wt_delta_mouse_covar_RV	21	ILMN_2632976/ILMN_2976519	4.94/5.92	4.98/6.01	0.04/0.1	0.335/0.0662	2	0.46/0.71	0.16/0.02	0.14/0.82	0.17/0.11	0.14/0.32	105636993/42365331	0.00517/0.000713	123983992/124029696/124029861/60783509	0.000646/0.000646/0.000646/0.000729	124017719/58713045	0.00654/0.00433	0	2	0	0	87	0	0	1	1	0	0	1	0	0	0	82
ENSMUSG00000044860	Gm1123	MGI:2685969	9	98907384	98936109	wt_delta_mouse_covar_RV	21	ILMN_2865047	4.81	4.76	-0.06	0.0865	-0.16	0.14	0.02	0.86	0.08	0.48	38029075/38184688/38359769	0.00525/0.00525/0.00525	36489175	0.00143	57881529/57910567/57912563	0.00383/0.00383/0.00383	0	1	9	0	354	4	0	0	0	0	0	1	0	0	6	63
ENSMUSG00000032462	Pik3cb	MGI:1922019	9	98938821	99041040	wt_delta_mouse_covar_RV	21	ILMN_2680549	8.48	8.54	0.06	0.0796	-0.05	0.64	-0.06	0.55	-0.08	0.47	20521747/20524444/20783367	1.67e-05/1.67e-05/1.67e-05	99163136	0.00027	107654962	0.000151	10	2	0	0	1035	1	1057	0	0	0	0	6	0	0	9	21
ENSMUSG00000056267	Cep70	MGI:1915371	9	99143887	99200820	wt_delta_mouse_covar_RV	21	NA	NA	NA	NA	NA	NA	NA	NA	NA	NA	NA	NA	NA	NA	NA	NA	NA	4	4	64	0	626	3	229	0	0	0	0	0	0	0	1	37
ENSMUSG00000037681	Esyt3	MGI:1098699	9	99210386	99258949	wt_delta_mouse_covar_RV	21	NA	NA	NA	NA	NA	NA	NA	NA	NA	NA	NA	NA	NA	NA	NA	NA	NA	14	0	218	0	288	0	0	27	126	0	0	0	0	0	0	168
ENSMUSG00000032470	Mras	MGI:1100856	9	99285841	99337300	wt_delta_mouse_covar_RV	21	NA	NA	NA	NA	NA	NA	NA	NA	NA	NA	NA	NA	NA	NA	NA	NA	NA	0	9	96	0	452	0	0	3	50	0	0	1	0	0	1	131
ENSMUSG00000046242	1600029I14Rik	MGI:1917047	9	99356662	99375369	wt_delta_mouse_covar_RV	21	NA	NA	NA	NA	NA	NA	NA	NA	NA	NA	NA	NA	NA	NA	NA	NA	NA	0	0	61	0	186	0	0	17	203	0	0	0	0	0	0	120
ENSMUSG00000032468	Armc8	MGI:1921375	9	99378810	99469318	wt_delta_mouse_covar_RV	21	ILMN_2735080/ILMN_2715784/ILMN_2593813/ILMN_1230072	6.95/4.85/4.51/7.02	6.99/4.86/4.52/7.23	0.03/0.01/0.01/0.2	0.611/0.743/0.694/0.0211	0.02/0.19/0/-0.01	0.82/0.091/0.97/0.95	384.615	0.91/0.22/0.92/0.85	27.1739	0.85/0.04/0.46/0.73	114803611/114931579/114762864/114797161/114803108/49281580/49298253/89679988	0.00153/0.00153/2.56e-05/2.56e-05/2.56e-05/0.00423/0.00423/0.00076	116763860/38336953/40346644/97591970	8.79e-06/0.00771/0.00237/4.97e-05	58942918/114756592/13238034/13263198/13265624/13281632/13287474/13353356/13396182/13396333/13396397/13396451/13401486/13407755/13408905/48658270/48659392/48659897/48668302/48668352	0.000401/0.000489/0.00331/0.00331/0.00331/0.00331/0.00331/0.00331/0.00331/0.00331/0.00331/0.00331/0.00331/0.00331/0.00331/0.00183/0.00183/0.00183/0.00183/0.00183	7	0	0	0	926	0	0	0	0	0	0	2	0	0	7	13
ENSMUSG00000032469	Dbr1	MGI:1931520	9	99476218	99484882	wt_delta_mouse_covar_RV	21	ILMN_1254380	7.96	7.93	-0.03	0.263	0.04	0.75	0.03	0.77	-0.01	0.96	85331405	0.00353	73778267	4.16e-05	90118187/90118307	0.00396/0.00396	1	0	25	0	27	2	30	0	0	0	0	2	0	0	0	57
ENSMUSG00000037953	A4gnt	MGI:2143261	9	99512921	99522786	wt_delta_mouse_covar_RV	21	ILMN_2845412	4.68	4.65	-0.03	0.295	0.06	0.59	0.02	0.83	0.02	0.87	45901204/45901490/45920887/45957969/45997095/45999480/46000470	0.00143/0.00143/0.00143/0.00143/0.00143/0.00143/0.00143	58873160	0.000125	51717291	0.00482	26	0	14	0	109	3	0	0	0	0	0	0	0	0	4	82
ENSMUSG00000037784	Dzip1l	MGI:1919757	9	99529915	99569675	wt_delta_mouse_covar_RV	21	NA	NA	NA	NA	NA	NA	NA	NA	NA	NA	NA	NA	NA	NA	NA	NA	NA	11	2	63	0	527	13	0	0	0	0	0	1	0	0	14	27
ENSMUSG00000032473	Cldn18	MGI:1929209	9	99589880	99617686	wt_delta_mouse_covar_RV	21	ILMN_1241689	4.72	4.72	0	0.942	0.12	0.27	-0.05	0.65	-0.14	0.23	98560946	0.00436	94921200	0.000136	10573030	0.00136	15	0	97	0	374	0	0	0	0	0	0	1	0	0	8	100
ENSMUSG00000089655	Gm16004	MGI:3801846	9	99608818	99656462	wt_delta_mouse_covar_RV	21	NA	NA	NA	NA	NA	NA	NA	NA	NA	NA	NA	NA	NA	NA	NA	NA	NA	0	0	9	0	219	0	0	6	225	0	0	0	0	0	0	0
ENSMUSG00000053747	Sox14	MGI:98362	9	99774644	99776663	wt_delta_mouse_covar_RV	21	NA	NA	NA	NA	NA	NA	NA	NA	NA	NA	NA	NA	NA	NA	NA	NA	NA	5	0	45	0	1	0	0	0	0	0	0	0	0	0	0	65
ENSMUSG00000044244	Il20rb	MGI:2143266	9	100358138	100387207	wt_delta_mouse_covar_RV	21	ILMN_3155812	4.84	4.86	0.02	0.704	0.07	0.56	-0.13	0.21	-0.17	0.14	103527798	0.00329	70767171/70776091/70777955/71076457/71080724/71127498/71139141/71144477/71145353	0.00358/0.00358/0.00358/0.00358/0.00358/0.00358/0.00358/0.00358/0.00358	30685106	0.00274	NA	NA	NA	NA	NA	NA	NA	NA	NA	NA	NA	NA	NA	NA	NA	NA
ENSMUSG00000032475	Nck1	MGI:109601	9	100392712	100446472	wt_delta_mouse_covar_RV	21	ILMN_2750999/ILMN_1248259	4.58/4.45	4.56/4.46	-1.5	0.27/0.276	#DIV/0!	0.71/0.97	2	0.59/0.75	0.375	0.82/0.48	86222087/86323026/118108879	0.00161/0.00161/0.00113	45430289/36489175	0.000186/0.00972	112159167/76760213	7.4e-05/0.00823	NA	NA	NA	NA	NA	NA	NA	NA	NA	NA	NA	NA	NA	NA	NA	NA
ENSMUSG00000070287	Tmem22	MGI:2685365	9	100452612	100471504	wt_delta_mouse_covar_RV	21	NA	NA	NA	NA	NA	NA	NA	NA	NA	NA	NA	NA	NA	NA	NA	NA	NA	NA	NA	NA	NA	NA	NA	NA	NA	NA	NA	NA	NA	NA	NA	NA	NA
ENSMUSG00000037286	Stag1	MGI:1098658	9	100498217	100858964	wt_delta_mouse_covar_RV	21	ILMN_2714579/ILMN_2680205/ILMN_1233273	6.97/4.51/4.44	6.92/4.49/4.49	62.5	0.305/0.395/0.00719	-11.25	0.11/0.5/0.076	-266.667	0.025/0.41/0.9	#DIV/0!	0.31/0.98/0.46	119645964/119760626/119878652/37742475/83312446/83312808	0.0014/0.0014/0.0014/8.1e-05/8.33e-05/8.33e-05	28308872/46554316/46555404/46595057/116763860	0.000369/0.00028/0.00028/0.00028/0.000996	9933644/43162930/91567739	0.000613/0.000787/8.61e-05	NA	NA	NA	NA	NA	NA	NA	NA	NA	NA	NA	NA	NA	NA	NA	NA
ENSMUSG00000086225	Gm8661	MGI:3645695	9	100525393	100526384	wt_delta_mouse_covar_RV	21	NA	NA	NA	NA	NA	NA	NA	NA	NA	NA	NA	NA	NA	NA	NA	NA	NA	NA	NA	NA	NA	NA	NA	NA	NA	NA	NA	NA	NA	NA	NA	NA	NA
ENSMUSG00000032440	Tgfbr2	MGI:98729	9	115993415	116084383	wt_delta_mouse_covar_RV	22	ILMN_2760979	10.39	10.73	0.35	1.62e-12	0.11	0.31	0.24	0.023	0.17	0.13	44491021	7.19e-06	117813810/117813968/117911470	5.67e-05/5.67e-05/5.67e-05	30272794	0.00217	NA	NA	NA	NA	NA	NA	NA	NA	NA	NA	NA	NA	NA	NA	NA	NA
ENSMUSG00000039607	Rbms3	MGI:2444477	9	116481864	117539031	wt_delta_mouse_covar_RV	22	ILMN_2634777	7.75	7.94	0.2	0.000751	-0.09	0.41	-0.04	0.68	0.06	0.58	118213713	0.00125	111469878	0.00389	6232456	6.13e-05	1	1	113	0	6006	1	0	6	2348	0	0	0	0	0	0	92
ENSMUSG00000092184	Gm18489	MGI:5010674	9	116968276	116968826	wt_delta_mouse_covar_RV	22	NA	NA	NA	NA	NA	NA	NA	NA	NA	NA	NA	NA	NA	NA	NA	NA	NA	NA	NA	NA	NA	NA	NA	NA	NA	NA	NA	NA	NA	NA	NA	NA	NA
ENSMUSG00000092516	Gm20397	MGI:5141862	9	116974645	116975006	wt_delta_mouse_covar_RV	22	NA	NA	NA	NA	NA	NA	NA	NA	NA	NA	NA	NA	NA	NA	NA	NA	NA	NA	NA	NA	NA	NA	NA	NA	NA	NA	NA	NA	NA	NA	NA	NA	NA
ENSMUSG00000079669	Gm17396	MGI:4937030	9	117161654	117163814	wt_delta_mouse_covar_RV	22	NA	NA	NA	NA	NA	NA	NA	NA	NA	NA	NA	NA	NA	NA	NA	NA	NA	0	0	4	0	0	0	0	0	0	0	0	0	0	0	0	0
ENSMUSG00000092504	Gm20396	MGI:5141861	9	117312097	117313460	wt_delta_mouse_covar_RV	22	NA	NA	NA	NA	NA	NA	NA	NA	NA	NA	NA	NA	NA	NA	NA	NA	NA	0	0	34	0	0	0	0	8	8	0	0	0	0	0	0	55
ENSMUSG00000085506	Gm16977	MGI:4439901	9	117782262	117790320	wt_delta_mouse_covar_RV	22	NA	NA	NA	NA	NA	NA	NA	NA	NA	NA	NA	NA	NA	NA	NA	NA	NA	NA	NA	NA	NA	NA	NA	NA	NA	NA	NA	NA	NA	NA	NA	NA	NA
ENSMUSG00000032443	Zcwpw2	MGI:1921888	9	117856918	117923278	wt_delta_mouse_covar_RV	22	NA	NA	NA	NA	NA	NA	NA	NA	NA	NA	NA	NA	NA	NA	NA	NA	NA	0	0	62	0	303	0	0	0	303	0	0	0	0	0	0	0
ENSMUSG00000039285	Azi2	MGI:1351332	9	117949617	117978912	wt_delta_mouse_covar_RV	22	ILMN_2689632/ILMN_3082580	4.61/6.34	4.59/6.43	-0.111111	0.665/0.18	0/0.15	0.99/0.19	0.11/0.08	0.31/0.46	0.07/-0.05	0.55/0.68	110158649/110161972/110162626/110249328/117711087	1.05e-05/1.05e-05/1.05e-05/1.05e-05/4.99e-05	120071162/66994585	1.96e-05/0.000142	87646065/48709766/48714020	0.000852/0.00054/0.00054	NA	NA	NA	NA	NA	NA	NA	NA	NA	NA	NA	NA	NA	NA	NA	NA
ENSMUSG00000039163	Cmc1	MGI:1915149	9	117974213	118059198	wt_delta_mouse_covar_RV	22	NA	NA	NA	NA	NA	NA	NA	NA	NA	NA	NA	NA	NA	NA	NA	NA	NA	NA	NA	NA	NA	NA	NA	NA	NA	NA	NA	NA	NA	NA	NA	NA	NA
ENSMUSG00000092135	Gm17399	MGI:4937033	9	118059349	118079494	wt_delta_mouse_covar_RV	22	NA	NA	NA	NA	NA	NA	NA	NA	NA	NA	NA	NA	NA	NA	NA	NA	NA	NA	NA	NA	NA	NA	NA	NA	NA	NA	NA	NA	NA	NA	NA	NA	NA
ENSMUSG00000032446	Eomes	MGI:1201683	9	118387330	118395250	wt_delta_mouse_covar_RV	22	ILMN_1251446	4.49	4.48	0	0.818	-0.08	0.45	0.04	0.74	0.14	0.23	105102659	0.00108	122748442/122760454/122761635	9.08e-06/9.08e-06/9.08e-06	123089323	0.000431	NA	NA	NA	NA	NA	NA	NA	NA	NA	NA	NA	NA	NA	NA	NA	NA
ENSMUSG00000038708	Golga4	MGI:1859646	9	118415393	118491640	wt_delta_mouse_covar_RV	22	ILMN_2987937	9.28	9.73	0.45	1.39e-07	0.18	0.095	0.14	0.2	-0.03	0.77	73756822	0.000396	58942918	0.000158	100673744	8.28e-05	NA	NA	NA	NA	NA	NA	NA	NA	NA	NA	NA	NA	NA	NA	NA	NA
ENSMUSG00000058589	Anks1b	MGI:1924781	10	89336417	90435730	wt_iso_mouse_covar_TH	23	NA	NA	NA	NA	NA	NA	NA	NA	NA	NA	NA	NA	NA	NA	NA	NA	NA	2	0	80	0	432	0	0	0	0	0	0	0	0	0	2	0
ENSMUSG00000019979	Apaf1	MGI:1306796	10	90452056	90545515	wt_iso_mouse_covar_TH	23	ILMN_3143577	7.9	8	0.09	0.0245	0.09	0.4	0.32	0.0023	0.18	0.12	110982892	2.79e-05	90464517	0.00015	125940788/125944259/125944589	0.00362/0.00362/0.00362	14	2	60	0	975	3	0	0	0	0	0	6	0	1	15	62
ENSMUSG00000019975	Ikbip	MGI:1914704	10	90545685	90565352	wt_iso_mouse_covar_TH	23	NA	NA	NA	NA	NA	NA	NA	NA	NA	NA	NA	NA	NA	NA	NA	NA	NA	0	0	40	0	82	0	0	5	69	0	0	0	0	0	0	65
ENSMUSG00000061904	Slc25a3	MGI:1353498	10	90579319	90586804	wt_iso_mouse_covar_TH	23	ILMN_2960467	11.13	11.1	-0.03	0.463	0.19	0.084	0.04	0.68	-0.08	0.48	90604907	4.62e-14	89187836/89407794	8.41e-13/8.41e-13	19091075	0.0043	0	0	32	0	0	0	0	0	0	0	0	0	0	0	0	49
ENSMUSG00000019961	Tmpo	MGI:106920	10	90610316	90634759	wt_iso_mouse_covar_TH	23	ILMN_2471359/ILMN_3094743	6.59/5.01	6.56/5.01	#DIV/0!	0.626/0.948	0.03/-0.04	0.76/0.72	0.07/0.03	0.53/0.81	0/0.11	1/0.35	122246301/128498265	4.9e-06/1.83e-05	106129387/105618241	0.000431/0.00147	117319954/117324082/120019632	0.000137/0.000137/0.000166	7	0	64	0	48	3	0	0	0	0	0	0	0	0	5	29
ENSMUSG00000092024	Gm17499	MGI:4937133	10	90612260	90613339	wt_iso_mouse_covar_TH	23	NA	NA	NA	NA	NA	NA	NA	NA	NA	NA	NA	NA	NA	NA	NA	NA	NA	NA	NA	NA	NA	NA	NA	NA	NA	NA	NA	NA	NA	NA	NA	NA	NA
ENSMUSG00000090412	Gm16484	MGI:3642316	10	90690931	90691257	wt_iso_mouse_covar_TH	23	NA	NA	NA	NA	NA	NA	NA	NA	NA	NA	NA	NA	NA	NA	NA	NA	NA	NA	NA	NA	NA	NA	NA	NA	NA	NA	NA	NA	NA	NA	NA	NA	NA
ENSMUSG00000065524	Mir135a-2	MGI:3618729	10	91534831	91534930	wt_iso_mouse_covar_TH	23	NA	NA	NA	NA	NA	NA	NA	NA	NA	NA	NA	NA	NA	NA	NA	NA	NA	0	0	32	0	0	0	0	0	0	0	0	0	0	0	0	0
ENSMUSG00000086180	Rmst	MGI:1099806	10	91544491	91627923	wt_iso_mouse_covar_TH	23	NA	NA	NA	NA	NA	NA	NA	NA	NA	NA	NA	NA	NA	NA	NA	NA	NA	NA	NA	NA	NA	NA	NA	NA	NA	NA	NA	NA	NA	NA	NA	NA	NA
ENSMUSG00000093227	Mir1251	MGI:4834231	10	91599885	91599968	wt_iso_mouse_covar_TH	23	NA	NA	NA	NA	NA	NA	NA	NA	NA	NA	NA	NA	NA	NA	NA	NA	NA	0	0	0	0	0	0	0	0	0	0	0	0	0	0	0	4
ENSMUSG00000090454	Gm17341	MGI:4936975	10	91624848	91627435	wt_iso_mouse_covar_TH	23	NA	NA	NA	NA	NA	NA	NA	NA	NA	NA	NA	NA	NA	NA	NA	NA	NA	NA	NA	NA	NA	NA	NA	NA	NA	NA	NA	NA	NA	NA	NA	NA	NA
ENSMUSG00000019988	Nedd1	MGI:97293	10	92147491	92185165	wt_iso_mouse_covar_TH	23	NA	NA	NA	NA	NA	NA	NA	NA	NA	NA	NA	NA	NA	NA	NA	NA	NA	NA	NA	NA	NA	NA	NA	NA	NA	NA	NA	NA	NA	NA	NA	NA	NA
ENSMUSG00000020014	4930485B16Rik	MGI:1922208	10	92238364	92544363	wt_iso_mouse_covar_TH	23	NA	NA	NA	NA	NA	NA	NA	NA	NA	NA	NA	NA	NA	NA	NA	NA	NA	NA	NA	NA	NA	NA	NA	NA	NA	NA	NA	NA	NA	NA	NA	NA	NA
ENSMUSG00000020014	Gm872	MGI:2685718	10	92238364	92544363	wt_iso_mouse_covar_TH	23	NA	NA	NA	NA	NA	NA	NA	NA	NA	NA	NA	NA	NA	NA	NA	NA	NA	NA	NA	NA	NA	NA	NA	NA	NA	NA	NA	NA	NA	NA	NA	NA	NA
ENSMUSG00000020015	Cdk17	MGI:97517	10	92623621	92729816	wt_iso_mouse_covar_TH	23	NA	NA	NA	NA	NA	NA	NA	NA	NA	NA	NA	NA	NA	NA	NA	NA	NA	NA	NA	NA	NA	NA	NA	NA	NA	NA	NA	NA	NA	NA	NA	NA	NA
ENSMUSG00000089214	Mir1931	MGI:3836967	10	92625530	92625648	wt_iso_mouse_covar_TH	23	NA	NA	NA	NA	NA	NA	NA	NA	NA	NA	NA	NA	NA	NA	NA	NA	NA	NA	NA	NA	NA	NA	NA	NA	NA	NA	NA	NA	NA	NA	NA	NA	NA
ENSMUSG00000008398	Elk3	MGI:101762	10	92710159	92773880	wt_iso_mouse_covar_TH	23	ILMN_2680318/ILMN_3119014/ILMN_1224644	4.99/10.16/6.12	4.98/10.26/6.19	-1.42857	0.777/0.003/0.0955	0.12/0.38/0.31	0.27/0.00043/0.0038	-1.40977	0.17/0.00019/0.0084	#DIV/0!	0.047/0.77/0.99	19673790/19773101/87521337/87542938/87551948/87582149/87591100/87597756/87598587/87608592/52599578/52599704	0.00204/0.00204/0.000512/0.000512/0.000512/0.000512/0.000512/0.000512/0.000512/0.000512/0.000165/0.000165	67664851/92509427/93197052	0.0149/1.86e-07/1.55e-05	122499489/122508639/122508790/13909897/96212100	0.00315/0.00315/0.00315/0.000108/0.000471	NA	NA	NA	NA	NA	NA	NA	NA	NA	NA	NA	NA	NA	NA	NA	NA
ENSMUSG00000018849	Wwc1	MGI:2388637	11	35651902	35794029	w1_echo_mouse_covar_LVIDd	24	ILMN_2898637	4.49	4.5	0.01	0.534	0.04	0.72	-0.12	0.28	-0.21	0.058	91614166	0.000245	89792229	0.00367	87149477	0.000147	NA	NA	NA	NA	NA	NA	NA	NA	NA	NA	NA	NA	NA	NA	NA	NA
ENSMUSG00000081571	Gm12125	MGI:3652212	11	35809556	35810291	w1_echo_mouse_covar_LVIDd	24	NA	NA	NA	NA	NA	NA	NA	NA	NA	NA	NA	NA	NA	NA	NA	NA	NA	NA	NA	NA	NA	NA	NA	NA	NA	NA	NA	NA	NA	NA	NA	NA	NA
ENSMUSG00000049336	Odz2	MGI:1345184	11	35820158	37049466	w1_echo_mouse_covar_LVIDd	24	NA	NA	NA	NA	NA	NA	NA	NA	NA	NA	NA	NA	NA	NA	NA	NA	NA	0	6	0	0	8034	0	0	0	0	0	0	0	0	0	3	72
ENSMUSG00000087245	Gm12126	MGI:3652211	11	35894166	35897356	w1_echo_mouse_covar_LVIDd	24	NA	NA	NA	NA	NA	NA	NA	NA	NA	NA	NA	NA	NA	NA	NA	NA	NA	NA	NA	NA	NA	NA	NA	NA	NA	NA	NA	NA	NA	NA	NA	NA	NA
ENSMUSG00000086375	Gm12127	MGI:3652208	11	36091543	36093489	w1_echo_mouse_covar_LVIDd	24	NA	NA	NA	NA	NA	NA	NA	NA	NA	NA	NA	NA	NA	NA	NA	NA	NA	0	0	32	0	13	0	0	8	21	0	0	0	0	0	0	46
ENSMUSG00000087388	Gm12128	MGI:3651507	11	37472491	37486668	w1_echo_mouse_covar_LVIDd	24	NA	NA	NA	NA	NA	NA	NA	NA	NA	NA	NA	NA	NA	NA	NA	NA	NA	NA	NA	NA	NA	NA	NA	NA	NA	NA	NA	NA	NA	NA	NA	NA	NA
ENSMUSG00000082587	Gm12129	MGI:3651508	11	38032571	38033717	w1_echo_mouse_covar_LVIDd	24	NA	NA	NA	NA	NA	NA	NA	NA	NA	NA	NA	NA	NA	NA	NA	NA	NA	NA	NA	NA	NA	NA	NA	NA	NA	NA	NA	NA	NA	NA	NA	NA	NA
ENSMUSG00000020928	Higd1b	MGI:1922939	11	102697163	102699354	wt_delta_mouse_covar_RV	25	ILMN_2852925	8.74	8.95	0.21	1.75e-05	-0.09	0.42	0.17	0.12	0.2	0.079	65183994	0.000749	111197036/111233535/111262204/111267387/111301201/111301402	7.44e-05/7.44e-05/7.44e-05/7.44e-05/7.44e-05/7.44e-05	90097160	0.00221	NA	NA	NA	NA	NA	NA	NA	NA	NA	NA	NA	NA	NA	NA	NA	NA
ENSMUSG00000020929	Eftud2	MGI:1336880	11	102699787	102742299	wt_delta_mouse_covar_RV	25	ILMN_2604097/ILMN_2930364/ILMN_2669441	8.12/7.69/7.96	8.12/7.65/7.86	0/-0.03/-0.1	0.903/0.424/0.0266	0.14/0.01/0.03	0.2/0.9/0.78	0.22/0.09/0.22	0.044/0.4/0.044	0.01/-0.05/0.09	0.9/0.68/0.42	104268685/103038835/99261971	7.72e-07/2.01e-07/3.58e-07	101196154/111168409/32876643/32901424	4.76e-06/0.000122/1.31e-05/1.31e-05	112793120/88768861/99444360/99447818/99452753	0.000296/2.01e-06/0.000133/0.000133/0.000133	NA	NA	NA	NA	NA	NA	NA	NA	NA	NA	NA	NA	NA	NA	NA	NA
ENSMUSG00000091056	Gm17536	MGI:4937170	11	102724651	102937217	wt_delta_mouse_covar_RV	25	NA	NA	NA	NA	NA	NA	NA	NA	NA	NA	NA	NA	NA	NA	NA	NA	NA	NA	NA	NA	NA	NA	NA	NA	NA	NA	NA	NA	NA	NA	NA	NA	NA
ENSMUSG00000020930	Ccdc103	MGI:1920543	11	102742518	102746530	wt_delta_mouse_covar_RV	25	NA	NA	NA	NA	NA	NA	NA	NA	NA	NA	NA	NA	NA	NA	NA	NA	NA	NA	NA	NA	NA	NA	NA	NA	NA	NA	NA	NA	NA	NA	NA	NA	NA
ENSMUSG00000075510	Fam187a	MGI:1914034	11	102746483	102748045	wt_delta_mouse_covar_RV	25	NA	NA	NA	NA	NA	NA	NA	NA	NA	NA	NA	NA	NA	NA	NA	NA	NA	NA	NA	NA	NA	NA	NA	NA	NA	NA	NA	NA	NA	NA	NA	NA	NA
ENSMUSG00000020932	Gfap	MGI:95697	11	102748650	102762226	wt_delta_mouse_covar_RV	25	ILMN_1214715	4.63	4.6	-0.03	0.218	-0.03	0.8	0.17	0.12	0.11	0.34	109222647	0.000117	118672699	0.0121	29078498	0.00669	NA	NA	NA	NA	NA	NA	NA	NA	NA	NA	NA	NA	NA	NA	NA	NA
ENSMUSG00000051378	Kif18b	MGI:2446979	11	102766843	102786438	wt_delta_mouse_covar_RV	25	NA	NA	NA	NA	NA	NA	NA	NA	NA	NA	NA	NA	NA	NA	NA	NA	NA	NA	NA	NA	NA	NA	NA	NA	NA	NA	NA	NA	NA	NA	NA	NA	NA
ENSMUSG00000045532	C1ql1	MGI:1344400	11	102800578	102808002	wt_delta_mouse_covar_RV	25	ILMN_2864659	4.53	4.52	-0.01	0.56	0.01	0.91	0.06	0.6	0.01	0.92	69744785	0.00382	83899378	0.00524	28541358	0.000243	NA	NA	NA	NA	NA	NA	NA	NA	NA	NA	NA	NA	NA	NA	NA	NA
ENSMUSG00000085338	2410004I01Rik	MGI:1916989	11	102819614	102825701	wt_delta_mouse_covar_RV	25	NA	NA	NA	NA	NA	NA	NA	NA	NA	NA	NA	NA	NA	NA	NA	NA	NA	NA	NA	NA	NA	NA	NA	NA	NA	NA	NA	NA	NA	NA	NA	NA	NA
ENSMUSG00000020935	Dcakd	MGI:1915337	11	102855361	102889647	wt_delta_mouse_covar_RV	25	NA	NA	NA	NA	NA	NA	NA	NA	NA	NA	NA	NA	NA	NA	NA	NA	NA	NA	NA	NA	NA	NA	NA	NA	NA	NA	NA	NA	NA	NA	NA	NA	NA
ENSMUSG00000020936	Nmt1	MGI:102579	11	102889504	102930226	wt_delta_mouse_covar_RV	25	NA	NA	NA	NA	NA	NA	NA	NA	NA	NA	NA	NA	NA	NA	NA	NA	NA	NA	NA	NA	NA	NA	NA	NA	NA	NA	NA	NA	NA	NA	NA	NA	NA
ENSMUSG00000020937	Plcd3	MGI:107451	11	102931618	102962972	wt_delta_mouse_covar_RV	25	NA	NA	NA	NA	NA	NA	NA	NA	NA	NA	NA	NA	NA	NA	NA	NA	NA	NA	NA	NA	NA	NA	NA	NA	NA	NA	NA	NA	NA	NA	NA	NA	NA
ENSMUSG00000056938	Acbd4	MGI:1914381	11	102962996	102973514	wt_delta_mouse_covar_RV	25	ILMN_3071515	4.9	4.89	-0.01	0.74	0	0.98	0.06	0.59	0.06	0.59	95489416/95494297/95617921/95619505	0.000123/0.000123/0.000123/0.000123	103276927	1.52e-08	111889385/111933305	0.000357/0.000357	NA	NA	NA	NA	NA	NA	NA	NA	NA	NA	NA	NA	NA	NA	NA	NA
ENSMUSG00000048878	Hexim1	MGI:2385923	11	102977639	102981039	wt_delta_mouse_covar_RV	25	NA	NA	NA	NA	NA	NA	NA	NA	NA	NA	NA	NA	NA	NA	NA	NA	NA	NA	NA	NA	NA	NA	NA	NA	NA	NA	NA	NA	NA	NA	NA	NA	NA
ENSMUSG00000043372	Hexim2	MGI:1918309	11	102993743	103001190	wt_delta_mouse_covar_RV	25	NA	NA	NA	NA	NA	NA	NA	NA	NA	NA	NA	NA	NA	NA	NA	NA	NA	NA	NA	NA	NA	NA	NA	NA	NA	NA	NA	NA	NA	NA	NA	NA	NA
ENSMUSG00000055805	Fmnl1	MGI:1888994	11	103032421	103060215	wt_delta_mouse_covar_RV	25	ILMN_2603689	4.67	4.66	-0.01	0.683	0.17	0.12	0.15	0.16	0.05	0.68	96863060/96863393/96884499	0.000307/0.000307/0.000307	68164906/68178790/68184765	0.00112/0.00112/0.00112	96863060/96863393/96884499	0.00518/0.00518/0.00518	0	0	12	0	57	0	0	11	68	0	0	0	0	0	0	8
ENSMUSG00000092371	Gm20511	MGI:5141976	11	103052024	103054210	wt_delta_mouse_covar_RV	25	NA	NA	NA	NA	NA	NA	NA	NA	NA	NA	NA	NA	NA	NA	NA	NA	NA	NA	NA	NA	NA	NA	NA	NA	NA	NA	NA	NA	NA	NA	NA	NA	NA
ENSMUSG00000020940	1700023F06Rik	MGI:1916691	11	103060260	103069872	wt_delta_mouse_covar_RV	25	NA	NA	NA	NA	NA	NA	NA	NA	NA	NA	NA	NA	NA	NA	NA	NA	NA	0	1	26	0	41	1	0	0	0	0	0	0	0	0	0	39
ENSMUSG00000044787	4933400C05Rik	MGI:3045340	11	103069441	103079746	wt_delta_mouse_covar_RV	25	NA	NA	NA	NA	NA	NA	NA	NA	NA	NA	NA	NA	NA	NA	NA	NA	NA	0	0	0	0	21	0	0	0	0	0	0	0	0	0	0	0
ENSMUSG00000020941	Map3k14	MGI:1858204	11	103081076	103128786	wt_delta_mouse_covar_RV	25	ILMN_2665050	6.51	6.53	0.02	0.608	-0.11	0.34	0.13	0.23	0.26	0.017	104553361	4.25e-07	102785844	0.000465	89696035	9.95e-06	20	0	45	0	419	5	0	0	0	0	0	1	0	0	6	38
ENSMUSG00000078635	1700028N14Rik	MGI:1920530	11	103126174	103129059	wt_delta_mouse_covar_RV	25	NA	NA	NA	NA	NA	NA	NA	NA	NA	NA	NA	NA	NA	NA	NA	NA	NA	0	0	0	0	0	0	0	0	0	0	0	0	0	0	0	5
ENSMUSG00000034255	Arhgap27	MGI:1916903	11	103192811	103225006	wt_delta_mouse_covar_RV	25	NA	NA	NA	NA	NA	NA	NA	NA	NA	NA	NA	NA	NA	NA	NA	NA	NA	0	0	111	0	152	0	0	3	17	0	0	0	0	0	0	59
ENSMUSG00000085887	Gm11648	MGI:3650159	11	103206067	103211438	wt_delta_mouse_covar_RV	25	NA	NA	NA	NA	NA	NA	NA	NA	NA	NA	NA	NA	NA	NA	NA	NA	NA	NA	NA	NA	NA	NA	NA	NA	NA	NA	NA	NA	NA	NA	NA	NA	NA
ENSMUSG00000085360	Gm11647	MGI:3650160	11	103217015	103222406	wt_delta_mouse_covar_RV	25	NA	NA	NA	NA	NA	NA	NA	NA	NA	NA	NA	NA	NA	NA	NA	NA	NA	0	0	1	0	4	0	0	4	8	0	0	0	0	0	0	0
ENSMUSG00000085733	Gm11641	MGI:3705097	11	103224527	103225965	wt_delta_mouse_covar_RV	25	NA	NA	NA	NA	NA	NA	NA	NA	NA	NA	NA	NA	NA	NA	NA	NA	NA	0	0	66	0	10	0	0	8	18	0	0	0	0	0	0	21
ENSMUSG00000034247	Plekhm1	MGI:2443207	11	103226402	103273978	wt_delta_mouse_covar_RV	25	ILMN_2737959/ILMN_1248495	8.62/4.85	8.62/4.89	0/0.04	0.904/0.318	2.66667	0.14/0.62	1.85714	0.21/0.49	0/-0.05	0.98/0.64	105654671/118156588	0.00226/0.00199	65673273/62340849/62340924	0.000838/0.00263/0.00263	109254970/104238934	0.000205/0.000585	8	1	0	0	364	2	254	0	0	0	0	2	0	1	0	136
ENSMUSG00000078632	Lrrc37a	MGI:2685097	11	103313269	103365911	wt_delta_mouse_covar_RV	25	NA	NA	NA	NA	NA	NA	NA	NA	NA	NA	NA	NA	NA	NA	NA	NA	NA	0	0	35	0	397	22	0	0	0	0	0	0	0	0	12	31
ENSMUSG00000034239	Gm884	MGI:2685730	11	103395891	103482454	wt_delta_mouse_covar_RV	25	NA	NA	NA	NA	NA	NA	NA	NA	NA	NA	NA	NA	NA	NA	NA	NA	NA	0	1	9	0	287	11	0	0	0	0	0	0	0	0	0	20
ENSMUSG00000081676	Gm11643	MGI:3652126	11	103461556	103462419	wt_delta_mouse_covar_RV	25	NA	NA	NA	NA	NA	NA	NA	NA	NA	NA	NA	NA	NA	NA	NA	NA	NA	NA	NA	NA	NA	NA	NA	NA	NA	NA	NA	NA	NA	NA	NA	NA	NA
ENSMUSG00000020945	Lyzl6	MGI:1916694	11	103492384	103500204	wt_delta_mouse_covar_RV	25	ILMN_1236299	4.97	4.95	-0.03	0.444	-0.06	0.57	-0.3	0.0048	-0.17	0.13	96033311	0.003	36276931	0.00714	42993313	0.00323	0	0	22	0	54	0	0	4	59	1	0	1	0	0	0	75
ENSMUSG00000046215	Rprml	MGI:2144486	11	103510823	103511894	wt_delta_mouse_covar_RV	25	ILMN_2968147	4.59	4.65	0.06	0.0251	-0.02	0.85	-0.09	0.39	-0.07	0.51	91173751	3.68e-10	103356875	4.08e-05	90270561	0.00471	0	0	10	0	0	0	0	0	0	0	0	0	0	0	0	6
ENSMUSG00000020946	Gosr2	MGI:1927204	11	103538163	103559212	wt_delta_mouse_covar_RV	25	ILMN_2600339/ILMN_1224380/ILMN_2815107	7.63/7.1/7.37	7.71/7.19/7.46	0.09/0.09/0.09	0.0146/0.0263/0.02	0.13/0.02/-0.12	0.24/0.83/0.28	0.3/0.15/-0.09	0.0049/0.15/0.41	0.22/0.05/0.03	0.048/0.68/0.8	103539179/70622890/85334771	3.58e-07/4.77e-05/0.00274	103356875/46907146/11663374	1.16e-09/0.000229/0.0135	36698148/43076132/105692795	0.00214/0.00939/0.0132	2	0	17	0	56	0	0	0	0	0	0	0	0	0	1	8
ENSMUSG00000085154	C130046K22Rik	MGI:3026935	11	103559038	103584146	wt_delta_mouse_covar_RV	25	NA	NA	NA	NA	NA	NA	NA	NA	NA	NA	NA	NA	NA	NA	NA	NA	NA	0	0	0	0	21	0	0	0	21	0	0	0	0	0	0	0
ENSMUSG00000086794	Gm11642	MGI:3651889	11	103585264	103585846	wt_delta_mouse_covar_RV	25	NA	NA	NA	NA	NA	NA	NA	NA	NA	NA	NA	NA	NA	NA	NA	NA	NA	0	0	0	0	0	0	0	0	0	0	0	0	0	0	0	9
ENSMUSG00000018486	Wnt9b	MGI:1197020	11	103588678	103611135	wt_delta_mouse_covar_RV	25	NA	NA	NA	NA	NA	NA	NA	NA	NA	NA	NA	NA	NA	NA	NA	NA	NA	9	0	3	0	20	0	0	0	0	0	0	0	0	0	1	5
ENSMUSG00000000125	Wnt3	MGI:98955	11	103635464	103679271	wt_delta_mouse_covar_RV	25	ILMN_2508080	4.66	4.67	0.01	0.782	0.21	0.06	0.15	0.18	-0.04	0.75	55877422	6.14e-06	40165170	0.00271	55881965	0.00013	0	0	0	0	194	0	0	0	0	0	0	1	0	0	0	2
ENSMUSG00000034187	Nsf	MGI:104560	11	103683096	103815370	wt_delta_mouse_covar_RV	25	ILMN_2760629	8.67	8.71	0.03	0.359	0.06	0.58	0.11	0.3	0.05	0.64	44999179	0.00265	104205471	0.000245	72832800	0.000756	7	0	51	0	313	0	0	7	189	0	0	1	0	0	0	9
ENSMUSG00000092540	Gm8738	MGI:3644778	11	103741229	103741557	wt_delta_mouse_covar_RV	25	NA	NA	NA	NA	NA	NA	NA	NA	NA	NA	NA	NA	NA	NA	NA	NA	NA	NA	NA	NA	NA	NA	NA	NA	NA	NA	NA	NA	NA	NA	NA	NA	NA
ENSMUSG00000062421	Arf2	MGI:99595	11	103828053	103846651	wt_delta_mouse_covar_RV	25	ILMN_1214810	9.78	9.74	-0.04	0.156	0.01	0.96	0.13	0.23	0.13	0.24	7272254	0.00103	86980838	5.12e-06	104012743	0.000473	0	2	77	0	33	0	0	2	33	0	0	0	0	0	0	13
ENSMUSG00000018634	Crhr1	MGI:88498	11	103994169	104036837	wt_delta_mouse_covar_RV	25	ILMN_2714849/ILMN_2668221	4.5/4.86	4.53/4.81	0.03/-0.06	0.156/0.112	-1	0.67/0.67	1.66667	0.15/0.42	2.75	0.33/0.73	120467311/84779354	0.000201/0.00244	106799261/70015275	0.00915/0.000625	120011336/90014647	0.00117/0.00334	14	1	49	0	361	0	0	0	0	0	0	0	0	0	3	34
ENSMUSG00000049506	4933407P14Rik	MGI:3045264	11	104047641	104052477	wt_delta_mouse_covar_RV	25	ILMN_3043485/ILMN_3118445/ILMN_2637804	4.61/4.62/6.42	4.64/4.62/6.39	0.03/0/-0.03	0.2/0.958/0.551	0.1/-0.17/0.01	0.39/0.12/0.9	-4.7619	0.56/0.49/0.096	7.14286	0.35/0.55/0.074	71746473/72239019/33737863/111544316/111544502/111544633/111598114/111652421	0.00145/0.00145/0.0131/0.000956/0.000956/0.000956/0.000956/0.000956	53759398/22928398/19903549	0.00122/0.00842/6.89e-05	44988306/5826741/7030169	0.00326/0.00437/0.00014	0	1	33	0	0	5	0	0	0	0	0	0	0	0	4	31
ENSMUSG00000018411	Mapt	MGI:97180	11	104092704	104193404	wt_delta_mouse_covar_RV	25	ILMN_3107817/ILMN_2740020/ILMN_3034121	5.28/10.12/4.85	5.19/9.7/4.81	-5.95238	0.1/6.27e-10/0.131	6.66667	0.93/0.93/0.19	-33.3333	0.45/0.84/0.25	-25.9259	0.52/0.76/0.44	18484535/104290841/104334895/103860253	0.00113/2.84e-08/2.84e-08/3.04e-08	24682784/103209120/103206365	0.00199/3.53e-06/2.37e-05	19736995/111545796/111613048/111614019/111614102/44836807	0.000802/0.000533/0.000533/0.000533/0.000533/0.000146	0	0	15	0	487	1	0	3	19	0	0	0	0	0	0	52
ENSMUSG00000085134	Gm11659	MGI:3649220	11	104112216	104120675	wt_delta_mouse_covar_RV	25	NA	NA	NA	NA	NA	NA	NA	NA	NA	NA	NA	NA	NA	NA	NA	NA	NA	NA	NA	NA	NA	NA	NA	NA	NA	NA	NA	NA	NA	NA	NA	NA	NA
ENSMUSG00000018412	1700081L11Rik	MGI:1923969	11	104194543	104330175	wt_delta_mouse_covar_RV	25	NA	NA	NA	NA	NA	NA	NA	NA	NA	NA	NA	NA	NA	NA	NA	NA	NA	3	0	7	0	228	0	0	0	0	0	0	0	0	0	2	9
ENSMUSG00000083782	Gm11660	MGI:3652136	11	104352927	104353338	wt_delta_mouse_covar_RV	25	NA	NA	NA	NA	NA	NA	NA	NA	NA	NA	NA	NA	NA	NA	NA	NA	NA	0	0	3	0	0	0	0	0	0	0	0	0	0	0	0	21
ENSMUSG00000020687	Cdc27	MGI:102685	11	104364059	104411934	wt_delta_mouse_covar_RV	25	ILMN_2991534	5.48	5.49	0.01	0.774	-0.03	0.8	0.15	0.15	0.16	0.15	92786108	0.00139	18825960	0.00057	92786108	0.00716	2	0	14	0	95	0	0	0	0	0	0	0	0	0	0	2
ENSMUSG00000061086	Myl4	MGI:97267	11	104411977	104457067	wt_delta_mouse_covar_RV	25	ILMN_2610744	10.14	9.69	-0.45	0.154	-0.15	0.19	-0.15	0.16	0.05	0.63	63043492/63043970/63060870/63068537/63068806/63114484	2.51e-05/2.51e-05/2.51e-05/2.51e-05/2.51e-05/2.51e-05	118367776	0.000806	118868258	0.00373	0	0	0	0	29	0	0	2	31	0	0	0	0	0	0	17
ENSMUSG00000086222	Gm11665	MGI:3650128	11	104418103	104419091	wt_delta_mouse_covar_RV	25	NA	NA	NA	NA	NA	NA	NA	NA	NA	NA	NA	NA	NA	NA	NA	NA	NA	0	0	12	0	2	0	0	1	3	0	0	0	0	0	0	4
ENSMUSG00000086932	Gm11665	MGI:3650128	11	104419236	104426975	wt_delta_mouse_covar_RV	25	NA	NA	NA	NA	NA	NA	NA	NA	NA	NA	NA	NA	NA	NA	NA	NA	NA	NA	NA	NA	NA	NA	NA	NA	NA	NA	NA	NA	NA	NA	NA	NA	NA
ENSMUSG00000081588	Gm11661	MGI:3651387	11	104426714	104428040	wt_delta_mouse_covar_RV	25	NA	NA	NA	NA	NA	NA	NA	NA	NA	NA	NA	NA	NA	NA	NA	NA	NA	0	0	15	0	0	0	0	10	10	0	0	0	0	0	0	17
ENSMUSG00000082706	Gm11663	MGI:3651529	11	104432582	104432871	wt_delta_mouse_covar_RV	25	NA	NA	NA	NA	NA	NA	NA	NA	NA	NA	NA	NA	NA	NA	NA	NA	NA	NA	NA	NA	NA	NA	NA	NA	NA	NA	NA	NA	NA	NA	NA	NA	NA
ENSMUSG00000020689	Itgb3	MGI:96612	11	104469314	104531790	wt_delta_mouse_covar_RV	25	ILMN_3002896	4.74	4.73	0	0.924	0.13	0.25	0.06	0.57	-0.06	0.6	64552417	0.00361	58888580	0.00232	85298802	0.01	NA	NA	NA	NA	NA	NA	NA	NA	NA	NA	NA	NA	NA	NA	NA	NA
ENSMUSG00000083748	Gm11662	MGI:3651457	11	104540419	104541969	wt_delta_mouse_covar_RV	25	NA	NA	NA	NA	NA	NA	NA	NA	NA	NA	NA	NA	NA	NA	NA	NA	NA	NA	NA	NA	NA	NA	NA	NA	NA	NA	NA	NA	NA	NA	NA	NA	NA
ENSMUSG00000040838	Gm11639	MGI:3651790	11	104547021	104615276	wt_delta_mouse_covar_RV	25	NA	NA	NA	NA	NA	NA	NA	NA	NA	NA	NA	NA	NA	NA	NA	NA	NA	NA	NA	NA	NA	NA	NA	NA	NA	NA	NA	NA	NA	NA	NA	NA	NA
ENSMUSG00000081513	Gm11623	MGI:3649731	11	104675730	104676954	wt_delta_mouse_covar_RV	25	NA	NA	NA	NA	NA	NA	NA	NA	NA	NA	NA	NA	NA	NA	NA	NA	NA	NA	NA	NA	NA	NA	NA	NA	NA	NA	NA	NA	NA	NA	NA	NA	NA
ENSMUSG00000080694	Gm11621	MGI:3650006	11	104789530	104790118	wt_delta_mouse_covar_RV	25	NA	NA	NA	NA	NA	NA	NA	NA	NA	NA	NA	NA	NA	NA	NA	NA	NA	NA	NA	NA	NA	NA	NA	NA	NA	NA	NA	NA	NA	NA	NA	NA	NA
ENSMUSG00000082767	Gm11622	MGI:3650005	11	104892471	104893161	wt_delta_mouse_covar_RV	25	NA	NA	NA	NA	NA	NA	NA	NA	NA	NA	NA	NA	NA	NA	NA	NA	NA	NA	NA	NA	NA	NA	NA	NA	NA	NA	NA	NA	NA	NA	NA	NA	NA
ENSMUSG00000084120	Gm11624	MGI:3649733	11	104894348	104895388	wt_delta_mouse_covar_RV	25	NA	NA	NA	NA	NA	NA	NA	NA	NA	NA	NA	NA	NA	NA	NA	NA	NA	NA	NA	NA	NA	NA	NA	NA	NA	NA	NA	NA	NA	NA	NA	NA	NA
ENSMUSG00000020690	Efcab3	MGI:1918144	11	104924906	104978851	wt_delta_mouse_covar_RV	25	NA	NA	NA	NA	NA	NA	NA	NA	NA	NA	NA	NA	NA	NA	NA	NA	NA	NA	NA	NA	NA	NA	NA	NA	NA	NA	NA	NA	NA	NA	NA	NA	NA
ENSMUSG00000020691	Mettl2	MGI:1289171	11	104987739	105001708	wt_delta_mouse_covar_RV	25	ILMN_2718854	7.53	7.53	-0.01	0.893	0.08	0.49	0.11	0.29	0.05	0.63	105654671	2.06e-05	7030169	0.00085	116426829	0.00725	NA	NA	NA	NA	NA	NA	NA	NA	NA	NA	NA	NA	NA	NA	NA	NA
ENSMUSG00000075485	Gm10842	MGI:3642916	11	105008207	105008575	wt_delta_mouse_covar_RV	25	NA	NA	NA	NA	NA	NA	NA	NA	NA	NA	NA	NA	NA	NA	NA	NA	NA	NA	NA	NA	NA	NA	NA	NA	NA	NA	NA	NA	NA	NA	NA	NA	NA
ENSMUSG00000081965	Gm11620	MGI:3650770	11	105026090	105027934	wt_delta_mouse_covar_RV	25	NA	NA	NA	NA	NA	NA	NA	NA	NA	NA	NA	NA	NA	NA	NA	NA	NA	NA	NA	NA	NA	NA	NA	NA	NA	NA	NA	NA	NA	NA	NA	NA	NA
ENSMUSG00000020694	Tlk2	MGI:1346023	11	105040121	105145273	wt_delta_mouse_covar_RV	25	NA	NA	NA	NA	NA	NA	NA	NA	NA	NA	NA	NA	NA	NA	NA	NA	NA	NA	NA	NA	NA	NA	NA	NA	NA	NA	NA	NA	NA	NA	NA	NA	NA
ENSMUSG00000063129	Aldoart2	MGI:1931052	12	56666226	56667883	w1_delta_mouse_covar_LVIDd	26	NA	NA	NA	NA	NA	NA	NA	NA	NA	NA	NA	NA	NA	NA	NA	NA	NA	NA	NA	NA	NA	NA	NA	NA	NA	NA	NA	NA	NA	NA	NA	NA	NA
ENSMUSG00000045440	Insm2	MGI:1930787	12	56699904	56703005	w1_delta_mouse_covar_LVIDd	26	ILMN_2891445	4.48	4.48	0	0.889	-0.13	0.26	0.03	0.78	0.1	0.39	25878891	0.000671	60027332	0.00531	16706015	0.000868	NA	NA	NA	NA	NA	NA	NA	NA	NA	NA	NA	NA	NA	NA	NA	NA
ENSMUSG00000021027	Ralgapa1	MGI:1931050	12	56703916	56922154	w1_delta_mouse_covar_LVIDd	26	NA	NA	NA	NA	NA	NA	NA	NA	NA	NA	NA	NA	NA	NA	NA	NA	NA	NA	NA	NA	NA	NA	NA	NA	NA	NA	NA	NA	NA	NA	NA	NA	NA
ENSMUSG00000046747	Gm9812	MGI:3708566	12	56921598	56922567	w1_delta_mouse_covar_LVIDd	26	NA	NA	NA	NA	NA	NA	NA	NA	NA	NA	NA	NA	NA	NA	NA	NA	NA	NA	NA	NA	NA	NA	NA	NA	NA	NA	NA	NA	NA	NA	NA	NA	NA
ENSMUSG00000012076	Brms1l	MGI:1196337	12	56937353	56970722	w1_delta_mouse_covar_LVIDd	26	ILMN_1232095	9.38	9.39	0.01	0.755	0.02	0.87	-0.06	0.6	-0.14	0.21	41051348/41054018	2.79e-05/2.79e-05	43688591	8.44e-05	111798776/111819054/111864752	0.000914/0.000914/0.000914	NA	NA	NA	NA	NA	NA	NA	NA	NA	NA	NA	NA	NA	NA	NA	NA
ENSMUSG00000021028	Mbip	MGI:1918320	12	57429293	57446881	w1_delta_mouse_covar_LVIDd	26	ILMN_1217143	5.03	4.99	-0.04	0.326	-0.18	0.1	0.01	0.96	0.11	0.32	32304163	0.000981	30136980	0.00105	31110489	0.0148	NA	NA	NA	NA	NA	NA	NA	NA	NA	NA	NA	NA	NA	NA	NA	NA
ENSMUSG00000066491	Gm6265	MGI:3649160	12	57474580	57474810	w1_delta_mouse_covar_LVIDd	26	NA	NA	NA	NA	NA	NA	NA	NA	NA	NA	NA	NA	NA	NA	NA	NA	NA	NA	NA	NA	NA	NA	NA	NA	NA	NA	NA	NA	NA	NA	NA	NA	NA
ENSMUSG00000001496	Nkx2-1	MGI:108067	12	57632922	57637895	w1_delta_mouse_covar_LVIDd	26	NA	NA	NA	NA	NA	NA	NA	NA	NA	NA	NA	NA	NA	NA	NA	NA	NA	NA	NA	NA	NA	NA	NA	NA	NA	NA	NA	NA	NA	NA	NA	NA	NA
ENSMUSG00000092515	C87198	MGI:2145128	12	57692046	57695983	w1_delta_mouse_covar_LVIDd	26	NA	NA	NA	NA	NA	NA	NA	NA	NA	NA	NA	NA	NA	NA	NA	NA	NA	NA	NA	NA	NA	NA	NA	NA	NA	NA	NA	NA	NA	NA	NA	NA	NA
ENSMUSG00000058669	Nkx2-9	MGI:1270158	12	57712376	57714271	w1_delta_mouse_covar_LVIDd	26	ILMN_3154305	4.6	4.58	-0.01	0.513	-0.06	0.61	-0.27	0.012	-0.16	0.16	105873455/106026892	0.00152/0.00152	118714362	0.00147	106794060	9.2e-05	NA	NA	NA	NA	NA	NA	NA	NA	NA	NA	NA	NA	NA	NA	NA	NA
ENSMUSG00000089894	Gm15524	MGI:3782971	12	57790905	57793951	w1_delta_mouse_covar_LVIDd	26	NA	NA	NA	NA	NA	NA	NA	NA	NA	NA	NA	NA	NA	NA	NA	NA	NA	NA	NA	NA	NA	NA	NA	NA	NA	NA	NA	NA	NA	NA	NA	NA	NA
ENSMUSG00000001497	Pax9	MGI:97493	12	57792754	57813809	w1_delta_mouse_covar_LVIDd	26	ILMN_1248859	4.53	4.53	0	0.998	-0.06	0.58	-0.16	0.15	-0.03	0.81	99154513	4.03e-05	9916865/9930432	0.000362/0.000362	49533466	0.000327	NA	NA	NA	NA	NA	NA	NA	NA	NA	NA	NA	NA	NA	NA	NA	NA
ENSMUSG00000035472	Slc25a21	MGI:2445059	12	57813621	58298459	w1_delta_mouse_covar_LVIDd	26	ILMN_2625003	4.52	4.52	-0.01	0.784	-0.06	0.6	0.03	0.81	0.06	0.61	43525711	0.00425	114544767	0.00176	3701820	0.00292	0	1	0	0	248	0	0	0	0	0	0	0	0	0	0	6
ENSMUSG00000079104	Prps1l3	MGI:3779453	12	58331399	58340869	w1_delta_mouse_covar_LVIDd	26	NA	NA	NA	NA	NA	NA	NA	NA	NA	NA	NA	NA	NA	NA	NA	NA	NA	NA	NA	NA	NA	NA	NA	NA	NA	NA	NA	NA	NA	NA	NA	NA	NA
ENSMUSG00000047022	Mipol1	MGI:1920740	12	58331412	58598186	w1_delta_mouse_covar_LVIDd	26	NA	NA	NA	NA	NA	NA	NA	NA	NA	NA	NA	NA	NA	NA	NA	NA	NA	2	1	57	0	584	2	0	0	31	0	0	0	0	0	3	31
ENSMUSG00000078982	Gm11025	MGI:3779248	12	58373651	58374299	w1_delta_mouse_covar_LVIDd	26	NA	NA	NA	NA	NA	NA	NA	NA	NA	NA	NA	NA	NA	NA	NA	NA	NA	NA	NA	NA	NA	NA	NA	NA	NA	NA	NA	NA	NA	NA	NA	NA	NA
ENSMUSG00000086372	Gm16246	MGI:3826570	12	58542177	58551107	w1_delta_mouse_covar_LVIDd	26	NA	NA	NA	NA	NA	NA	NA	NA	NA	NA	NA	NA	NA	NA	NA	NA	NA	NA	NA	NA	NA	NA	NA	NA	NA	NA	NA	NA	NA	NA	NA	NA	NA
ENSMUSG00000084793	Gm2568	MGI:3780735	12	58620030	58621611	w1_delta_mouse_covar_LVIDd	26	NA	NA	NA	NA	NA	NA	NA	NA	NA	NA	NA	NA	NA	NA	NA	NA	NA	0	0	1	0	1	0	0	0	1	0	0	0	0	0	0	0
ENSMUSG00000035451	Foxa1	MGI:1347472	12	58641618	58647108	w1_delta_mouse_covar_LVIDd	26	ILMN_1237195	4.72	4.72	-0.01	0.857	-0.11	0.35	-0.18	0.093	0	0.98	35657259/35660710	0.00136/0.00136	35660710	1.71e-06	31377241	0.00122	0	0	16	0	2	1	0	0	0	0	0	0	0	0	3	23
ENSMUSG00000046782	Ttc6	MGI:2684915	12	58665100	58838915	w1_delta_mouse_covar_LVIDd	26	NA	NA	NA	NA	NA	NA	NA	NA	NA	NA	NA	NA	NA	NA	NA	NA	NA	0	0	32	0	291	1	0	0	0	0	0	1	0	0	6	18
ENSMUSG00000046782	4921506M07Rik	MGI:1918096	12	58665100	58838915	w1_delta_mouse_covar_LVIDd	26	ILMN_1226012	4.57	4.54	-0.03	0.331	0.08	0.5	0.04	0.69	0.01	0.94	40682462	0.00206	71854650	0.000653	27499081	0.0172	0	0	32	0	291	1	0	0	0	0	0	1	0	0	6	18
ENSMUSG00000085851	4921518K17Rik	MGI:1926008	12	58686962	58719589	w1_delta_mouse_covar_LVIDd	26	NA	NA	NA	NA	NA	NA	NA	NA	NA	NA	NA	NA	NA	NA	NA	NA	NA	NA	NA	NA	NA	NA	NA	NA	NA	NA	NA	NA	NA	NA	NA	NA	NA
ENSMUSG00000066489	Rpl26-ps2	MGI:3648782	12	58733565	58734002	w1_delta_mouse_covar_LVIDd	26	NA	NA	NA	NA	NA	NA	NA	NA	NA	NA	NA	NA	NA	NA	NA	NA	NA	0	0	3	0	0	0	0	0	0	0	0	0	0	0	0	9
ENSMUSG00000059835	Rpl13-ps3	MGI:3646682	14	59512343	59512966	wt_delta_mouse_covar_RV	27	NA	NA	NA	NA	NA	NA	NA	NA	NA	NA	NA	NA	NA	NA	NA	NA	NA	NA	NA	NA	NA	NA	NA	NA	NA	NA	NA	NA	NA	NA	NA	NA	NA
ENSMUSG00000021977	1700129C05Rik	MGI:1915182	14	59751877	59761730	wt_delta_mouse_covar_RV	27	ILMN_1219593	4.54	4.55	0.01	0.68	0	0.99	-0.3	0.0046	-0.2	0.078	81718603	0.00164	70565803	0.0112	104051924/105142625	0.00423/0.00423	NA	NA	NA	NA	NA	NA	NA	NA	NA	NA	NA	NA	NA	NA	NA	NA
ENSMUSG00000053868	Gm5142	MGI:3647352	14	59777340	59797586	wt_delta_mouse_covar_RV	27	NA	NA	NA	NA	NA	NA	NA	NA	NA	NA	NA	NA	NA	NA	NA	NA	NA	NA	NA	NA	NA	NA	NA	NA	NA	NA	NA	NA	NA	NA	NA	NA	NA
ENSMUSG00000035469	Rcbtb1	MGI:1918580	14	59820046	59856102	wt_delta_mouse_covar_RV	27	NA	NA	NA	NA	NA	NA	NA	NA	NA	NA	NA	NA	NA	NA	NA	NA	NA	NA	NA	NA	NA	NA	NA	NA	NA	NA	NA	NA	NA	NA	NA	NA	NA
ENSMUSG00000090881	Gm6904	MGI:3644962	14	59863278	59879053	wt_delta_mouse_covar_RV	27	NA	NA	NA	NA	NA	NA	NA	NA	NA	NA	NA	NA	NA	NA	NA	NA	NA	NA	NA	NA	NA	NA	NA	NA	NA	NA	NA	NA	NA	NA	NA	NA	NA
ENSMUSG00000044703	Phf11	MGI:1918441	14	59895750	59916359	wt_delta_mouse_covar_RV	27	ILMN_2696492/ILMN_1225451/ILMN_2696491	4.73/4.54/4.55	4.77/4.52/4.6	0.04/-0.02/0.04	0.281/0.454/0.107	108.333	0.25/0.92/0.28	175	0.54/0.84/0.87	0.11/0.09/0.14	0.31/0.43/0.23	60330284/60330326/60390091/60404466/60445268/60445430/60485675/60490825/60551027/60743374/60750582/60760303/60788901/60792517/105780956/105796541/105803521/41088917/41230952/41378798/41525371/41655734	0.00233/0.00233/0.00233/0.00233/0.00233/0.00233/0.00233/0.00233/0.00233/0.00233/0.00233/0.00233/0.00233/0.00233/0.00328/0.00328/0.00328/0.00463/0.00463/0.00463/0.00463/0.00463	23900719/118247564/74412613	0.00665/2.47e-07/0.00118	40010049/105491011/105546981/72634928	0.00302/0.000119/0.000119/0.000382	NA	NA	NA	NA	NA	NA	NA	NA	NA	NA	NA	NA	NA	NA	NA	NA
ENSMUSG00000091649	Gm4902	MGI:3645789	14	59939801	59960167	wt_delta_mouse_covar_RV	27	NA	NA	NA	NA	NA	NA	NA	NA	NA	NA	NA	NA	NA	NA	NA	NA	NA	NA	NA	NA	NA	NA	NA	NA	NA	NA	NA	NA	NA	NA	NA	NA	NA
ENSMUSG00000068245	D14Ertd668e	MGI:1277133	14	59966244	59984327	wt_delta_mouse_covar_RV	27	ILMN_2684848	6.82	6.86	0.04	0.478	-0.05	0.68	0	0.99	0.06	0.58	35652456	3.77e-05	45923639/45923769	0.000311/0.000311	48621294/48621472	0.00162/0.00162	NA	NA	NA	NA	NA	NA	NA	NA	NA	NA	NA	NA	NA	NA	NA	NA
ENSMUSG00000091144	Gm6907	MGI:3648476	14	59999671	60014218	wt_delta_mouse_covar_RV	27	NA	NA	NA	NA	NA	NA	NA	NA	NA	NA	NA	NA	NA	NA	NA	NA	NA	NA	NA	NA	NA	NA	NA	NA	NA	NA	NA	NA	NA	NA	NA	NA	NA
ENSMUSG00000071350	Setdb2	MGI:2685139	14	60020846	60059721	wt_delta_mouse_covar_RV	27	ILMN_3042783	4.55	4.55	0.01	0.756	-0.06	0.59	-0.06	0.55	-0.05	0.65	68769548/68806081/68924127/68924293	0.00496/0.00496/0.00496/0.00496	107513513/107515202/107515233/107725848	3.39e-06/3.39e-06/3.39e-06/3.39e-06	39732439	0.00107	0	2	1	0	7	0	0	0	0	0	0	0	0	0	0	33
ENSMUSG00000089643	Gm16301	MGI:3826534	14	60032909	60033473	wt_delta_mouse_covar_RV	27	NA	NA	NA	NA	NA	NA	NA	NA	NA	NA	NA	NA	NA	NA	NA	NA	NA	NA	NA	NA	NA	NA	NA	NA	NA	NA	NA	NA	NA	NA	NA	NA	NA
ENSMUSG00000021981	Cab39l	MGI:1914081	14	60059818	60167740	wt_delta_mouse_covar_RV	27	ILMN_1217943	8.36	8.39	0.04	0.41	-0.16	0.15	-0.13	0.24	-0.03	0.82	60248569/60249120/60251139/60251828/60254790/60366050	7.27e-05/7.27e-05/7.27e-05/7.27e-05/7.27e-05/7.27e-05	107045638	0.00064	13371728/13410151/13428139/13438052/13447557/13510494/13521847/13533829	0.000339/0.000339/0.000339/0.000339/0.000339/0.000339/0.000339/0.000339	14	0	21	0	117	0	0	0	0	0	0	0	0	0	0	0
ENSMUSG00000021982	Cdadc1	MGI:1919141	14	60179733	60216673	wt_delta_mouse_covar_RV	27	NA	NA	NA	NA	NA	NA	NA	NA	NA	NA	NA	NA	NA	NA	NA	NA	NA	1	0	34	0	51	0	0	0	0	0	0	0	0	0	0	7
ENSMUSG00000044461	Shisa2	MGI:2444716	14	60244118	60250495	wt_delta_mouse_covar_RV	27	NA	NA	NA	NA	NA	NA	NA	NA	NA	NA	NA	NA	NA	NA	NA	NA	NA	2	2	22	0	6	0	0	0	0	0	0	0	0	0	1	7
ENSMUSG00000021983	Atp8a2	MGI:1354710	14	60266368	60816016	wt_delta_mouse_covar_RV	27	ILMN_2635738/ILMN_2715636	5.1/4.5	5.11/4.5	0.01/0	0.817/0.998	0.12/-0.07	0.3/0.53	0.16/-0.05	0.14/0.65	0.04/0.02	0.73/0.84	22768271/22813231/22815359/22836019/22836668/22837372/22842515/22850599/22854153/22898073/84372706	0.000936/0.000936/0.000936/0.000936/0.000936/0.000936/0.000936/0.000936/0.000936/0.000936/0.00124	33902397/121596001/121598869/121768433	0.0101/0.00497/0.00497/0.00497	109287450/109335303/109383176/109384180/109418462/85204142	0.00608/0.00608/0.00608/0.00608/0.00608/0.000479	20	0	19	0	3291	2	0	0	0	0	0	3	0	0	11	14
ENSMUSG00000087286	Gm9013	MGI:3646930	14	60658447	60659328	wt_delta_mouse_covar_RV	27	NA	NA	NA	NA	NA	NA	NA	NA	NA	NA	NA	NA	NA	NA	NA	NA	NA	NA	NA	NA	NA	NA	NA	NA	NA	NA	NA	NA	NA	NA	NA	NA	NA
ENSMUSG00000086112	4930563I02Rik	MGI:1914909	14	60705908	60714930	wt_delta_mouse_covar_RV	27	NA	NA	NA	NA	NA	NA	NA	NA	NA	NA	NA	NA	NA	NA	NA	NA	NA	NA	NA	NA	NA	NA	NA	NA	NA	NA	NA	NA	NA	NA	NA	NA	NA
ENSMUSG00000075288	Gm6913	MGI:3648267	14	60759900	60760247	wt_delta_mouse_covar_RV	27	NA	NA	NA	NA	NA	NA	NA	NA	NA	NA	NA	NA	NA	NA	NA	NA	NA	NA	NA	NA	NA	NA	NA	NA	NA	NA	NA	NA	NA	NA	NA	NA	NA
ENSMUSG00000072068	Gm16261	MGI:3826544	14	60772988	60773192	wt_delta_mouse_covar_RV	27	NA	NA	NA	NA	NA	NA	NA	NA	NA	NA	NA	NA	NA	NA	NA	NA	NA	NA	NA	NA	NA	NA	NA	NA	NA	NA	NA	NA	NA	NA	NA	NA	NA
ENSMUSG00000063895	Nupl1	MGI:1919094	14	60824707	60870344	wt_delta_mouse_covar_RV	27	ILMN_2872537/ILMN_1245500/ILMN_2635024	8.38/5.42/6.38	8.47/5.58/6.45	0.1/0.16/0.07	0.00015/0.000492/0.115	-1.96078	0.93/0.13/0.76	0.05/0.25/-0.02	0.61/0.019/0.83	0.08/0.02/-0.12	0.5/0.84/0.29	55296695/120021467/112821338	0.000646/0.000268/0.008	22282157/111978754/31861727	4.98e-06/0.000256/0.000475	86188171/61948324/33023766	0.00276/0.002/0.00237	0	1	5	0	44	0	0	0	0	0	0	1	0	0	1	18
ENSMUSG00000076270	Mir719	MGI:3629914	14	60847643	60847752	wt_delta_mouse_covar_RV	27	NA	NA	NA	NA	NA	NA	NA	NA	NA	NA	NA	NA	NA	NA	NA	NA	NA	0	0	4	0	0	0	0	0	0	0	0	0	0	0	0	8
ENSMUSG00000021987	Mtmr6	MGI:2145637	14	60884065	60921207	wt_delta_mouse_covar_RV	27	NA	NA	NA	NA	NA	NA	NA	NA	NA	NA	NA	NA	NA	NA	NA	NA	NA	5	3	18	0	121	4	0	0	0	0	0	1	0	0	4	55
ENSMUSG00000021986	Fam123a	MGI:1919375	14	60997084	60999840	wt_delta_mouse_covar_RV	27	NA	NA	NA	NA	NA	NA	NA	NA	NA	NA	NA	NA	NA	NA	NA	NA	NA	1	0	9	0	0	2	0	0	0	0	0	0	0	0	1	22
ENSMUSG00000021990	Spata13	MGI:104838	14	61252838	61383393	wt_delta_mouse_covar_RV	27	NA	NA	NA	NA	NA	NA	NA	NA	NA	NA	NA	NA	NA	NA	NA	NA	NA	20	0	7	0	751	3	0	0	0	0	0	0	0	0	9	53
ENSMUSG00000022297	Fzd6	MGI:108474	15	38837879	38869732	w1_echo_mouse_covar_FS	28	NA	NA	NA	NA	NA	NA	NA	NA	NA	NA	NA	NA	NA	NA	NA	NA	NA	NA	NA	NA	NA	NA	NA	NA	NA	NA	NA	NA	NA	NA	NA	NA	NA
ENSMUSG00000054196	Cthrc1	MGI:1915838	15	38908478	38918667	w1_echo_mouse_covar_FS	28	NA	NA	NA	NA	NA	NA	NA	NA	NA	NA	NA	NA	NA	NA	NA	NA	NA	NA	NA	NA	NA	NA	NA	NA	NA	NA	NA	NA	NA	NA	NA	NA	NA
ENSMUSG00000022299	Slc25a32	MGI:1917156	15	38925737	38944262	w1_echo_mouse_covar_FS	28	NA	NA	NA	NA	NA	NA	NA	NA	NA	NA	NA	NA	NA	NA	NA	NA	NA	NA	NA	NA	NA	NA	NA	NA	NA	NA	NA	NA	NA	NA	NA	NA	NA
ENSMUSG00000022300	Dcaf13	MGI:2684929	15	38944420	38978402	w1_echo_mouse_covar_FS	28	NA	NA	NA	NA	NA	NA	NA	NA	NA	NA	NA	NA	NA	NA	NA	NA	NA	NA	NA	NA	NA	NA	NA	NA	NA	NA	NA	NA	NA	NA	NA	NA	NA
ENSMUSG00000084562	n-R5s39	MGI:4421884	15	38977926	38978033	w1_echo_mouse_covar_FS	28	NA	NA	NA	NA	NA	NA	NA	NA	NA	NA	NA	NA	NA	NA	NA	NA	NA	NA	NA	NA	NA	NA	NA	NA	NA	NA	NA	NA	NA	NA	NA	NA	NA
ENSMUSG00000037386	Rims2	MGI:2152972	15	39029878	39513486	w1_echo_mouse_covar_FS	28	ILMN_2740869	4.56	4.54	-0.01	0.431	0	0.99	-0.18	0.097	-0.18	0.12	34679618	0.000174	40581385	0.000522	91974732/91975118/91984489/91984695/91985286/92020913/92159535	0.000511/0.000511/0.000511/0.000511/0.000511/0.000511/0.000511	0	0	57	0	2701	2	0	0	0	0	0	2	0	0	13	0
ENSMUSG00000022303	Dcstamp	MGI:1923016	15	39577478	39592480	w1_echo_mouse_covar_FS	28	NA	NA	NA	NA	NA	NA	NA	NA	NA	NA	NA	NA	NA	NA	NA	NA	NA	11	0	43	0	118	9	0	0	0	0	0	0	0	0	7	51
ENSMUSG00000022304	Dpys	MGI:1928679	15	39600031	39689016	w1_echo_mouse_covar_FS	28	ILMN_2590869	4.5	4.48	-0.02	0.288	0.16	0.16	0.03	0.81	-0.1	0.37	90122876/90137512	0.000755/0.000755	85978708	0.000464	40063819	0.000736	14	0	171	0	701	2	0	14	17	1	0	0	0	0	2	117
ENSMUSG00000087695	Gm16291	MGI:3826548	15	39628591	39643923	w1_echo_mouse_covar_FS	28	NA	NA	NA	NA	NA	NA	NA	NA	NA	NA	NA	NA	NA	NA	NA	NA	NA	0	0	70	0	162	0	0	12	174	0	0	0	0	0	0	0
ENSMUSG00000022305	Lrp12	MGI:2443132	15	39702149	39775540	w1_echo_mouse_covar_FS	28	ILMN_2819951	7.58	7.77	0.19	1.37e-06	-0.29	0.0076	-0.05	0.62	0.05	0.67	40021949	4.25e-05	92021149	0.00042	79625094	0.00148	5	0	113	0	471	0	0	0	341	0	0	0	0	0	2	23
ENSMUSG00000056332	Gm16294	MGI:3645121	15	40342868	40358823	w1_echo_mouse_covar_FS	28	NA	NA	NA	NA	NA	NA	NA	NA	NA	NA	NA	NA	NA	NA	NA	NA	NA	0	0	19	0	133	0	0	5	138	0	0	0	0	0	0	52
ENSMUSG00000022306	Zfpm2	MGI:1334444	15	40486588	40936138	w1_echo_mouse_covar_FS	28	ILMN_2863601	8.66	8.58	-0.08	0.105	0.22	0.049	0	0.99	-0.17	0.15	43636965	0.000602	90896923	0.00129	90323800	0.00209	0	0	0	0	700	0	0	0	0	0	0	0	0	0	1	30
ENSMUSG00000048559	4930555K19Rik	MGI:1922612	15	41005247	41005417	w1_echo_mouse_covar_FS	28	NA	NA	NA	NA	NA	NA	NA	NA	NA	NA	NA	NA	NA	NA	NA	NA	NA	NA	NA	NA	NA	NA	NA	NA	NA	NA	NA	NA	NA	NA	NA	NA	NA
ENSMUSG00000024242	Map4k3	MGI:2154405	17	80979852	81127433	wt_iso_mouse_covar_RV	29	NA	NA	NA	NA	NA	NA	NA	NA	NA	NA	NA	NA	NA	NA	NA	NA	NA	NA	NA	NA	NA	NA	NA	NA	NA	NA	NA	NA	NA	NA	NA	NA	NA
ENSMUSG00000054957	Gm9959	MGI:3708636	17	81127471	81127862	wt_iso_mouse_covar_RV	29	NA	NA	NA	NA	NA	NA	NA	NA	NA	NA	NA	NA	NA	NA	NA	NA	NA	NA	NA	NA	NA	NA	NA	NA	NA	NA	NA	NA	NA	NA	NA	NA	NA
ENSMUSG00000071040	Gm9386	MGI:3643270	17	81337674	81338054	wt_iso_mouse_covar_RV	29	NA	NA	NA	NA	NA	NA	NA	NA	NA	NA	NA	NA	NA	NA	NA	NA	NA	NA	NA	NA	NA	NA	NA	NA	NA	NA	NA	NA	NA	NA	NA	NA	NA
ENSMUSG00000024245	Tmem178	MGI:1915277	17	81343972	81401156	wt_iso_mouse_covar_RV	29	NA	NA	NA	NA	NA	NA	NA	NA	NA	NA	NA	NA	NA	NA	NA	NA	NA	NA	NA	NA	NA	NA	NA	NA	NA	NA	NA	NA	NA	NA	NA	NA	NA
ENSMUSG00000024246	Thumpd2	MGI:1919417	17	81425667	81464425	wt_iso_mouse_covar_RV	29	NA	NA	NA	NA	NA	NA	NA	NA	NA	NA	NA	NA	NA	NA	NA	NA	NA	NA	NA	NA	NA	NA	NA	NA	NA	NA	NA	NA	NA	NA	NA	NA	NA
ENSMUSG00000054640	Slc8a1	MGI:107956	17	81785359	82048947	wt_iso_mouse_covar_RV	29	NA	NA	NA	NA	NA	NA	NA	NA	NA	NA	NA	NA	NA	NA	NA	NA	NA	0	0	0	0	211	0	0	0	0	0	0	0	0	0	5	32
ENSMUSG00000079333	Gm11096	MGI:3779332	17	81840588	81841263	wt_iso_mouse_covar_RV	29	NA	NA	NA	NA	NA	NA	NA	NA	NA	NA	NA	NA	NA	NA	NA	NA	NA	NA	NA	NA	NA	NA	NA	NA	NA	NA	NA	NA	NA	NA	NA	NA	NA
ENSMUSG00000073371	Gm6594	MGI:3643873	17	82938598	82938885	wt_iso_mouse_covar_RV	29	NA	NA	NA	NA	NA	NA	NA	NA	NA	NA	NA	NA	NA	NA	NA	NA	NA	0	0	36	0	0	0	0	0	0	0	0	0	0	0	1	66
ENSMUSG00000033949	Trim36	MGI:106264	18	46324956	46372261	w2_echo_mouse_covar_FS	30	ILMN_1220109/ILMN_2446281/ILMN_2857947/ILMN_1236233	4.52/4.51/5.06/4.54	4.52/4.49/5/4.54	0/-0.02/-0.07/-0.01	0.918/0.317/0.105/0.688	0.04/-0.05/-0.24/0.09	0.73/0.66/0.031/0.42	145.503	0.33/0.39/0.26/0.51	327.381	0.35/0.57/0.21/0.76	12479375/14172223/49404863/31133397/31210978/32525499	0.00201/0.00563/8.25e-07/0.0045/0.0045/0.0045	27071562/68764384/68768004/44073650/66453932/66457367	0.00352/0.0334/0.0334/0.000692/0.00163/0.00163	69350162/14523035/14575813/14619320/74590914/74591079/74592220/31275668	0.00296/0.00298/0.00298/0.00298/0.000471/0.000471/0.000471/0.00196	NA	NA	NA	NA	NA	NA	NA	NA	NA	NA	NA	NA	NA	NA	NA	NA
ENSMUSG00000033993	1700018A14Rik	MGI:1916641	18	46358675	46359385	w2_echo_mouse_covar_FS	30	NA	NA	NA	NA	NA	NA	NA	NA	NA	NA	NA	NA	NA	NA	NA	NA	NA	NA	NA	NA	NA	NA	NA	NA	NA	NA	NA	NA	NA	NA	NA	NA	NA
ENSMUSG00000024477	Pggt1b	MGI:1917514	18	46399603	46440504	w2_echo_mouse_covar_FS	30	NA	NA	NA	NA	NA	NA	NA	NA	NA	NA	NA	NA	NA	NA	NA	NA	NA	NA	NA	NA	NA	NA	NA	NA	NA	NA	NA	NA	NA	NA	NA	NA	NA
ENSMUSG00000071855	Ccdc112	MGI:1918800	18	46441805	46471582	w2_echo_mouse_covar_FS	30	NA	NA	NA	NA	NA	NA	NA	NA	NA	NA	NA	NA	NA	NA	NA	NA	NA	NA	NA	NA	NA	NA	NA	NA	NA	NA	NA	NA	NA	NA	NA	NA	NA
ENSMUSG00000090893	Gm4840	MGI:3647072	18	46515047	46516621	w2_echo_mouse_covar_FS	30	NA	NA	NA	NA	NA	NA	NA	NA	NA	NA	NA	NA	NA	NA	NA	NA	NA	NA	NA	NA	NA	NA	NA	NA	NA	NA	NA	NA	NA	NA	NA	NA	NA
ENSMUSG00000046487	Mospd4	MGI:1919326	18	46624588	46625470	w2_echo_mouse_covar_FS	30	NA	NA	NA	NA	NA	NA	NA	NA	NA	NA	NA	NA	NA	NA	NA	NA	NA	NA	NA	NA	NA	NA	NA	NA	NA	NA	NA	NA	NA	NA	NA	NA	NA
ENSMUSG00000033319	Fem1c	MGI:2444737	18	46664260	46685625	w2_echo_mouse_covar_FS	30	ILMN_2724409	6.37	6.38	0.01	0.799	0.06	0.61	-0.15	0.18	-0.13	0.25	43448931	0.0128	38379789	3.76e-05	40559067/40576344/40576369/40607543/40615339/40657063	0.00036/0.00036/0.00036/0.00036/0.00036/0.00036	NA	NA	NA	NA	NA	NA	NA	NA	NA	NA	NA	NA	NA	NA	NA	NA
ENSMUSG00000056130	Ticam2	MGI:3040056	18	46718809	46734187	w2_echo_mouse_covar_FS	30	ILMN_2955020	4.77	4.81	0.04	0.215	-0.11	0.31	-0.1	0.36	0.04	0.74	74854794/74854932/74876366/74902888	0.000376/0.000376/0.000376/0.000376	20150779	0.00697	24174711	0.00187	NA	NA	NA	NA	NA	NA	NA	NA	NA	NA	NA	NA	NA	NA	NA	NA
ENSMUSG00000033184	Tmed7	MGI:1913926	18	46719889	46757189	w2_echo_mouse_covar_FS	30	NA	NA	NA	NA	NA	NA	NA	NA	NA	NA	NA	NA	NA	NA	NA	NA	NA	NA	NA	NA	NA	NA	NA	NA	NA	NA	NA	NA	NA	NA	NA	NA	NA
ENSMUSG00000057561	Eif1a	MGI:95298	18	46757358	46769879	w2_echo_mouse_covar_FS	30	ILMN_2698107	8.45	8.65	0.2	5.34e-06	-0.09	0.43	-0.07	0.5	0.14	0.23	10563482	0.000425	39819208	0.00112	66945022	0.000116	NA	NA	NA	NA	NA	NA	NA	NA	NA	NA	NA	NA	NA	NA	NA	NA
ENSMUSG00000033022	Cdo1	MGI:105925	18	46872859	46887996	w2_echo_mouse_covar_FS	30	ILMN_2975345	7.26	8.43	1.17	1.29e-10	-0.06	0.59	0.19	0.073	0.2	0.074	81042643	0.000384	13990240	0.000923	80997566/81003049	7.55e-05/7.55e-05	NA	NA	NA	NA	NA	NA	NA	NA	NA	NA	NA	NA	NA	NA	NA	NA
ENSMUSG00000032905	Atg12	MGI:1914776	18	46892071	46901233	w2_echo_mouse_covar_FS	30	NA	NA	NA	NA	NA	NA	NA	NA	NA	NA	NA	NA	NA	NA	NA	NA	NA	NA	NA	NA	NA	NA	NA	NA	NA	NA	NA	NA	NA	NA	NA	NA	NA
ENSMUSG00000024480	Ap3s1	MGI:1337062	18	46901571	46950480	w2_echo_mouse_covar_FS	30	NA	NA	NA	NA	NA	NA	NA	NA	NA	NA	NA	NA	NA	NA	NA	NA	NA	NA	NA	NA	NA	NA	NA	NA	NA	NA	NA	NA	NA	NA	NA	NA	NA
ENSMUSG00000024481	4833403I15Rik	MGI:1921824	18	47009693	47065100	w2_echo_mouse_covar_FS	30	NA	NA	NA	NA	NA	NA	NA	NA	NA	NA	NA	NA	NA	NA	NA	NA	NA	0	2	51	0	534	8	0	0	0	0	0	3	0	0	9	75
ENSMUSG00000073568	Gm949	MGI:2685795	18	47085636	47093876	w2_echo_mouse_covar_FS	30	ILMN_3081970	4.52	4.53	0.01	0.656	0.09	0.42	0.13	0.25	0.03	0.81	54967718	0.00255	26042290	0.00349	54965903	0.00279	10	3	70	0	80	1	0	0	0	0	0	1	0	0	1	73
ENSMUSG00000042705	Commd10	MGI:1916706	18	47118515	47393938	w2_echo_mouse_covar_FS	30	ILMN_1214167	8.24	8.37	0.13	0.000623	-0.13	0.25	-0.16	0.15	-0.01	0.96	68748129	0.000959	67620946	0.000738	3796540	0.000822	2	1	15	0	1080	2	0	0	0	0	0	1	0	0	4	23
ENSMUSG00000019647	Sema6a	MGI:1203727	18	47395252	47528524	w2_echo_mouse_covar_FS	30	ILMN_2705946/ILMN_1215472	4.8/4.74	4.75/4.73	4	0.114/0.812	-2.5	0.36/0.73	0.12/0.08	0.27/0.47	0.18/0.07	0.12/0.52	39576123/6903409	0.000993/0.00555	25332526/25344080/25355306/25371274/25401501/61810644/61897981	0.000796/0.000796/0.000796/0.000796/0.000796/0.000415/0.000415	67304237/25156076	0.00991/0.000677	2	0	40	0	1195	2	0	1	311	0	0	3	0	0	5	62
ENSMUSG00000059040	Gm5506	MGI:3648653	18	48204989	48208032	w2_echo_mouse_covar_FS	30	NA	NA	NA	NA	NA	NA	NA	NA	NA	NA	NA	NA	NA	NA	NA	NA	NA	0	2	65	0	34	0	0	0	0	0	0	0	0	0	0	96
ENSMUSG00000025034	Trim8	MGI:1933302	19	46576138	46590934	wt_delta_mouse_covar_RV	31	NA	NA	NA	NA	NA	NA	NA	NA	NA	NA	NA	NA	NA	NA	NA	NA	NA	NA	NA	NA	NA	NA	NA	NA	NA	NA	NA	NA	NA	NA	NA	NA	NA
ENSMUSG00000025035	Arl3	MGI:1929699	19	46605599	46647575	wt_delta_mouse_covar_RV	31	ILMN_2786860	10.28	10.1	-0.18	1.18e-12	-0.13	0.26	-0.17	0.11	-0.13	0.24	17659581	4.53e-06	44464865	2.22e-06	50825237/51044278/51055475/51065653/51086996/51089467	0.00186/0.00186/0.00186/0.00186/0.00186/0.00186	NA	NA	NA	NA	NA	NA	NA	NA	NA	NA	NA	NA	NA	NA	NA	NA
ENSMUSG00000025036	Sfxn2	MGI:2137678	19	46647855	46671388	wt_delta_mouse_covar_RV	31	NA	NA	NA	NA	NA	NA	NA	NA	NA	NA	NA	NA	NA	NA	NA	NA	NA	NA	NA	NA	NA	NA	NA	NA	NA	NA	NA	NA	NA	NA	NA	NA	NA
ENSMUSG00000047731	D19Wsu162e	MGI:107577	19	46673574	46731879	wt_delta_mouse_covar_RV	31	ILMN_2416424	11.38	11.5	0.12	0.00011	-0.23	0.04	-0.21	0.053	-0.04	0.74	51608599	0.00276	48212356	3.68e-08	9019040/9041740/9055566/9055697/9056455/9059354/9183622/9210035/9442678/9491381/9517063/9542730/9651140	0.000201/0.000201/0.000201/0.000201/0.000201/0.000201/0.000201/0.000201/0.000201/0.000201/0.000201/0.000201/0.000201	NA	NA	NA	NA	NA	NA	NA	NA	NA	NA	NA	NA	NA	NA	NA	NA
ENSMUSG00000003555	Cyp17a1	MGI:88586	19	46741655	46747464	wt_delta_mouse_covar_RV	31	ILMN_2874352	4.7	4.75	0.05	0.405	-0.01	0.94	-0.07	0.49	-0.1	0.38	31581148	0.000474	38575396/38590175	9.45e-05/9.45e-05	17777913	0.00392	NA	NA	NA	NA	NA	NA	NA	NA	NA	NA	NA	NA	NA	NA	NA	NA
ENSMUSG00000062376	2010012O05Rik	MGI:1913689	19	46764396	46777872	wt_delta_mouse_covar_RV	31	NA	NA	NA	NA	NA	NA	NA	NA	NA	NA	NA	NA	NA	NA	NA	NA	NA	NA	NA	NA	NA	NA	NA	NA	NA	NA	NA	NA	NA	NA	NA	NA	NA
ENSMUSG00000003559	As3mt	MGI:1929882	19	46781933	46815585	wt_delta_mouse_covar_RV	31	ILMN_1247626/ILMN_2707198	9.19/8.14	9.04/7.97	0.9375	0.0541/0.0422	0.04/-0.01	0.72/0.94	0.818182	0.42/0.3	1.22222	0.34/0.44	10156465/10156465	0.00229/0.00472	44705353/44522088	7.53e-06/4.35e-05	10156465/12004509	0.0196/0.0131	NA	NA	NA	NA	NA	NA	NA	NA	NA	NA	NA	NA	NA	NA	NA	NA
ENSMUSG00000064105	Cnnm2	MGI:2151054	19	46836086	46953285	wt_delta_mouse_covar_RV	31	ILMN_1226325	7.56	7.54	-0.02	0.589	-0.11	0.33	0.07	0.49	0.15	0.18	53224126	6.13e-05	24885034/24917412/24917426/24918342/24922786	0.00069/0.00069/0.00069/0.00069/0.00069	54850136	0.000161	NA	NA	NA	NA	NA	NA	NA	NA	NA	NA	NA	NA	NA	NA	NA	NA
ENSMUSG00000025041	Nt5c2	MGI:2178563	19	46961321	47089643	wt_delta_mouse_covar_RV	31	ILMN_2788065/ILMN_2630939	6.04/5.71	6.07/5.88	0.03/0.16	0.393/0.0195	0.06/-0.05	0.59/0.64	3	0.8/0.95	-1.75	0.21/0.5	23823096/21437323/21437508	0.000433/0.00236/0.00236	15853304/10097913	0.00012/0.00144	23549420/3902911	0.00143/0.00405	NA	NA	NA	NA	NA	NA	NA	NA	NA	NA	NA	NA	NA	NA	NA	NA
ENSMUSG00000034336	Ina	MGI:96568	19	47089188	47099817	wt_delta_mouse_covar_RV	31	NA	NA	NA	NA	NA	NA	NA	NA	NA	NA	NA	NA	NA	NA	NA	NA	NA	NA	NA	NA	NA	NA	NA	NA	NA	NA	NA	NA	NA	NA	NA	NA	NA
ENSMUSG00000025050	Pcgf6	MGI:1918291	19	47108109	47125380	wt_delta_mouse_covar_RV	31	NA	NA	NA	NA	NA	NA	NA	NA	NA	NA	NA	NA	NA	NA	NA	NA	NA	NA	NA	NA	NA	NA	NA	NA	NA	NA	NA	NA	NA	NA	NA	NA	NA
ENSMUSG00000025049	Taf5	MGI:2442144	19	47142238	47157969	wt_delta_mouse_covar_RV	31	ILMN_2638968/ILMN_1218205/ILMN_1218425	4.56/6.14/5.05	4.56/6.03/5.02	0/-0.11/-0.04	0.933/0.0288/0.405	0/-0.19/-0.04	0.99/0.083/0.74	0.04/-0.01/0.08	0.73/0.95/0.48	0.02/0.17/0.11	0.87/0.12/0.32	15936046/4536787/26639703	0.00656/0.00149/0.00229	10190834/38705467/11359552	0.000257/0.000481/0.00196	24682478/34941470/26637801	0.00951/0.0022/0.000405	NA	NA	NA	NA	NA	NA	NA	NA	NA	NA	NA	NA	NA	NA	NA	NA
ENSMUSG00000071528	Usmg5	MGI:1891435	19	47157961	47165115	wt_delta_mouse_covar_RV	31	ILMN_1219002	7.12	6.94	-0.18	0.00699	-0.03	0.8	-0.1	0.37	-0.02	0.86	41279675/41286607/41412814	0.00484/0.00484/0.00484	15824279/15824549/15884052/15902475	0.000337/0.000337/0.000337/0.000337	50330898	0.00168	NA	NA	NA	NA	NA	NA	NA	NA	NA	NA	NA	NA	NA	NA	NA	NA
ENSMUSG00000025047	Pdcd11	MGI:1341788	19	47165256	47205633	wt_delta_mouse_covar_RV	31	NA	NA	NA	NA	NA	NA	NA	NA	NA	NA	NA	NA	NA	NA	NA	NA	NA	3	0	11	0	148	5	0	0	0	0	0	2	0	0	6	7
ENSMUSG00000033033	Calhm2	MGI:1919941	19	47179843	47212784	wt_delta_mouse_covar_RV	31	NA	NA	NA	NA	NA	NA	NA	NA	NA	NA	NA	NA	NA	NA	NA	NA	NA	NA	NA	NA	NA	NA	NA	NA	NA	NA	NA	NA	NA	NA	NA	NA	NA
ENSMUSG00000079258	Calhm1	MGI:3643383	19	47215525	47218664	wt_delta_mouse_covar_RV	31	NA	NA	NA	NA	NA	NA	NA	NA	NA	NA	NA	NA	NA	NA	NA	NA	NA	0	0	6	0	13	0	0	0	0	0	0	0	0	0	6	86
ENSMUSG00000091230	Gm6970	MGI:3645322	19	47244959	47245624	wt_delta_mouse_covar_RV	31	NA	NA	NA	NA	NA	NA	NA	NA	NA	NA	NA	NA	NA	NA	NA	NA	NA	0	0	44	0	0	10	0	0	0	0	0	0	0	0	7	30
ENSMUSG00000006435	Neurl1a	MGI:1334263	19	47253310	47333930	wt_delta_mouse_covar_RV	31	NA	NA	NA	NA	NA	NA	NA	NA	NA	NA	NA	NA	NA	NA	NA	NA	NA	0	1	0	0	513	0	0	0	0	0	0	0	0	0	3	46
ENSMUSG00000053617	Sh3pxd2a	MGI:1298393	19	47334664	47538901	wt_delta_mouse_covar_RV	31	NA	NA	NA	NA	NA	NA	NA	NA	NA	NA	NA	NA	NA	NA	NA	NA	NA	28	1	11	0	1475	0	0	0	0	0	0	1	0	0	5	13
ENSMUSG00000042694	Obfc1	MGI:1915581	19	47575528	47611528	wt_delta_mouse_covar_RV	31	NA	NA	NA	NA	NA	NA	NA	NA	NA	NA	NA	NA	NA	NA	NA	NA	NA	1	0	23	0	53	0	0	3	4	0	0	1	0	0	0	6
ENSMUSG00000025060	Slk	MGI:103241	19	47654168	47719736	wt_delta_mouse_covar_RV	31	NA	NA	NA	NA	NA	NA	NA	NA	NA	NA	NA	NA	NA	NA	NA	NA	NA	0	0	14	0	28	0	0	1	2	0	0	0	0	0	0	42
ENSMUSG00000086121	Gm16068	MGI:3802005	19	47680634	47691596	wt_delta_mouse_covar_RV	31	NA	NA	NA	NA	NA	NA	NA	NA	NA	NA	NA	NA	NA	NA	NA	NA	NA	0	0	1	0	18	0	0	1	19	0	0	0	0	0	0	2
ENSMUSG00000025064	Col17a1	MGI:88450	19	47720834	47766584	wt_delta_mouse_covar_RV	31	ILMN_2879995/ILMN_1216228	4.58/4.97	4.58/4.89	0/-0.08	0.912/0.0938	0.21/0.01	0.059/0.91	0.28/0.03	0.009/0.81	0.13/0.07	0.23/0.53	44534650/44536108/44573984/44598057/24457746	0.000223/0.000223/0.000223/0.000223/0.000125	44534650/44536108/44573984/44598057/3270326/3287231/3295723/3301232	1.87e-07/1.87e-07/1.87e-07/1.87e-07/0.00578/0.00578/0.00578/0.00578	21679200/16826899	0.0119/0.00781	0	1	20	0	187	0	0	3	22	0	0	0	0	0	6	91
ENSMUSG00000025066	Sfr1	MGI:1915038	19	47806246	47810078	wt_delta_mouse_covar_RV	31	NA	NA	NA	NA	NA	NA	NA	NA	NA	NA	NA	NA	NA	NA	NA	NA	NA	0	0	0	0	5	0	0	0	0	0	0	0	0	0	0	59
ENSMUSG00000044948	Wdr96	MGI:1289258	19	47812051	47993777	wt_delta_mouse_covar_RV	31	NA	NA	NA	NA	NA	NA	NA	NA	NA	NA	NA	NA	NA	NA	NA	NA	NA	9	1	65	0	386	2	0	15	216	1	0	1	0	1	2	51
ENSMUSG00000025068	Gsto1	MGI:1342273	19	47929460	47939280	wt_delta_mouse_covar_RV	31	NA	NA	NA	NA	NA	NA	NA	NA	NA	NA	NA	NA	NA	NA	NA	NA	NA	0	0	68	0	13	0	0	12	25	0	0	0	0	0	0	91
ENSMUSG00000025069	Gsto2	MGI:1915464	19	47940035	47960814	wt_delta_mouse_covar_RV	31	ILMN_2938904/ILMN_2601758	6.91/5.08	6.64/5.02	4.5	2.28e-06/0.117	-0.85	0.12/0.074	-0.928571	0.22/0.19	0.05/0	0.64/1	60605143/38099595	0.00115/4.1e-05	23461756/23463498/47939163	0.000807/0.000807/6.06e-07	51741162/51797493/21229898	0.000476/0.000476/0.00182	0	1	18	0	43	0	0	0	0	0	0	0	0	0	2	0
ENSMUSG00000079254	Itprip	MGI:3042776	19	47969088	47993789	wt_delta_mouse_covar_RV	31	NA	NA	NA	NA	NA	NA	NA	NA	NA	NA	NA	NA	NA	NA	NA	NA	NA	NA	NA	NA	NA	NA	NA	NA	NA	NA	NA	NA	NA	NA	NA	NA	NA
ENSMUSG00000046585	Ccdc147	MGI:2685815	19	48012202	48109869	wt_delta_mouse_covar_RV	31	NA	NA	NA	NA	NA	NA	NA	NA	NA	NA	NA	NA	NA	NA	NA	NA	NA	3	1	22	0	854	0	0	0	0	0	0	1	0	0	15	53
ENSMUSG00000063434	Sorcs3	MGI:1913923	19	48280515	48879995	wt_delta_mouse_covar_RV	31	ILMN_3101483/ILMN_1233371	4.56/4.65	4.56/4.63	0/-0.01	0.999/0.74	1.5	0.81/0.86	0.08/-0.03	0.45/0.81	0.08/0.01	0.48/0.9	52522910/23656558/23668422/23680296	0.00134/0.000466/0.000466/0.000466	57507800/14434259	0.00012/0.00316	43331865/23654101/23749845/23784700/23785172	0.00795/0.000591/0.000591/0.000591/0.000591	0	0	0	0	1492	0	0	0	0	0	0	0	0	0	2	34
ENSMUSG00000024978	Gpam	MGI:109162	19	55142142	55201824	wt_delta_mouse_covar_RV	32	ILMN_2655954	7.33	7.42	0.1	0.259	0.18	0.096	0.16	0.13	-0.06	0.61	10156465	0.000378	20883346	0.00301	55654853	0.00413	NA	NA	NA	NA	NA	NA	NA	NA	NA	NA	NA	NA	NA	NA	NA	NA
ENSMUSG00000024979	Tectb	MGI:109574	19	55255223	55270803	wt_delta_mouse_covar_RV	32	ILMN_2634484	4.79	4.85	0.06	0.133	0.09	0.42	-0.02	0.85	-0.05	0.63	54843167	2.72e-05	20869479	6.22e-06	16616218	0.00115	NA	NA	NA	NA	NA	NA	NA	NA	NA	NA	NA	NA	NA	NA	NA	NA
ENSMUSG00000055523	Gucy2g	MGI:106025	19	55272787	55315726	wt_delta_mouse_covar_RV	32	ILMN_3116817	4.51	4.5	-0.01	0.65	0.17	0.11	-0.04	0.71	-0.19	0.096	19962714	0.00164	24164791	0.00282	12549170	0.00317	0	0	0	0	137	4	0	0	0	0	0	1	0	0	4	3
ENSMUSG00000024981	Acsl5	MGI:1919129	19	55327859	55371117	wt_delta_mouse_covar_RV	32	ILMN_2892222	10.03	10.14	0.1	0.00237	-0.14	0.21	0.03	0.81	0.18	0.11	22745696	0.000495	17759953	0.00108	20716002	0.0115	0	1	0	0	56	0	0	0	0	0	0	0	0	0	0	10
ENSMUSG00000024982	Zdhhc6	MGI:1914230	19	55364080	55390522	wt_delta_mouse_covar_RV	32	ILMN_3068103/ILMN_3095059	4.69/9.5	4.7/9.47	0.01/-0.03	0.651/0.255	-0.176471	0.8/0.13	0.12/0.04	0.25/0.69	0.14/-0.09	0.22/0.43	52433860/5883789	0.000376/0.000344	11170617/10808194/11569015	0.0358/0.00117/0.00117	30053911/30055667/30057219/26629568	0.00574/0.00574/0.00574/0.028	0	0	0	0	2	0	0	0	0	0	0	0	0	0	0	0
ENSMUSG00000024983	Vti1a	MGI:1855699	19	55390817	55701797	wt_delta_mouse_covar_RV	32	ILMN_2925275/ILMN_2484918/ILMN_2480180	5.15/7.81/7.21	5.19/7.87/7.2	0.04/0.05/-0.01	0.353/0.097/0.883	0/0.11/0.14	0.97/0.33/0.22	0.19/0.09/0.1	0.075/0.4/0.34	0.12/0.05/0	0.27/0.65/1	21011733/55349959/55473243/55894451	0.00682/2.14e-10/2.14e-10/0.000338	17893805/55349959/55473243/55894451	0.000166/3.06e-10/3.06e-10/1.09e-05	61215984/22536465/53224126	0.00403/0.000162/0.0017	15	0	8	0	985	0	0	0	0	0	0	1	0	0	1	1
ENSMUSG00000085200	4930552P12Rik	MGI:1924844	19	55715079	55776694	wt_delta_mouse_covar_RV	32	NA	NA	NA	NA	NA	NA	NA	NA	NA	NA	NA	NA	NA	NA	NA	NA	NA	NA	NA	NA	NA	NA	NA	NA	NA	NA	NA	NA	NA	NA	NA	NA	NA
ENSMUSG00000024985	Tcf7l2	MGI:1202879	19	55816300	56008144	wt_delta_mouse_covar_RV	32	ILMN_2641647/ILMN_3006739	7.91/4.67	7.66/4.63	6.25	6.9e-09/0.133	#DIV/0!	0.23/1	11	0.037/0.84	1.42857	0.36/0.53	21870944/27422610	6.4e-05/0.000185	48117656/48119447/48121283/48122034/48176362/5683205	2.52e-07/2.52e-07/2.52e-07/2.52e-07/2.52e-07/0.00816	57604642/27311682/27419774/27422705	0.0126/0.000143/0.000143/0.000143	1	1	3	0	548	0	0	0	0	0	0	0	0	0	0	25
ENSMUSG00000025075	Habp2	MGI:1196378	19	56361627	56395312	wt_delta_mouse_covar_RV	32	ILMN_1234797/ILMN_2979190	4.55/4.62	4.53/4.63	-2	0.394/0.877	0.02/-0.05	0.85/0.67	0.333333	0.5/0.046	0.363636	0.7/0.33	30053911/30055667/30057219/31581148	0.00355/0.00355/0.00355/0.00345	36704526/36811745/36968248/17777913	0.00534/0.00534/0.00534/0.0142	30402423/59800919	0.000684/0.0119	0	0	15	0	78	0	0	0	0	0	0	0	0	0	0	28
ENSMUSG00000049134	Nrap	MGI:1098765	19	56394525	56464527	wt_delta_mouse_covar_RV	32	ILMN_3138732/ILMN_1235070/ILMN_3061287	10.72/12.7/4.6	10.6/12.58/4.58	-54.5455	0.00202/0.000187/0.454	0.05/-0.17/-0.06	0.63/0.13/0.6	-1.16959	0.86/0.075/0.41	-41.6667	0.65/0.74/0.81	55336498/56407814/15000121	0.000271/1.45e-05/0.0155	27679531/56407978/56420094/45016969	0.00147/1.81e-07/1.81e-07/0.000662	30199799/57444984/53052875	0.000126/0.00103/0.00105	0	0	0	0	365	8	1	0	0	0	0	3	0	0	12	23
ENSMUSG00000092491	Nrap	MGI:1098765	19	56394531	56464525	wt_delta_mouse_covar_RV	32	NA	NA	NA	NA	NA	NA	NA	NA	NA	NA	NA	NA	NA	NA	NA	NA	NA	NA	NA	NA	NA	NA	NA	NA	NA	NA	NA	NA	NA	NA	NA	NA	NA
ENSMUSG00000090990	Gm17197	MGI:4938024	19	56438752	56440731	wt_delta_mouse_covar_RV	32	NA	NA	NA	NA	NA	NA	NA	NA	NA	NA	NA	NA	NA	NA	NA	NA	NA	0	0	19	0	3	0	0	1	4	0	0	0	0	0	0	5
ENSMUSG00000025076	Casp7	MGI:109383	19	56471619	56516834	wt_delta_mouse_covar_RV	32	NA	NA	NA	NA	NA	NA	NA	NA	NA	NA	NA	NA	NA	NA	NA	NA	NA	0	0	5	0	28	1	0	0	0	0	0	0	0	0	0	11
ENSMUSG00000035818	9930023K05Rik	MGI:2443041	19	56536127	56561219	wt_delta_mouse_covar_RV	32	ILMN_1250913/ILMN_2669856	4.69/4.63	4.7/4.62	0.01/-0.01	0.736/0.766	0.333333	0.8/0.43	2.5	0.62/0.82	1	0.86/0.86	57944496/32883321	5.39e-05/0.0153	14730523/14736433/14766627/14939217/14943847/32764191	0.00312/0.00312/0.00312/0.00312/0.00312/0.000925	3863722/15846872	0.00268/0.000556	6	0	37	0	146	3	0	0	0	0	0	1	0	0	4	15
ENSMUSG00000025077	Dclre1a	MGI:1930042	19	56603649	56622516	wt_delta_mouse_covar_RV	32	ILMN_2753242	4.48	4.47	-0.01	0.575	0.11	0.31	-0.23	0.031	-0.24	0.03	24433879	1.99e-05	22114101	0.000427	24097329	1.81e-06	0	1	0	0	13	4	0	0	0	0	0	0	0	0	2	5
ENSMUSG00000025078	Nhlrc2	MGI:1914116	19	56622751	56673336	wt_delta_mouse_covar_RV	32	NA	NA	NA	NA	NA	NA	NA	NA	NA	NA	NA	NA	NA	NA	NA	NA	NA	2	0	16	0	41	0	0	0	0	0	0	0	0	0	0	0
ENSMUSG00000035283	Adrb1	MGI:87937	19	56796862	56799352	wt_delta_mouse_covar_RV	32	ILMN_2710611	5.8	5.53	-0.27	2.23e-06	0.11	0.32	0	0.98	-0.08	0.5	56929423	4.18e-05	35129332	0.000375	18847721	0.00234	NA	NA	NA	NA	NA	NA	NA	NA	NA	NA	NA	NA	NA	NA	NA	NA
ENSMUSG00000067063	Gm6990	MGI:3648860	19	56829489	56829836	wt_delta_mouse_covar_RV	32	NA	NA	NA	NA	NA	NA	NA	NA	NA	NA	NA	NA	NA	NA	NA	NA	NA	NA	NA	NA	NA	NA	NA	NA	NA	NA	NA	NA	NA	NA	NA	NA	NA
ENSMUSG00000035173	A630007B06Rik	MGI:2445022	19	56861971	56896680	wt_delta_mouse_covar_RV	32	NA	NA	NA	NA	NA	NA	NA	NA	NA	NA	NA	NA	NA	NA	NA	NA	NA	NA	NA	NA	NA	NA	NA	NA	NA	NA	NA	NA	NA	NA	NA	NA	NA
ENSMUSG00000025081	Tdrd1	MGI:1933218	19	56900699	56944502	wt_delta_mouse_covar_RV	32	ILMN_2763563/ILMN_2718442	4.49/4.48	4.5/4.5	0.02/0.02	0.333/0.295	0.866667	0.24/0.17	-8	0.14/0.85	-1.22222	0.35/0.42	22220942/20079318	0.00413/0.0104	16233762/55090910	0.00136/0.00141	11787784/55086434/55116014	0.00114/0.000602/0.000602	NA	NA	NA	NA	NA	NA	NA	NA	NA	NA	NA	NA	NA	NA	NA	NA
ENSMUSG00000025082	Vwa2	MGI:2684334	19	56948739	56986568	wt_delta_mouse_covar_RV	32	ILMN_1222725/ILMN_2868838/ILMN_1249134	4.67/4.6/4.53	4.65/4.59/4.52	-200	0.551/0.748/0.758	0.02/-0.18/-0.06	0.89/0.11/0.56	4.14201	0.19/0.015/0.24	7.14286	0.65/0.68/0.2	50162070/50162727/50203520/50205935/58364987/56739841	1.5e-06/1.5e-06/1.5e-06/1.5e-06/0.0163/0.0232	22095728/30402423/21427134	0.00797/0.0032/0.000138	50162070/50162727/50203520/50205935/35084143/15708638	9.58e-05/9.58e-05/9.58e-05/9.58e-05/0.00568/0.0023	NA	NA	NA	NA	NA	NA	NA	NA	NA	NA	NA	NA	NA	NA	NA	NA
ENSMUSG00000025083	Afap1l2	MGI:2147658	19	56986850	57082718	wt_delta_mouse_covar_RV	32	NA	NA	NA	NA	NA	NA	NA	NA	NA	NA	NA	NA	NA	NA	NA	NA	NA	NA	NA	NA	NA	NA	NA	NA	NA	NA	NA	NA	NA	NA	NA	NA	NA
ENSMUSG00000025085	Ablim1	MGI:1194500	19	57107223	57389409	wt_delta_mouse_covar_RV	32	ILMN_2958692/ILMN_1256608/ILMN_2648841/ILMN_1241444	4.49/5.68/4.83/5.2	4.5/5.7/4.79/5.11	0.01/0.02/-0.04/-0.09	0.499/0.693/0.287/0.0152	-138.889	0.34/0.72/0.32/0.11	-1250	0.18/0.51/0.93/0.13	3333.33	0.81/0.94/0.43/0.92	57378431/57398081/57545591/57555201/53186284/40740362/18231792/18234528	0.0253/0.0253/0.0253/0.0253/3.25e-05/0.00182/0.000468/0.000468	15706950/57104121/57104324/57111266/57115169/57115859/57123200/26891397/26907838/49844167	0.000154/4.29e-05/4.29e-05/4.29e-05/4.29e-05/4.29e-05/4.29e-05/0.0128/0.0128/0.00635	20918958/20919020/20923427/20986498/20986924/20988757/21041094/21054362/21061763/21062021/21092594/9984106/4679044/18210603/18210737/18219851	0.0123/0.0123/0.0123/0.0123/0.0123/0.0123/0.0123/0.0123/0.0123/0.0123/0.0123/0.00272/0.00181/0.00185/0.00185/0.00185	NA	NA	NA	NA	NA	NA	NA	NA	NA	NA	NA	NA	NA	NA	NA	NA
