# Supplementary material for: Genetic Dissection of Cardiac Remodeling in an Isoproterenol-Induced Heart Failure Mouse Model
Source: PLoS Genet. 2016 Jul 6;12(7):e1006038. doi: 10.1371/journal.pgen.1006038 (PMC4934852; doi:10.1371/journal.pgen.1006038)
Supplement: S7 Table — Select SNPs from our analysis that exceed the association p-value threshold of < 0.001. (XLSX) [file pgen.1006038.s018.xlsx]

## Sheet: S7 Table.csv
SNP	CHR	BP	P	Beta	analysis	trait	rsID
JAX00000010	1	3125499	0.000156367	-0.0367109	w3_delta_mouse_covar	IVSd	rs30794250
JAX00000012	1	3125767	0.000672443	-0.0330338	w3_delta_mouse_covar	IVSd	rs48310298
JAX00240603	1	3242877	5.60778e-05	-0.0390201	w3_delta_mouse_covar	IVSd	rs46337950
JAX00240645	1	3443202	0.000156367	-0.0367109	w3_delta_mouse_covar	IVSd	rs32681090
JAX00240652	1	3456880	0.000156367	-0.0367109	w3_delta_mouse_covar	IVSd	rs31675929
JAX00240656	1	3465817	0.000271283	-0.0356148	w3_delta_mouse_covar	IVSd	rs31329254
JAX00000036	1	3469348	0.000156367	-0.0367109	w3_delta_mouse_covar	IVSd	rs31382779
JAX00240964	1	5172909	0.000337004	-0.076715	w1_delta_mouse_covar	LVIDd	rs32584911
JAX00000169	1	5252728	0.00058132	-0.073498	w1_delta_mouse_covar	LVIDd	rs31524625
JAX00240978	1	5266302	0.000337004	-0.076715	w1_delta_mouse_covar	LVIDd	rs32256432
JAX00000288	1	6844155	0.000575677	-0.0345054	w3_delta_mouse_covar	IVSd	rs31942216
JAX00241232	1	6898010	0.000575677	-0.0345054	w3_delta_mouse_covar	IVSd	rs32298234
JAX00241233	1	6898060	0.000575677	-0.0345054	w3_delta_mouse_covar	IVSd	rs32575230
JAX00000293	1	6899303	0.000575677	-0.0345054	w3_delta_mouse_covar	IVSd	rs31988022
JAX00241237	1	6919380	0.000575677	-0.0345054	w3_delta_mouse_covar	IVSd	rs30514083
JAX00000294	1	6925321	0.000686483	-0.0344562	w3_delta_mouse_covar	IVSd	rs32244519
JAX00000317	1	7220162	0.000800752	-0.0717146	w1_delta_mouse_covar	LVIDd	rs32199809
JAX00241435	1	8462973	0.000902234	1.83799	w1_echo_mouse_covar	FS	rs32434311
JAX00000406	1	8477830	0.000902234	1.83799	w1_echo_mouse_covar	FS	rs31086508
JAX00000408	1	8484901	0.000902234	1.83799	w1_echo_mouse_covar	FS	rs3679592
JAX00000410	1	8495734	0.000902234	1.83799	w1_echo_mouse_covar	FS	rs30616405
JAX00000411	1	8520542	0.000902234	1.83799	w1_echo_mouse_covar	FS	rs32519990
JAX00000412	1	8520588	0.000902234	1.83799	w1_echo_mouse_covar	FS	rs32205910
JAX00241443	1	8525975	0.000902234	1.83799	w1_echo_mouse_covar	FS	rs31562756
JAX00000413	1	8556253	0.000902234	1.83799	w1_echo_mouse_covar	FS	rs31246218
JAX00241451	1	8557203	0.000902234	1.83799	w1_echo_mouse_covar	FS	rs31385419
JAX00000415	1	8592121	0.000902234	1.83799	w1_echo_mouse_covar	FS	rs31662729
JAX00241456	1	8614655	0.000902234	1.83799	w1_echo_mouse_covar	FS	rs51800981
JAX00241460	1	8642830	0.000902234	1.83799	w1_echo_mouse_covar	FS	rs48500370
JAX00000428	1	8776486	0.000902234	1.83799	w1_echo_mouse_covar	FS	rs6396119
JAX00241496	1	8894635	0.000882808	-0.0320073	w2_delta_mouse_covar	IVSd	rs36780762
JAX00000436	1	8914681	0.000757192	1.85728	w1_echo_mouse_covar	FS	rs30803558
JAX00000437	1	8916100	0.000902234	1.83799	w1_echo_mouse_covar	FS	rs32752687
JAX00241508	1	8919055	0.00033886	-6.77629	w2_delta_mouse_covar	LVM	rs37264905
JAX00000439	1	8940297	0.000882808	-0.0320073	w2_delta_mouse_covar	IVSd	rs31220744
JAX00241511	1	8948244	0.000901302	-0.0319459	w2_delta_mouse_covar	IVSd	rs37874309
JAX00241513	1	8954734	0.000591371	-0.0330566	w2_delta_mouse_covar	IVSd	rs38516851
JAX00241514	1	8969732	0.000882808	-0.0320073	w2_delta_mouse_covar	IVSd	rs36917135
JAX00241515	1	8972082	0.000882808	-0.0320073	w2_delta_mouse_covar	IVSd	rs31557043
JAX00000442	1	8974997	0.000882808	-0.0320073	w2_delta_mouse_covar	IVSd	rs36714281
JAX00000443	1	8988568	0.000882808	-0.0320073	w2_delta_mouse_covar	IVSd	rs32598499
JAX00000444	1	9014245	0.000882808	-0.0320073	w2_delta_mouse_covar	IVSd	rs31052225
JAX00000445	1	9014434	0.000882808	-0.0320073	w2_delta_mouse_covar	IVSd	rs31666082
JAX00241558	1	9238691	0.000870973	-0.071119	w1_delta_mouse_covar	LVIDd	rs32482301
JAX00241592	1	9554208	0.000791449	-0.0350656	w3_delta_mouse_covar	IVSd	rs38194559
JAX00241623	1	9640193	0.000866915	-0.0327463	w3_delta_mouse_covar	IVSd	rs36244633
JAX00241624	1	9651828	0.000866915	-0.0327463	w3_delta_mouse_covar	IVSd	rs38377194
JAX00000492	1	9663014	0.000745051	-0.0331401	w3_delta_mouse_covar	IVSd	rs37640420
JAX00000493	1	9663682	0.000866915	-0.0327463	w3_delta_mouse_covar	IVSd	rs38137796
JAX00241636	1	9701404	0.000758529	2.81274	w1_echo_mouse_covar	FS	rs32460855
JAX00000496	1	9701601	0.000758529	2.81274	w1_echo_mouse_covar	FS	rs32359664
JAX00241643	1	9716383	0.000758529	2.81274	w1_echo_mouse_covar	FS	rs31780353
JAX00000498	1	9736675	0.000758529	2.81274	w1_echo_mouse_covar	FS	rs31460178
JAX00241648	1	9766085	0.000433586	-0.0343828	w3_delta_mouse_covar	IVSd	rs36346304
JAX00241811	1	10803628	6.95283e-05	-0.0379692	w3_delta_mouse_covar	IVSd	rs31902442
JAX00241812	1	10804368	6.95283e-05	-0.0379692	w3_delta_mouse_covar	IVSd	rs31903355
JAX00241863	1	11123948	0.00033763	-0.0347134	w3_delta_mouse_covar	IVSd	rs31931971
JAX00241879	1	11170614	0.000598514	-0.0343135	w3_delta_mouse_covar	IVSd	rs31936335
JAX00241881	1	11174557	0.000598514	-0.0343135	w3_delta_mouse_covar	IVSd	rs31939539
JAX00241882	1	11176854	0.000598514	-0.0343135	w3_delta_mouse_covar	IVSd	rs31939568
JAX00241924	1	11347261	0.000598514	-0.0343135	w3_delta_mouse_covar	IVSd	rs46856985
JAX00000624	1	11425979	0.000598514	-0.0343135	w3_delta_mouse_covar	IVSd	rs36253809
JAX00241949	1	11455043	0.000591732	-0.0344868	w3_delta_mouse_covar	IVSd	rs36705520
JAX00241961	1	11507077	0.000430451	-0.0349646	w3_delta_mouse_covar	IVSd	rs38712745
JAX00242198	1	12932503	0.000517087	-0.0743515	w1_delta_mouse_covar	LVIDd	rs37014568
JAX00242417	1	13623989	0.000117193	-0.082052	w1_delta_mouse_covar	LVIDd	rs31775122
JAX00242422	1	13641446	0.000117193	-0.082052	w1_delta_mouse_covar	LVIDd	rs30553256
JAX00242423	1	13644220	4.71633e-05	-0.0865768	w1_delta_mouse_covar	LVIDd	rs48571920
JAX00242429	1	13649564	0.000117193	-0.082052	w1_delta_mouse_covar	LVIDd	rs47596354
JAX00242439	1	13698010	8.64822e-05	-0.083557	w1_delta_mouse_covar	LVIDd	rs31058257
JAX00242441	1	13698071	9.51224e-05	-0.0832871	w1_delta_mouse_covar	LVIDd	rs31590731
JAX00000796	1	13707252	4.71633e-05	-0.0865768	w1_delta_mouse_covar	LVIDd	rs32766767
JAX00000797	1	13718274	0.000117193	-0.082052	w1_delta_mouse_covar	LVIDd	rs32246414
JAX00242443	1	13730035	0.000139275	-0.0820726	w1_delta_mouse_covar	LVIDd	rs48065741
JAX00242450	1	13769546	0.000218576	-0.0789656	w1_delta_mouse_covar	LVIDd	rs3670261
JAX00242475	1	13831954	0.000218576	-0.0789656	w1_delta_mouse_covar	LVIDd	rs47959891
JAX00242481	1	13846079	0.000117193	-0.082052	w1_delta_mouse_covar	LVIDd	rs46580479
JAX00242516	1	14052882	0.000261348	-0.0790026	w1_delta_mouse_covar	LVIDd	rs30555347
JAX00000823	1	14065376	0.000238697	-0.0789849	w1_delta_mouse_covar	LVIDd	rs50406492
JAX00000824	1	14067111	0.000238697	-0.0789849	w1_delta_mouse_covar	LVIDd	rs32654908
JAX00000827	1	14118585	0.000238697	-0.0789849	w1_delta_mouse_covar	LVIDd	rs31378775
JAX00242524	1	14127277	0.000238697	-0.0789849	w1_delta_mouse_covar	LVIDd	rs31599778
JAX00000828	1	14133823	0.000316898	-0.0775255	w1_delta_mouse_covar	LVIDd	rs31914787
JAX00000830	1	14151054	0.000238697	-0.0789849	w1_delta_mouse_covar	LVIDd	rs30612310
JAX00000832	1	14195061	0.000238697	-0.0789849	w1_delta_mouse_covar	LVIDd	rs3720657
JAX00000833	1	14195603	0.000117193	-0.082052	w1_delta_mouse_covar	LVIDd	rs31959373
JAX00242535	1	14205067	0.000117193	-0.082052	w1_delta_mouse_covar	LVIDd	rs31602051
JAX00000834	1	14206892	0.000117193	-0.082052	w1_delta_mouse_covar	LVIDd	rs31187559
JAX00242537	1	14214035	0.000117193	-0.082052	w1_delta_mouse_covar	LVIDd	rs31961254
JAX00000836	1	14217106	0.000117193	-0.082052	w1_delta_mouse_covar	LVIDd	rs3695160
JAX00000848	1	14383586	0.000117193	-0.082052	w1_delta_mouse_covar	LVIDd	rs31979498
JAX00000858	1	14532212	0.000238697	-0.0789849	w1_delta_mouse_covar	LVIDd	rs31789560
JAX00000859	1	14532406	0.000238697	-0.0789849	w1_delta_mouse_covar	LVIDd	rs32222715
JAX00242586	1	14533976	0.000238697	-0.0789849	w1_delta_mouse_covar	LVIDd	rs31984541
JAX00242588	1	14534251	0.000238697	-0.0789849	w1_delta_mouse_covar	LVIDd	rs31986156
JAX00242589	1	14534350	0.000238697	-0.0789849	w1_delta_mouse_covar	LVIDd	rs31986159
JAX00242590	1	14534527	0.000238697	-0.0789849	w1_delta_mouse_covar	LVIDd	rs31986162
JAX00242592	1	14558862	0.000238697	-0.0789849	w1_delta_mouse_covar	LVIDd	rs31987238
JAX00243134	1	17367509	0.000565815	-0.0737308	w1_delta_mouse_covar	LVIDd	rs30471055
JAX00001091	1	17626862	0.000197708	-0.0801238	w1_delta_mouse_covar	LVIDd	rs32211799
JAX00243194	1	17646650	0.000426835	-0.0761936	w1_delta_mouse_covar	LVIDd	rs32212657
JAX00243437	1	19019130	0.000665576	-0.0731737	w1_delta_mouse_covar	LVIDd	rs30672888
JAX00001196	1	19036075	0.000668512	-0.0736319	w1_delta_mouse_covar	LVIDd	rs32244517
JAX00001251	1	19773504	0.000565014	-3.21877	w2_delta_mouse_covar	FS	rs32745507
JAX00243611	1	19954917	0.000944631	-3.09139	w2_delta_mouse_covar	FS	rs46914281
JAX00001295	1	20347894	0.000584181	-3.01854	w2_delta_mouse_covar	FS	rs33859705
JAX00001313	1	20597194	0.000627598	-0.0728474	w1_delta_mouse_covar	LVIDd	rs32112618
JAX00243756	1	20607612	0.000416483	-0.0756332	w1_delta_mouse_covar	LVIDd	rs51784571
JAX00243922	1	21222344	0.000713964	-0.10751	w3_delta_mouse_covar	LVIDd	rs32687617
JAX00243967	1	21445311	0.000291953	0.000914071	wt_ctrl_mouse_covar	RV	rs32255254
JAX00244009	1	21638555	0.000236889	0.00121352	wt_iso_mouse_covar	RV	rs32277097
JAX00001493	1	23050176	0.000690433	0.00412041	wt_ctrl_mouse_covar	LV	rs32395246
JAX00001493	1	23050176	0.000871686	0.00482438	wt_ctrl_mouse_covar	TH	rs32395246
JAX00001578	1	24185351	0.000187408	0.00474864	wt_ctrl_mouse_covar	LV	rs6165427
JAX00001659	1	25319389	0.000147458	0.00422559	wt_ctrl_mouse_covar	LV	rs32473181
JAX00001659	1	25319389	0.000809201	0.00451832	wt_ctrl_mouse_covar	TH	rs32473181
JAX00001660	1	25338779	4.09629e-05	0.00482852	wt_ctrl_mouse_covar	LV	rs32482081
JAX00001660	1	25338779	0.000212626	0.00525686	wt_ctrl_mouse_covar	TH	rs32482081
JAX00001661	1	25339244	3.51384e-05	0.004881	wt_ctrl_mouse_covar	LV	rs32475647
JAX00001661	1	25339244	0.000195	0.00530253	wt_ctrl_mouse_covar	TH	rs32475647
JAX00244799	1	25360850	3.51384e-05	0.004881	wt_ctrl_mouse_covar	LV	rs6316658
JAX00244799	1	25360850	0.000195	0.00530253	wt_ctrl_mouse_covar	TH	rs6316658
JAX00244809	1	25372849	4.09629e-05	0.00482852	wt_ctrl_mouse_covar	LV	rs32483359
JAX00244809	1	25372849	0.000212626	0.00525686	wt_ctrl_mouse_covar	TH	rs32483359
JAX00244811	1	25375914	3.61936e-05	0.00473052	wt_ctrl_mouse_covar	LV	rs32481535
JAX00244811	1	25375914	0.000222071	0.00511322	wt_ctrl_mouse_covar	TH	rs32481535
JAX00001665	1	25400957	0.000343614	0.00420361	wt_ctrl_mouse_covar	LV	rs32483433
JAX00001676	1	25547115	0.000779021	5.17522	w1_delta_mouse_covar	LVM	rs30746145
JAX00001677	1	25554836	0.00046559	5.38651	w1_delta_mouse_covar	LVM	rs32503846
JAX00244859	1	25563966	0.000779021	5.17522	w1_delta_mouse_covar	LVM	rs32505182
JAX00001690	1	25730327	0.00031697	0.00459466	wt_ctrl_mouse_covar	LV	rs32508441
JAX00244897	1	25736626	0.00031697	0.00459466	wt_ctrl_mouse_covar	LV	rs32523469
JAX00244899	1	25737078	0.000779257	0.0042198	wt_ctrl_mouse_covar	LV	rs32525956
JAX00244900	1	25737325	0.000388816	0.00452875	wt_ctrl_mouse_covar	LV	rs32526656
JAX00001692	1	25754788	0.00031697	0.00459466	wt_ctrl_mouse_covar	LV	rs31553678
JAX00244917	1	25761128	0.00031697	0.00459466	wt_ctrl_mouse_covar	LV	rs32533219
JAX00244934	1	25822837	0.000621666	0.00431487	wt_ctrl_mouse_covar	LV	rs32543375
JAX00244935	1	25823769	0.000621666	0.00431487	wt_ctrl_mouse_covar	LV	rs31470849
JAX00244944	1	25837230	0.00031697	0.00459466	wt_ctrl_mouse_covar	LV	rs31948040
JAX00001725	1	26219050	0.000552166	0.00435576	wt_ctrl_mouse_covar	LV	rs32413919
JAX00001729	1	26241737	0.000759693	0.00454511	wt_ctrl_mouse_covar	LV	rs3691157
JAX00245033	1	26271107	0.000759693	0.00454511	wt_ctrl_mouse_covar	LV	rs30658805
JAX00001731	1	26294215	0.00071399	0.00436963	wt_ctrl_mouse_covar	LV	rs31595587
JAX00001745	1	26461179	0.000747712	5.26093	w1_delta_mouse_covar	LVM	rs30713492
JAX00001745	1	26461179	0.000453103	-0.00280294	wt_ctrl_mouse_covar	LV	rs30713492
JAX00245061	1	26466197	0.000189868	5.97898	w1_delta_mouse_covar	LVM	rs30949988
JAX00245063	1	26467051	0.0002588	-6.04947	w1_delta_mouse_covar	LVM	rs32479024
JAX00245065	1	26469363	0.000139012	5.88472	w1_delta_mouse_covar	LVM	rs36429381
JAX00001748	1	26504941	0.00017698	5.79109	w1_delta_mouse_covar	LVM	rs32557207
JAX00001748	1	26504941	0.000850986	-0.00269273	wt_ctrl_mouse_covar	LV	rs32557207
JAX00001750	1	26520446	0.000523142	5.64998	w1_delta_mouse_covar	LVM	rs30908743
JAX00001751	1	26537862	0.000326408	-5.96758	w1_delta_mouse_covar	LVM	rs32508436
JAX00001752	1	26554810	0.00017698	5.79109	w1_delta_mouse_covar	LVM	rs32520211
JAX00001752	1	26554810	0.000850986	-0.00269273	wt_ctrl_mouse_covar	LV	rs32520211
JAX00245073	1	26564603	0.000383799	5.50701	w1_delta_mouse_covar	LVM	rs36504858
JAX00245073	1	26564603	0.000738864	-0.00270929	wt_ctrl_mouse_covar	LV	rs36504858
JAX00001767	1	26780378	0.000300231	5.61645	w1_delta_mouse_covar	LVM	rs31994806
JAX00001767	1	26780378	0.000855079	-0.00267588	wt_ctrl_mouse_covar	LV	rs31994806
JAX00001768	1	26781042	0.00017698	5.79109	w1_delta_mouse_covar	LVM	rs32482849
JAX00001768	1	26781042	0.000850986	-0.00269273	wt_ctrl_mouse_covar	LV	rs32482849
JAX00001769	1	26784753	0.000657495	-5.71168	w1_delta_mouse_covar	LVM	rs32450464
JAX00001770	1	26795285	0.000315848	-6.03349	w1_delta_mouse_covar	LVM	rs31031248
JAX00001771	1	26809613	0.00017698	5.79109	w1_delta_mouse_covar	LVM	rs32039662
JAX00001771	1	26809613	0.000850986	-0.00269273	wt_ctrl_mouse_covar	LV	rs32039662
JAX00001777	1	26900823	0.000238578	5.8778	w1_delta_mouse_covar	LVM	rs50302649
JAX00001778	1	26901885	0.000565722	5.5638	w1_delta_mouse_covar	LVM	rs32131360
JAX00001782	1	26970988	0.000293902	-6.01051	w1_delta_mouse_covar	LVM	rs31404874
JAX00001783	1	26971726	5.21753e-05	0.00534062	wt_ctrl_mouse_covar	LV	rs32690114
JAX00001783	1	26971726	0.000568366	0.00552158	wt_ctrl_mouse_covar	TH	rs32690114
JAX00001784	1	26978151	5.21753e-05	0.00534062	wt_ctrl_mouse_covar	LV	rs31306235
JAX00001784	1	26978151	0.000568366	0.00552158	wt_ctrl_mouse_covar	TH	rs31306235
JAX00001785	1	27017113	5.21753e-05	0.00534062	wt_ctrl_mouse_covar	LV	rs32766367
JAX00001785	1	27017113	0.000568366	0.00552158	wt_ctrl_mouse_covar	TH	rs32766367
JAX00001786	1	27017308	5.21753e-05	0.00534062	wt_ctrl_mouse_covar	LV	rs32500967
JAX00001786	1	27017308	0.000568366	0.00552158	wt_ctrl_mouse_covar	TH	rs32500967
JAX00001787	1	27017925	5.21753e-05	0.00534062	wt_ctrl_mouse_covar	LV	rs46341100
JAX00001787	1	27017925	0.000568366	0.00552158	wt_ctrl_mouse_covar	TH	rs46341100
JAX00001789	1	27045433	5.21753e-05	0.00534062	wt_ctrl_mouse_covar	LV	rs50896328
JAX00001789	1	27045433	0.000568366	0.00552158	wt_ctrl_mouse_covar	TH	rs50896328
JAX00001790	1	27064064	5.21753e-05	0.00534062	wt_ctrl_mouse_covar	LV	rs30473784
JAX00001790	1	27064064	0.000568366	0.00552158	wt_ctrl_mouse_covar	TH	rs30473784
JAX00001791	1	27082489	5.21753e-05	0.00534062	wt_ctrl_mouse_covar	LV	rs51047471
JAX00001791	1	27082489	0.000568366	0.00552158	wt_ctrl_mouse_covar	TH	rs51047471
JAX00001792	1	27083609	5.21753e-05	0.00534062	wt_ctrl_mouse_covar	LV	rs50950019
JAX00001792	1	27083609	0.000568366	0.00552158	wt_ctrl_mouse_covar	TH	rs50950019
JAX00245154	1	27129375	0.000372148	5.65105	w1_delta_mouse_covar	LVM	rs32657887
JAX00245154	1	27129375	0.000929988	-0.0027095	wt_ctrl_mouse_covar	LV	rs32657887
JAX00001796	1	27138720	0.000300231	5.61645	w1_delta_mouse_covar	LVM	rs30990677
JAX00001796	1	27138720	0.000855079	-0.00267588	wt_ctrl_mouse_covar	LV	rs30990677
JAX00245157	1	27143491	0.000480234	5.53322	w1_delta_mouse_covar	LVM	rs30797238
JAX00245157	1	27143491	0.000883594	-0.0027218	wt_ctrl_mouse_covar	LV	rs30797238
JAX00001797	1	27167652	0.000611335	5.44104	w1_delta_mouse_covar	LVM	rs32759848
JAX00001797	1	27167652	0.00074861	-0.00275769	wt_ctrl_mouse_covar	LV	rs32759848
JAX00001799	1	27177668	0.000326408	-5.96758	w1_delta_mouse_covar	LVM	rs13475779
JAX00245160	1	27179497	0.000782578	5.34623	w1_delta_mouse_covar	LVM	rs31740313
JAX00245160	1	27179497	0.000404783	-0.00288324	wt_ctrl_mouse_covar	LV	rs31740313
JAX00245173	1	27303919	0.000686459	5.41956	w1_delta_mouse_covar	LVM	rs51333891
JAX00245173	1	27303919	0.000730025	-0.00276357	wt_ctrl_mouse_covar	LV	rs51333891
JAX00001809	1	27321156	0.000595976	-0.00278894	wt_ctrl_mouse_covar	LV	rs3677683
JAX00001810	1	27321206	0.000595976	-0.00278894	wt_ctrl_mouse_covar	LV	rs3692609
JAX00245178	1	27335321	0.000595976	-0.00278894	wt_ctrl_mouse_covar	LV	rs47220576
JAX00245179	1	27335785	0.000595976	-0.00278894	wt_ctrl_mouse_covar	LV	rs32770406
JAX00188694	1	27339109	0.000595976	-0.00278894	wt_ctrl_mouse_covar	LV	rs46834666
JAX00001811	1	27344506	0.000595976	-0.00278894	wt_ctrl_mouse_covar	LV	rs32052675
JAX00001812	1	27377667	0.00098384	-5.48979	w1_delta_mouse_covar	LVM	rs51023747
JAX00001813	1	27379166	0.00098384	-5.48979	w1_delta_mouse_covar	LVM	rs48035732
JAX00001819	1	27443213	0.00098384	-5.48979	w1_delta_mouse_covar	LVM	rs51764452
JAX00001821	1	27495531	0.000495422	-5.83507	w1_delta_mouse_covar	LVM	rs32637331
JAX00001822	1	27512066	0.00098384	-5.48979	w1_delta_mouse_covar	LVM	rs31112035
JAX00001823	1	27512139	0.00098384	-5.48979	w1_delta_mouse_covar	LVM	rs32643460
JAX00001824	1	27514618	0.00098384	-5.48979	w1_delta_mouse_covar	LVM	rs31436181
JAX00001825	1	27532229	0.000820494	-5.6388	w1_delta_mouse_covar	LVM	rs31005083
JAX00188695	1	27533797	0.000469296	5.44933	w1_delta_mouse_covar	LVM	rs32067325
JAX00245200	1	27549353	0.00098384	-5.48979	w1_delta_mouse_covar	LVM	rs48939905
JAX00001827	1	27567781	0.00098384	-5.48979	w1_delta_mouse_covar	LVM	rs6204193
JAX00001830	1	27612919	0.00098384	-5.48979	w1_delta_mouse_covar	LVM	rs32005780
JAX00001833	1	27637998	0.000788876	5.63257	w1_delta_mouse_covar	LVM	rs32015897
JAX00245212	1	27660198	0.000377821	-5.92189	w1_delta_mouse_covar	LVM	rs32738693
JAX00001836	1	27674155	0.000601443	-5.71635	w1_delta_mouse_covar	LVM	rs31873639
JAX00001837	1	27674855	0.00098384	-5.48979	w1_delta_mouse_covar	LVM	rs32294497
JAX00001838	1	27689042	0.00098384	-5.48979	w1_delta_mouse_covar	LVM	rs33859596
JAX00001839	1	27730678	0.00098384	-5.48979	w1_delta_mouse_covar	LVM	rs31939993
JAX00245223	1	27739334	0.000788876	5.63257	w1_delta_mouse_covar	LVM	rs30995235
JAX00245224	1	27740927	0.000788876	5.63257	w1_delta_mouse_covar	LVM	rs48121904
JAX00245262	1	28040971	0.000999552	0.00403286	wt_ctrl_mouse_covar	LV	rs49790294
JAX00001872	1	28153857	9.58059e-05	0.034665	w1_delta_mouse_covar	IVSd	rs13475782
JAX00001872	1	28153857	2.84977e-05	6.45295	w1_delta_mouse_covar	LVM	rs13475782
JAX00001912	1	28694680	4.5479e-05	6.26927	w1_delta_mouse_covar	LVM	rs31183343
JAX00245334	1	28758774	0.000178095	5.91479	w1_delta_mouse_covar	LVM	rs32606218
JAX00245336	1	28769073	0.000178095	5.91479	w1_delta_mouse_covar	LVM	rs32608850
JAX00001918	1	28776579	0.000178095	5.91479	w1_delta_mouse_covar	LVM	rs32543188
JAX00001919	1	28777839	0.0001412	6.00733	w1_delta_mouse_covar	LVM	rs31771176
JAX00245338	1	28792292	3.16843e-05	6.32868	w1_delta_mouse_covar	LVM	rs6222855
JAX00245345	1	28834523	4.5479e-05	6.26927	w1_delta_mouse_covar	LVM	rs30951994
JAX00245346	1	28837314	0.000123456	5.94498	w1_delta_mouse_covar	LVM	rs31518728
JAX00188696	1	28876714	4.5479e-05	6.26927	w1_delta_mouse_covar	LVM	rs30849679
JAX00188697	1	28928350	4.5479e-05	6.26927	w1_delta_mouse_covar	LVM	rs32694056
JAX00245359	1	28943099	7.0351e-05	6.13754	w1_delta_mouse_covar	LVM	rs32627395
JAX00245359	1	28943099	0.00090302	-0.00270358	wt_ctrl_mouse_covar	LV	rs32627395
JAX00001932	1	28958204	4.5479e-05	6.26927	w1_delta_mouse_covar	LVM	rs32454479
JAX00001933	1	28961078	4.5479e-05	6.26927	w1_delta_mouse_covar	LVM	rs30513971
JAX00245362	1	29000479	0.000401311	5.56772	w1_delta_mouse_covar	LVM	rs32626498
JAX00001936	1	29011631	4.313e-05	6.32891	w1_delta_mouse_covar	LVM	rs31552241
JAX00001937	1	29016244	4.5479e-05	6.26927	w1_delta_mouse_covar	LVM	rs6153605
JAX00245367	1	29016450	3.02555e-05	6.41871	w1_delta_mouse_covar	LVM	rs6154693
JAX00001947	1	29156449	0.000971794	5.45081	w1_delta_mouse_covar	LVM	rs31485278
JAX00001947	1	29156449	0.000753785	6.16982	w3_delta_mouse_covar	LVM	rs31485278
JAX00245457	1	29786034	0.000964171	0.00405056	wt_ctrl_mouse_covar	LV	rs32666541
JAX00001999	1	29853096	0.00050657	5.44972	w1_delta_mouse_covar	LVM	rs32165922
JAX00002001	1	29886600	0.000286611	5.7174	w1_delta_mouse_covar	LVM	rs3653504
JAX00002002	1	29901940	0.000286611	5.7174	w1_delta_mouse_covar	LVM	rs6310140
JAX00002003	1	29903330	0.000286611	5.7174	w1_delta_mouse_covar	LVM	rs31199191
JAX00002004	1	29930643	0.000278749	5.73541	w1_delta_mouse_covar	LVM	rs32080125
JAX00002005	1	29941004	0.000286611	5.7174	w1_delta_mouse_covar	LVM	rs32075750
JAX00188698	1	30178165	0.000286611	5.7174	w1_delta_mouse_covar	LVM	rs32730208
JAX00245513	1	30200056	0.000713024	-7.42871	w3_delta_mouse_covar	LVM	rs31047022
JAX00245513	1	30200056	3.24944e-05	-0.0405291	w3_echo_mouse_covar	IVSd	rs31047022
JAX00002067	1	30767351	0.000732861	6.17769	w3_delta_mouse_covar	LVM	rs6237824
JAX00002073	1	30842601	0.000690699	0.0044119	wt_ctrl_mouse_covar	LV	rs31095371
JAX00002077	1	30889945	0.000517087	-0.0743515	w1_delta_mouse_covar	LVIDd	rs31445625
JAX00002079	1	30920543	0.000773591	-5.59694	w1_delta_mouse_covar	LVM	rs32686473
JAX00245610	1	31000764	0.000964171	0.00405056	wt_ctrl_mouse_covar	LV	rs32694806
JAX00245621	1	31086021	0.000964171	0.00405056	wt_ctrl_mouse_covar	LV	rs32696998
JAX00245622	1	31088895	0.000964171	0.00405056	wt_ctrl_mouse_covar	LV	rs32698549
JAX00245626	1	31102145	0.000964171	0.00405056	wt_ctrl_mouse_covar	LV	rs32697661
JAX00245628	1	31104761	0.00090173	5.42213	w1_delta_mouse_covar	LVM	rs32702264
JAX00245631	1	31105548	0.00090173	5.42213	w1_delta_mouse_covar	LVM	rs32697061
JAX00245639	1	31115144	0.00065235	5.3793	w1_delta_mouse_covar	LVM	rs31567661
JAX00188703	1	31115628	0.000385696	5.64672	w1_delta_mouse_covar	LVM	rs31935324
JAX00002094	1	31128040	0.000441553	0.0044936	wt_ctrl_mouse_covar	LV	rs30850285
JAX00002095	1	31128096	0.000441553	0.0044936	wt_ctrl_mouse_covar	LV	rs31569918
JAX00245647	1	31142051	0.000441553	0.0044936	wt_ctrl_mouse_covar	LV	rs32705453
JAX00245648	1	31142117	0.000441553	0.0044936	wt_ctrl_mouse_covar	LV	rs32706196
JAX00002096	1	31143392	0.000441553	0.0044936	wt_ctrl_mouse_covar	LV	rs30598751
JAX00245651	1	31145538	0.000441553	0.0044936	wt_ctrl_mouse_covar	LV	rs32704674
JAX00002097	1	31154633	0.000441553	0.0044936	wt_ctrl_mouse_covar	LV	rs31732681
JAX00002098	1	31159814	0.000441553	0.0044936	wt_ctrl_mouse_covar	LV	rs31328083
JAX00245661	1	31191572	0.000441553	0.0044936	wt_ctrl_mouse_covar	LV	rs32707074
JAX00245663	1	31194282	0.000346642	0.00459626	wt_ctrl_mouse_covar	LV	rs31698031
JAX00245663	1	31194282	0.000678952	0.00524649	wt_ctrl_mouse_covar	TH	rs31698031
JAX00002101	1	31195813	0.000441553	0.0044936	wt_ctrl_mouse_covar	LV	rs3670177
JAX00002102	1	31214511	0.000535323	0.00444979	wt_ctrl_mouse_covar	LV	rs32708211
JAX00002102	1	31214511	0.000976582	0.00508819	wt_ctrl_mouse_covar	TH	rs32708211
JAX00245666	1	31216539	0.000424349	0.00452935	wt_ctrl_mouse_covar	LV	rs32711953
JAX00245666	1	31216539	0.000762901	0.00519513	wt_ctrl_mouse_covar	TH	rs32711953
JAX00002104	1	31243140	0.000501445	0.00448847	wt_ctrl_mouse_covar	LV	rs32411079
JAX00245672	1	31260106	0.000501445	0.00448847	wt_ctrl_mouse_covar	LV	rs31713498
JAX00245676	1	31267234	0.000441553	0.0044936	wt_ctrl_mouse_covar	LV	rs32716771
JAX00245677	1	31270208	0.000520486	0.00448181	wt_ctrl_mouse_covar	LV	rs32715580
JAX00245678	1	31270269	0.000605205	0.00427091	wt_ctrl_mouse_covar	LV	rs32190314
JAX00245679	1	31270349	0.000501445	0.00448847	wt_ctrl_mouse_covar	LV	rs32229495
JAX00002106	1	31273310	0.000424349	0.00452935	wt_ctrl_mouse_covar	LV	rs31399762
JAX00002106	1	31273310	0.000762901	0.00519513	wt_ctrl_mouse_covar	TH	rs31399762
JAX00002108	1	31283944	0.000520486	0.00448181	wt_ctrl_mouse_covar	LV	rs32592748
JAX00002128	1	31565158	0.000629549	-2.45347	w1_echo_mouse_covar	FS	rs32614204
JAX00002187	1	32373527	0.000254864	-0.0780159	w1_delta_mouse_covar	LVIDd	rs30985589
JAX00245795	1	32384600	0.000254864	-0.0780159	w1_delta_mouse_covar	LVIDd	rs32478630
JAX00002194	1	32452666	0.000169319	-0.0798815	w1_delta_mouse_covar	LVIDd	rs32330204
JAX00002300	1	33855319	0.000641171	-0.0743575	w1_delta_mouse_covar	LVIDd	rs32103389
JAX00246229	1	34168751	0.000984348	6.17873	w3_delta_mouse_covar	LVM	rs37187115
JAX00246273	1	34271500	0.000254864	-0.0780159	w1_delta_mouse_covar	LVIDd	rs31804502
JAX00246298	1	34361874	0.000254864	-0.0780159	w1_delta_mouse_covar	LVIDd	rs30652562
JAX00002341	1	34401618	0.000254864	-0.0780159	w1_delta_mouse_covar	LVIDd	rs31194996
JAX00002342	1	34402495	0.000352387	-0.0776655	w1_delta_mouse_covar	LVIDd	rs31468143
JAX00246311	1	34424288	0.000261073	-0.0781372	w1_delta_mouse_covar	LVIDd	rs32316322
JAX00246366	1	34627943	0.000928551	-0.0335912	w1_echo_mouse_covar	IVSd	rs38492977
JAX00246370	1	34628119	0.000928551	-0.0335912	w1_echo_mouse_covar	IVSd	rs37273636
JAX00246371	1	34628608	0.000790351	-0.0341722	w1_echo_mouse_covar	IVSd	rs38465221
JAX00246374	1	34628722	0.000928551	-0.0335912	w1_echo_mouse_covar	IVSd	rs36261539
JAX00188709	1	34695689	0.000721994	5.84256	w1_delta_mouse_covar	LVM	rs31721967
JAX00246415	1	34762182	0.000510563	-0.0322242	w1_delta_mouse_covar	IVSd	rs37116548
JAX00246417	1	34762832	0.000510563	-0.0322242	w1_delta_mouse_covar	IVSd	rs38276543
JAX00002368	1	34763698	0.000385098	-0.0329559	w1_delta_mouse_covar	IVSd	rs30609154
JAX00246419	1	34768259	0.000385098	-0.0329559	w1_delta_mouse_covar	IVSd	rs32124424
JAX00246424	1	34789166	0.00025475	-0.0347719	w1_delta_mouse_covar	IVSd	rs38554643
JAX00246424	1	34789166	0.000146967	-0.0404665	w1_echo_mouse_covar	IVSd	rs38554643
JAX00246450	1	34843431	0.000781089	5.74092	w1_delta_mouse_covar	LVM	rs30466664
JAX00246451	1	34843964	0.000781089	5.74092	w1_delta_mouse_covar	LVM	rs32678694
JAX00002385	1	35025430	0.000458049	-8.00086	w3_delta_mouse_covar	LVM	rs32244183
JAX00246546	1	35113753	0.000270935	6.07655	w1_delta_mouse_covar	LVM	rs51748811
JAX00002401	1	35207658	0.000104367	6.40163	w1_delta_mouse_covar	LVM	rs3691773
JAX00246580	1	35220084	0.000104367	6.40163	w1_delta_mouse_covar	LVM	rs37103190
JAX00247358	1	37573918	0.000362796	5.84203	w1_delta_mouse_covar	LVM	rs31550546
JAX00002658	1	38641808	0.000899576	5.357	w1_delta_mouse_covar	LVM	rs3726357
JAX00247609	1	38643061	0.000899576	5.357	w1_delta_mouse_covar	LVM	rs45969272
JAX00247811	1	39159517	0.000677265	-6.77288	w1_delta_mouse_covar	LVM	rs33108516
JAX00247811	1	39159517	0.000273423	-8.39118	w1_echo_mouse_covar	LVM	rs33108516
JAX00247819	1	39175337	0.000478904	-9.87557	w3_echo_mouse_covar	LVM	rs30494992
JAX00247858	1	39282426	0.000478904	-9.87557	w3_echo_mouse_covar	LVM	rs33125882
JAX00247866	1	39290884	0.000675401	5.61515	w1_delta_mouse_covar	LVM	rs31354431
JAX00248217	1	40433371	0.000777469	-9.84333	w3_echo_mouse_covar	LVM	rs47296905
JAX00248251	1	40496229	0.000995674	-9.44748	w3_echo_mouse_covar	LVM	rs3022780
JAX00248268	1	40549327	0.000295369	0.0344604	w2_echo_mouse_covar	IVSd	rs49821581
JAX00248268	1	40549327	1.82716e-05	0.000993346	wt_ctrl_mouse_covar	RV	rs49821581
JAX00248269	1	40549340	3.23045e-05	0.000996861	wt_ctrl_mouse_covar	RV	rs51927523
JAX00248281	1	40580361	0.000959882	-9.0266	w3_echo_mouse_covar	LVM	rs51092352
JAX00002991	1	43082509	0.000738686	-0.0751638	w1_delta_mouse_covar	LVIDd	rs30996837
JAX00002993	1	43090404	0.000738686	-0.0751638	w1_delta_mouse_covar	LVIDd	rs31711511
JAX00248840	1	43093838	0.000270551	-0.0808831	w1_delta_mouse_covar	LVIDd	rs32581182
JAX00248841	1	43094798	0.000738686	-0.0751638	w1_delta_mouse_covar	LVIDd	rs31924793
JAX00248843	1	43103831	0.000786778	-0.0756771	w1_delta_mouse_covar	LVIDd	rs46621110
JAX00248844	1	43104026	0.000738686	-0.0751638	w1_delta_mouse_covar	LVIDd	rs48347934
JAX00248845	1	43104453	0.000738686	-0.0751638	w1_delta_mouse_covar	LVIDd	rs46640913
JAX00248847	1	43104849	0.000738686	-0.0751638	w1_delta_mouse_covar	LVIDd	rs46657122
JAX00002994	1	43114454	0.000358393	-0.0782624	w1_delta_mouse_covar	LVIDd	rs31726480
JAX00002995	1	43131889	0.000738686	-0.0751638	w1_delta_mouse_covar	LVIDd	rs51425532
JAX00002998	1	43188262	0.000738686	-0.0751638	w1_delta_mouse_covar	LVIDd	rs31401069
JAX00002999	1	43192005	0.000738686	-0.0751638	w1_delta_mouse_covar	LVIDd	rs32327584
JAX00248878	1	43212302	0.000665958	-0.0750967	w1_delta_mouse_covar	LVIDd	rs31137659
JAX00003000	1	43212694	0.000738686	-0.0751638	w1_delta_mouse_covar	LVIDd	rs31730174
JAX00003001	1	43212726	0.000738686	-0.0751638	w1_delta_mouse_covar	LVIDd	rs32249224
JAX00003002	1	43214589	0.000399402	-0.0783125	w1_delta_mouse_covar	LVIDd	rs32607981
JAX00248881	1	43214893	0.000615015	-0.0765252	w1_delta_mouse_covar	LVIDd	rs33372870
JAX00249375	1	45546242	0.000911675	0.00107277	wt_iso_mouse_covar	RV	rs33540800
JAX00250357	1	51280766	0.000514269	-0.073484	w1_delta_mouse_covar	LVIDd	rs32628132
JAX00003651	1	51892854	0.000718813	-0.0722378	w1_delta_mouse_covar	LVIDd	rs32399973
JAX00252272	1	59184813	0.000674783	-0.000878072	wt_ctrl_mouse_covar	RV	rs37269852
JAX00252275	1	59186523	0.000674783	-0.000878072	wt_ctrl_mouse_covar	RV	rs36242948
JAX00252283	1	59203461	0.000674783	-0.000878072	wt_ctrl_mouse_covar	RV	rs36352486
JAX00004198	1	59205341	0.000674783	-0.000878072	wt_ctrl_mouse_covar	RV	rs36349883
JAX00253612	1	66402884	0.000972451	0.0324357	w2_echo_mouse_covar	IVSd	rs30256791
JAX00004739	1	66425708	7.66165e-05	-0.0361229	w1_delta_mouse_covar	IVSd	rs30277567
JAX00004739	1	66425708	0.000343596	-7.10247	w1_echo_mouse_covar	LVM	rs30277567
JAX00004739	1	66425708	0.000145238	-7.75099	w3_delta_mouse_covar	LVM	rs30277567
JAX00004739	1	66425708	0.000209751	-0.0361813	w3_echo_mouse_covar	IVSd	rs30277567
JAX00004739	1	66425708	2.85368e-05	-10.5727	w3_echo_mouse_covar	LVM	rs30277567
JAX00253618	1	66427525	0.00034408	-0.0329471	w1_delta_mouse_covar	IVSd	rs30274154
JAX00253618	1	66427525	0.000694266	-7.01578	w1_echo_mouse_covar	LVM	rs30274154
JAX00253618	1	66427525	0.000435008	-7.48956	w3_delta_mouse_covar	LVM	rs30274154
JAX00253618	1	66427525	0.000523493	-0.0351643	w3_echo_mouse_covar	IVSd	rs30274154
JAX00253618	1	66427525	0.000140066	-10.158	w3_echo_mouse_covar	LVM	rs30274154
JAX00004743	1	66488594	0.000250645	-0.0337357	w1_delta_mouse_covar	IVSd	rs30277794
JAX00004743	1	66488594	0.000467388	-9.57656	w3_echo_mouse_covar	LVM	rs30277794
JAX00004744	1	66489449	0.000128311	-0.0351226	w1_delta_mouse_covar	IVSd	rs30279688
JAX00004744	1	66489449	0.000682113	-7.36544	w3_delta_mouse_covar	LVM	rs30279688
JAX00004744	1	66489449	0.000238992	-9.97458	w3_echo_mouse_covar	LVM	rs30279688
JAX00004745	1	66489559	0.000250645	-0.0337357	w1_delta_mouse_covar	IVSd	rs30280620
JAX00004745	1	66489559	0.000467388	-9.57656	w3_echo_mouse_covar	LVM	rs30280620
JAX00004755	1	66646815	8.81168e-05	-0.0357004	w1_delta_mouse_covar	IVSd	rs3024048
JAX00004755	1	66646815	0.000624576	-6.77192	w1_echo_mouse_covar	LVM	rs3024048
JAX00004755	1	66646815	0.000504787	-9.01343	w3_echo_mouse_covar	LVM	rs3024048
JAX00253657	1	66648819	8.81168e-05	-0.0357004	w1_delta_mouse_covar	IVSd	rs30295911
JAX00253657	1	66648819	0.000624576	-6.77192	w1_echo_mouse_covar	LVM	rs30295911
JAX00253657	1	66648819	0.000504787	-9.01343	w3_echo_mouse_covar	LVM	rs30295911
JAX00253662	1	66683804	8.81168e-05	-0.0357004	w1_delta_mouse_covar	IVSd	rs30285924
JAX00253662	1	66683804	0.000624576	-6.77192	w1_echo_mouse_covar	LVM	rs30285924
JAX00253662	1	66683804	0.000504787	-9.01343	w3_echo_mouse_covar	LVM	rs30285924
JAX00253713	1	66964305	0.000210403	-0.0340861	w1_delta_mouse_covar	IVSd	rs30327868
JAX00253713	1	66964305	0.000830827	-9.07392	w3_echo_mouse_covar	LVM	rs30327868
JAX00004780	1	66973093	0.000711844	-0.0310716	w1_delta_mouse_covar	IVSd	rs30331945
JAX00004785	1	67056781	0.000210403	-0.0340861	w1_delta_mouse_covar	IVSd	rs30345963
JAX00004785	1	67056781	0.000830827	-9.07392	w3_echo_mouse_covar	LVM	rs30345963
JAX00004794	1	67181100	0.000179867	-0.0342923	w1_delta_mouse_covar	IVSd	rs30373119
JAX00004794	1	67181100	0.00035839	-9.10809	w3_echo_mouse_covar	LVM	rs30373119
JAX00004795	1	67183044	0.000211715	-0.033924	w1_delta_mouse_covar	IVSd	rs30373896
JAX00004795	1	67183044	0.000673615	-8.808	w3_echo_mouse_covar	LVM	rs30373896
JAX00188759	1	67606121	0.000937306	0.0334881	w3_delta_mouse_covar	IVSd	rs31775088
JAX00188759	1	67606121	0.000988319	0.0302364	w3_echo_mouse_covar	IVSd	rs31775088
JAX00254120	1	69440298	0.000108246	0.00098624	wt_delta_mouse_covar	RV	rs37198641
JAX00254122	1	69440447	1.91438e-05	0.00103959	wt_delta_mouse_covar	RV	rs37283562
JAX00004964	1	69454605	0.000108246	0.00098624	wt_delta_mouse_covar	RV	rs6251244
JAX00004966	1	69455062	0.000108246	0.00098624	wt_delta_mouse_covar	RV	rs37884462
JAX00254127	1	69480792	0.000921505	0.000911339	wt_delta_mouse_covar	RV	rs36290988
JAX00254130	1	69504509	3.87241e-07	0.00115176	wt_delta_mouse_covar	RV	rs38151681
JAX00004972	1	69536166	5.57308e-07	0.00114636	wt_delta_mouse_covar	RV	rs38100111
JAX00254134	1	69549186	5.57308e-07	0.00114636	wt_delta_mouse_covar	RV	rs36759403
JAX00254136	1	69551974	5.57308e-07	0.00114636	wt_delta_mouse_covar	RV	rs36931542
JAX00254137	1	69554675	5.57308e-07	0.00114636	wt_delta_mouse_covar	RV	rs36350176
JAX00254144	1	69604663	1.38007e-05	0.00104924	wt_delta_mouse_covar	RV	rs36370233
JAX00254146	1	69605313	4.7078e-06	0.00107303	wt_delta_mouse_covar	RV	rs37756341
JAX00004976	1	69614174	5.57308e-07	0.00114636	wt_delta_mouse_covar	RV	rs36554454
JAX00004977	1	69614875	4.7078e-06	0.00107303	wt_delta_mouse_covar	RV	rs36452692
JAX00004978	1	69615273	4.7078e-06	0.00107303	wt_delta_mouse_covar	RV	rs38458473
JAX00254163	1	69690433	5.57308e-07	0.00114636	wt_delta_mouse_covar	RV	rs38057481
JAX00004984	1	69694119	5.57308e-07	0.00114636	wt_delta_mouse_covar	RV	rs37561901
JAX00254170	1	69715336	5.57308e-07	0.00114636	wt_delta_mouse_covar	RV	rs38137774
JAX00004986	1	69743760	5.57308e-07	0.00114636	wt_delta_mouse_covar	RV	rs36312427
JAX00254177	1	69757826	0.000637751	0.00096079	wt_delta_mouse_covar	RV	rs36749539
JAX00004988	1	69764472	5.57308e-07	0.00114636	wt_delta_mouse_covar	RV	rs6303578
JAX00004989	1	69772503	5.57308e-07	0.00114636	wt_delta_mouse_covar	RV	rs37086663
JAX00004990	1	69772696	5.57308e-07	0.00114636	wt_delta_mouse_covar	RV	rs38800129
JAX00254195	1	69870809	5.57308e-07	0.00114636	wt_delta_mouse_covar	RV	rs49333416
JAX00004999	1	69892424	4.7078e-06	0.00107303	wt_delta_mouse_covar	RV	rs52275888
JAX00254198	1	69917186	0.000900886	0.000943354	wt_delta_mouse_covar	RV	rs51956855
JAX00254207	1	69964632	0.000637751	0.00096079	wt_delta_mouse_covar	RV	rs30452501
JAX00254213	1	70024152	6.02036e-06	0.00106721	wt_delta_mouse_covar	RV	rs30465036
JAX00254214	1	70024378	6.02036e-06	0.00106721	wt_delta_mouse_covar	RV	rs30465881
JAX00254215	1	70025851	2.9818e-05	0.00103106	wt_delta_mouse_covar	RV	rs30464507
JAX00005009	1	70055225	6.02036e-06	0.00106721	wt_delta_mouse_covar	RV	rs30471228
JAX00005010	1	70055276	5.50097e-07	0.00113003	wt_delta_mouse_covar	RV	rs30471231
JAX00254222	1	70056513	6.02036e-06	0.00106721	wt_delta_mouse_covar	RV	rs30467388
JAX00254227	1	70070976	6.02036e-06	0.00106721	wt_delta_mouse_covar	RV	rs30476060
JAX00254230	1	70075762	6.02036e-06	0.00106721	wt_delta_mouse_covar	RV	rs30471835
JAX00254231	1	70083101	1.01131e-05	0.00107256	wt_delta_mouse_covar	RV	rs30469394
JAX00254238	1	70122502	5.57308e-07	0.00114636	wt_delta_mouse_covar	RV	rs30481015
JAX00005017	1	70131528	5.57308e-07	0.00114636	wt_delta_mouse_covar	RV	rs30483602
JAX00254240	1	70146639	3.82743e-05	0.00104534	wt_delta_mouse_covar	RV	rs30485843
JAX00254242	1	70159184	6.02036e-06	0.00106721	wt_delta_mouse_covar	RV	rs30486386
JAX00005018	1	70172093	9.13228e-07	0.00111026	wt_delta_mouse_covar	RV	rs30481116
JAX00005023	1	70212349	3.9249e-05	0.00101474	wt_delta_mouse_covar	RV	rs30487953
JAX00254252	1	70237592	3.9249e-05	0.00101474	wt_delta_mouse_covar	RV	rs30495690
JAX00254255	1	70238546	3.9249e-05	0.00101474	wt_delta_mouse_covar	RV	rs30488929
JAX00254256	1	70238742	3.9249e-05	0.00101474	wt_delta_mouse_covar	RV	rs30489795
JAX00254257	1	70238774	3.9249e-05	0.00101474	wt_delta_mouse_covar	RV	rs30489798
JAX00254258	1	70239061	3.9249e-05	0.00101474	wt_delta_mouse_covar	RV	rs30490712
JAX00005025	1	70253912	3.9249e-05	0.00101474	wt_delta_mouse_covar	RV	rs30499184
JAX00254259	1	70254201	5.57308e-07	0.00114636	wt_delta_mouse_covar	RV	rs30499190
JAX00254261	1	70261828	3.9249e-05	0.00101474	wt_delta_mouse_covar	RV	rs30494554
JAX00005028	1	70291164	0.000758988	0.00095843	wt_delta_mouse_covar	RV	rs30502168
JAX00254270	1	70291301	0.000699719	0.00094577	wt_delta_mouse_covar	RV	rs30503104
JAX00254281	1	70350746	3.9249e-05	0.00101474	wt_delta_mouse_covar	RV	rs30513114
JAX00254284	1	70363043	3.9249e-05	0.00101474	wt_delta_mouse_covar	RV	rs30516682
JAX00005033	1	70373824	0.000170119	0.000983317	wt_delta_mouse_covar	RV	rs30514120
JAX00005034	1	70374141	8.03708e-05	0.000989688	wt_delta_mouse_covar	RV	rs30514586
JAX00005035	1	70374889	3.9249e-05	0.00101474	wt_delta_mouse_covar	RV	rs30514591
JAX00192021	1	70383999	5.30871e-05	0.00100979	wt_delta_mouse_covar	RV	rs46052082
JAX00254294	1	70386270	3.9249e-05	0.00101474	wt_delta_mouse_covar	RV	rs30518632
JAX00005057	1	70692515	0.000699719	0.00094577	wt_delta_mouse_covar	RV	rs37352456
JAX00005058	1	70693066	0.000471102	0.000970198	wt_delta_mouse_covar	RV	rs36594049
JAX00254326	1	70704287	0.000699719	0.00094577	wt_delta_mouse_covar	RV	rs36343708
JAX00254327	1	70704373	0.000699719	0.00094577	wt_delta_mouse_covar	RV	rs38382484
JAX00254328	1	70704444	0.000699719	0.00094577	wt_delta_mouse_covar	RV	rs37263168
JAX00254331	1	70705958	0.000699719	0.00094577	wt_delta_mouse_covar	RV	rs36673044
JAX00254334	1	70709156	0.000587379	0.000958434	wt_delta_mouse_covar	RV	rs37082748
JAX00005060	1	70728296	5.56485e-06	0.00109627	wt_delta_mouse_covar	RV	rs36439408
JAX00005062	1	70738739	0.000617105	0.0009592	wt_delta_mouse_covar	RV	rs37329709
JAX00254338	1	70745937	0.000471102	0.000970198	wt_delta_mouse_covar	RV	rs36277369
JAX00005065	1	70774789	0.000699719	0.00094577	wt_delta_mouse_covar	RV	rs6323094
JAX00254344	1	70795169	0.000699719	0.00094577	wt_delta_mouse_covar	RV	rs37889637
JAX00005068	1	70811393	3.87241e-07	0.00115176	wt_delta_mouse_covar	RV	rs38343240
JAX00254355	1	70926341	0.000699719	0.00094577	wt_delta_mouse_covar	RV	rs32917828
JAX00005076	1	70933869	0.000699719	0.00094577	wt_delta_mouse_covar	RV	rs32921892
JAX00005077	1	70933881	0.000699719	0.00094577	wt_delta_mouse_covar	RV	rs32921890
JAX00254360	1	70935870	0.000699719	0.00094577	wt_delta_mouse_covar	RV	rs32920365
JAX00254361	1	70936639	0.000699719	0.00094577	wt_delta_mouse_covar	RV	rs32919028
JAX00005079	1	70972845	5.57308e-07	0.00114636	wt_delta_mouse_covar	RV	rs32920692
JAX00005080	1	70974077	5.57308e-07	0.00114636	wt_delta_mouse_covar	RV	rs32920687
JAX00254366	1	70975634	5.57308e-07	0.00114636	wt_delta_mouse_covar	RV	rs32918465
JAX00254367	1	71002593	3.87241e-07	0.00115176	wt_delta_mouse_covar	RV	rs32916475
JAX00254386	1	71126032	4.7078e-06	0.00107303	wt_delta_mouse_covar	RV	rs32909215
JAX00254388	1	71136576	4.7078e-06	0.00107303	wt_delta_mouse_covar	RV	rs32905440
JAX00254391	1	71158763	4.7078e-06	0.00107303	wt_delta_mouse_covar	RV	rs32903109
JAX00005093	1	71175049	3.56367e-05	0.00100726	wt_delta_mouse_covar	RV	rs6268762
JAX00254397	1	71182831	4.7078e-06	0.00107303	wt_delta_mouse_covar	RV	rs32899708
JAX00254399	1	71201164	4.7078e-06	0.00107303	wt_delta_mouse_covar	RV	rs32905175
JAX00005104	1	71293230	4.7078e-06	0.00107303	wt_delta_mouse_covar	RV	rs32899244
JAX00254428	1	71357409	0.000758988	0.00095843	wt_delta_mouse_covar	RV	rs32896683
JAX00254437	1	71403070	5.57308e-07	0.00114636	wt_delta_mouse_covar	RV	rs51178266
JAX00254456	1	71536215	5.57308e-07	0.00114636	wt_delta_mouse_covar	RV	rs30543411
JAX00254457	1	71541345	5.57308e-07	0.00114636	wt_delta_mouse_covar	RV	rs30538516
JAX00254458	1	71543800	0.000758988	0.00095843	wt_delta_mouse_covar	RV	rs30541453
JAX00254459	1	71548385	5.57308e-07	0.00114636	wt_delta_mouse_covar	RV	rs30542307
JAX00254466	1	71556322	0.000758988	0.00095843	wt_delta_mouse_covar	RV	rs30546255
JAX00254467	1	71562344	6.02036e-06	0.00106721	wt_delta_mouse_covar	RV	rs30548514
JAX00254468	1	71563029	6.02036e-06	0.00106721	wt_delta_mouse_covar	RV	rs30549329
JAX00005123	1	71571768	6.02036e-06	0.00106721	wt_delta_mouse_covar	RV	rs30547204
JAX00005127	1	71614288	6.02036e-06	0.00106721	wt_delta_mouse_covar	RV	rs30557117
JAX00254481	1	71626416	6.02036e-06	0.00106721	wt_delta_mouse_covar	RV	rs30561601
JAX00254482	1	71638029	5.57308e-07	0.00114636	wt_delta_mouse_covar	RV	rs30568649
JAX00254486	1	71642867	0.000758988	0.00095843	wt_delta_mouse_covar	RV	rs30569091
JAX00254487	1	71656099	5.57308e-07	0.00114636	wt_delta_mouse_covar	RV	rs30571099
JAX00254488	1	71656344	0.000758988	0.00095843	wt_delta_mouse_covar	RV	rs30571102
JAX00005132	1	71678805	0.000709297	-6.69417	w3_delta_mouse_covar	LVM	rs30572197
JAX00005132	1	71678805	0.000275546	-8.75693	w3_echo_mouse_covar	LVM	rs30572197
JAX00005133	1	71678828	0.000709297	-6.69417	w3_delta_mouse_covar	LVM	rs31861195
JAX00005133	1	71678828	0.000275546	-8.75693	w3_echo_mouse_covar	LVM	rs31861195
JAX00254491	1	71692073	5.57308e-07	0.00114636	wt_delta_mouse_covar	RV	rs30569215
JAX00254493	1	71692702	0.000699719	0.00094577	wt_delta_mouse_covar	RV	rs30572714
JAX00254496	1	71693881	0.000699719	0.00094577	wt_delta_mouse_covar	RV	rs30574511
JAX00254500	1	71695775	5.57308e-07	0.00114636	wt_delta_mouse_covar	RV	rs30575794
JAX00254501	1	71698888	5.57308e-07	0.00114636	wt_delta_mouse_covar	RV	rs30574102
JAX00254508	1	71718291	5.57308e-07	0.00114636	wt_delta_mouse_covar	RV	rs30585095
JAX00254516	1	71747108	5.57308e-07	0.00114636	wt_delta_mouse_covar	RV	rs30580846
JAX00254518	1	71748541	0.000699719	0.00094577	wt_delta_mouse_covar	RV	rs30584247
JAX00254534	1	71823472	5.57308e-07	0.00114636	wt_delta_mouse_covar	RV	rs30597660
JAX00254536	1	71824098	0.000928433	0.000920796	wt_delta_mouse_covar	RV	rs30599441
JAX00254537	1	71825585	0.000471102	0.000970198	wt_delta_mouse_covar	RV	rs30594799
JAX00254538	1	71825661	0.000699719	0.00094577	wt_delta_mouse_covar	RV	rs30594802
JAX00254546	1	71844056	5.57308e-07	0.00114636	wt_delta_mouse_covar	RV	rs30608152
JAX00254547	1	71846132	5.57308e-07	0.00114636	wt_delta_mouse_covar	RV	rs30604910
JAX00254549	1	71861073	5.57308e-07	0.00114636	wt_delta_mouse_covar	RV	rs30604517
JAX00254554	1	71863591	5.57308e-07	0.00114636	wt_delta_mouse_covar	RV	rs30602875
JAX00254556	1	71864641	5.57308e-07	0.00114636	wt_delta_mouse_covar	RV	rs30605368
JAX00254579	1	71937116	5.57308e-07	0.00114636	wt_delta_mouse_covar	RV	rs30626212
JAX00254596	1	72042284	0.000699719	0.00094577	wt_delta_mouse_covar	RV	rs30633166
JAX00005159	1	72051862	5.57308e-07	0.00114636	wt_delta_mouse_covar	RV	rs30634366
JAX00005160	1	72052842	5.57308e-07	0.00114636	wt_delta_mouse_covar	RV	rs30632179
JAX00254602	1	72055393	5.57308e-07	0.00114636	wt_delta_mouse_covar	RV	rs30639595
JAX00005164	1	72098476	0.000699719	0.00094577	wt_delta_mouse_covar	RV	rs30641746
JAX00254609	1	72099694	0.000699719	0.00094577	wt_delta_mouse_covar	RV	rs30642777
JAX00254610	1	72100167	0.000617105	0.0009592	wt_delta_mouse_covar	RV	rs30642783
JAX00254612	1	72101682	8.93012e-06	0.00109839	wt_delta_mouse_covar	RV	rs30643778
JAX00254617	1	72124903	3.87241e-07	0.00115176	wt_delta_mouse_covar	RV	rs30649262
JAX00254664	1	72336985	0.000830134	-8.153	w3_echo_mouse_covar	LVM	rs36703515
JAX00254666	1	72343872	0.000709297	-6.69417	w3_delta_mouse_covar	LVM	rs39486797
JAX00254666	1	72343872	0.000275546	-8.75693	w3_echo_mouse_covar	LVM	rs39486797
JAX00005180	1	72347871	0.0004911	-6.94565	w3_delta_mouse_covar	LVM	rs31763815
JAX00005180	1	72347871	0.000166558	-9.11062	w3_echo_mouse_covar	LVM	rs31763815
JAX00005182	1	72347975	0.000709297	-6.69417	w3_delta_mouse_covar	LVM	rs32357861
JAX00005182	1	72347975	0.000275546	-8.75693	w3_echo_mouse_covar	LVM	rs32357861
JAX00005183	1	72354443	0.000830134	-8.153	w3_echo_mouse_covar	LVM	rs30522151
JAX00005184	1	72371765	0.000596799	-6.78961	w3_delta_mouse_covar	LVM	rs31909974
JAX00005184	1	72371765	0.000418233	-8.5819	w3_echo_mouse_covar	LVM	rs31909974
JAX00254676	1	72372991	0.000699719	0.00094577	wt_delta_mouse_covar	RV	rs37092772
JAX00254678	1	72385430	0.000699719	0.00094577	wt_delta_mouse_covar	RV	rs37053384
JAX00005185	1	72390337	0.000830134	-8.153	w3_echo_mouse_covar	LVM	rs30524547
JAX00005187	1	72409810	0.000941016	-6.53718	w3_delta_mouse_covar	LVM	rs31168613
JAX00005187	1	72409810	0.000825389	-8.16181	w3_echo_mouse_covar	LVM	rs31168613
JAX00005188	1	72415630	0.000830134	-8.153	w3_echo_mouse_covar	LVM	rs32335416
JAX00254682	1	72430894	0.000830134	-8.153	w3_echo_mouse_covar	LVM	rs37419460
JAX00254683	1	72434263	0.000880664	-6.4743	w3_delta_mouse_covar	LVM	rs32133745
JAX00005189	1	72440871	0.000830134	-8.153	w3_echo_mouse_covar	LVM	rs32673274
JAX00005190	1	72440964	0.000830134	-8.153	w3_echo_mouse_covar	LVM	rs4222426
JAX00254688	1	72454353	0.000830134	-8.153	w3_echo_mouse_covar	LVM	rs32397614
JAX00005191	1	72464771	0.000830134	-8.153	w3_echo_mouse_covar	LVM	rs30507936
JAX00005192	1	72473956	0.000830134	-8.153	w3_echo_mouse_covar	LVM	rs31159656
JAX00005195	1	72519883	0.000830134	-8.153	w3_echo_mouse_covar	LVM	rs6395026
JAX00254695	1	72522505	0.000830134	-8.153	w3_echo_mouse_covar	LVM	rs31946368
JAX00254696	1	72523463	0.00071581	-6.55826	w3_delta_mouse_covar	LVM	rs36309661
JAX00254696	1	72523463	0.000536728	-8.23246	w3_echo_mouse_covar	LVM	rs36309661
JAX00254792	1	72902132	5.57308e-07	0.00114636	wt_delta_mouse_covar	RV	rs46127883
JAX00254814	1	72976952	0.000190014	0.000989888	wt_delta_mouse_covar	RV	rs47036538
JAX00005235	1	73061733	0.000719829	-8.37864	w3_echo_mouse_covar	LVM	rs3022818
JAX00254900	1	73281786	0.000274763	-8.84983	w3_echo_mouse_covar	LVM	rs45913369
JAX00254902	1	73281977	0.000274763	-8.84983	w3_echo_mouse_covar	LVM	rs45642208
JAX00254905	1	73286352	0.00016374	-0.0339237	w1_delta_mouse_covar	IVSd	rs32626546
JAX00254905	1	73286352	0.000664712	-6.48828	w1_echo_mouse_covar	LVM	rs32626546
JAX00254905	1	73286352	0.00081484	-8.48042	w3_echo_mouse_covar	LVM	rs32626546
JAX00254906	1	73290550	5.57308e-07	0.00114636	wt_delta_mouse_covar	RV	rs51585421
JAX00254912	1	73295602	0.00094084	0.000927155	wt_delta_mouse_covar	RV	rs45791436
JAX00005253	1	73295660	0.000709297	-6.69417	w3_delta_mouse_covar	LVM	rs31821654
JAX00005253	1	73295660	0.000275546	-8.75693	w3_echo_mouse_covar	LVM	rs31821654
JAX00005254	1	73313065	0.000274763	-8.84983	w3_echo_mouse_covar	LVM	rs32203976
JAX00005255	1	73324072	0.000274763	-8.84983	w3_echo_mouse_covar	LVM	rs32603292
JAX00254923	1	73329691	0.000274763	-8.84983	w3_echo_mouse_covar	LVM	rs48816704
JAX00254924	1	73329733	0.000274763	-8.84983	w3_echo_mouse_covar	LVM	rs47008534
JAX00254925	1	73329854	0.000274763	-8.84983	w3_echo_mouse_covar	LVM	rs49825116
JAX00254926	1	73329896	0.000274763	-8.84983	w3_echo_mouse_covar	LVM	rs49313499
JAX00005256	1	73331980	0.000274763	-8.84983	w3_echo_mouse_covar	LVM	rs30601774
JAX00254927	1	73332187	0.000274763	-8.84983	w3_echo_mouse_covar	LVM	rs45818620
JAX00005257	1	73333698	0.000274763	-8.84983	w3_echo_mouse_covar	LVM	rs3688765
JAX00005260	1	73392215	0.000199734	-0.0335478	w1_delta_mouse_covar	IVSd	rs31094164
JAX00254941	1	73409766	0.000737423	-8.295	w3_echo_mouse_covar	LVM	rs32077011
JAX00005261	1	73414100	0.000709297	-6.69417	w3_delta_mouse_covar	LVM	rs32474716
JAX00005261	1	73414100	0.000275546	-8.75693	w3_echo_mouse_covar	LVM	rs32474716
JAX00254947	1	73423465	0.000830134	-8.153	w3_echo_mouse_covar	LVM	rs31479759
JAX00254950	1	73425605	5.57308e-07	0.00114636	wt_delta_mouse_covar	RV	rs52051850
JAX00254953	1	73435161	0.000758988	0.00095843	wt_delta_mouse_covar	RV	rs46528594
JAX00255008	1	73623203	5.57308e-07	0.00114636	wt_delta_mouse_covar	RV	rs39136730
JAX00255047	1	73775023	0.000675664	0.0324163	w2_delta_mouse_covar	IVSd	rs32359281
JAX00255128	1	74029019	0.000377853	-9.10205	w3_echo_mouse_covar	LVM	rs32177986
JAX00005312	1	74090821	0.000554045	-0.074449	w1_delta_mouse_covar	LVIDd	rs31145401
JAX00255162	1	74096442	8.95889e-05	-0.0839516	w1_delta_mouse_covar	LVIDd	rs31472773
JAX00005313	1	74096512	0.000372713	-0.0771296	w1_delta_mouse_covar	LVIDd	rs32618846
JAX00255163	1	74097950	0.000470302	-0.0756833	w1_delta_mouse_covar	LVIDd	rs30853231
JAX00005323	1	74231782	8.24474e-05	-0.0375135	w3_echo_mouse_covar	IVSd	rs31425835
JAX00255197	1	74240190	8.24474e-05	-0.0375135	w3_echo_mouse_covar	IVSd	rs47497607
JAX00005324	1	74243236	4.85112e-05	-0.037934	w3_echo_mouse_covar	IVSd	rs30754521
JAX00005325	1	74243421	4.29317e-05	-0.0382891	w3_echo_mouse_covar	IVSd	rs31184357
JAX00255202	1	74245048	4.00784e-05	-0.0383951	w3_echo_mouse_covar	IVSd	rs48509246
JAX00005327	1	74281524	0.000124983	-0.0367454	w3_echo_mouse_covar	IVSd	rs31835277
JAX00255216	1	74303544	0.000185568	-0.0357492	w3_echo_mouse_covar	IVSd	rs32370174
JAX00005328	1	74310011	0.000124983	-0.0367454	w3_echo_mouse_covar	IVSd	rs30498057
JAX00255219	1	74310662	8.24474e-05	-0.0375135	w3_echo_mouse_covar	IVSd	rs46564607
JAX00005329	1	74311094	4.29317e-05	-0.0382891	w3_echo_mouse_covar	IVSd	rs47528792
JAX00255220	1	74311242	0.000124983	-0.0367454	w3_echo_mouse_covar	IVSd	rs32136094
JAX00005331	1	74340441	0.000101746	-0.036737	w3_echo_mouse_covar	IVSd	rs31222962
JAX00005332	1	74342243	0.000133444	-0.03647	w3_echo_mouse_covar	IVSd	rs32140978
JAX00005333	1	74381138	9.36557e-05	-0.0366045	w3_echo_mouse_covar	IVSd	rs32222967
JAX00005337	1	74402601	9.36557e-05	-0.0366045	w3_echo_mouse_covar	IVSd	rs31947536
JAX00005339	1	74453763	0.000124983	-0.0367454	w3_echo_mouse_covar	IVSd	rs31421619
JAX00005340	1	74454101	0.000124983	-0.0367454	w3_echo_mouse_covar	IVSd	rs31747068
JAX00255238	1	74458245	0.000124983	-0.0367454	w3_echo_mouse_covar	IVSd	rs32705866
JAX00255359	1	75085264	0.000975637	-8.48026	w3_echo_mouse_covar	LVM	rs32430819
JAX00255360	1	75086053	0.000975637	-8.48026	w3_echo_mouse_covar	LVM	rs31284080
JAX00005387	1	75086657	0.000619748	-0.0345775	w3_echo_mouse_covar	IVSd	rs51422808
JAX00005391	1	75124918	0.000619748	-0.0345775	w3_echo_mouse_covar	IVSd	rs31943735
JAX00005392	1	75128371	0.000619748	-0.0345775	w3_echo_mouse_covar	IVSd	rs32225921
JAX00005394	1	75171533	0.000331467	-0.0351693	w3_echo_mouse_covar	IVSd	rs45825298
JAX00005396	1	75217582	0.000331467	-0.0351693	w3_echo_mouse_covar	IVSd	rs47834245
JAX00005397	1	75218998	0.0001698	-7.48555	w1_echo_mouse_covar	LVM	rs32716387
JAX00005397	1	75218998	0.000266339	-0.0359514	w3_echo_mouse_covar	IVSd	rs32716387
JAX00005397	1	75218998	0.000320279	-9.5134	w3_echo_mouse_covar	LVM	rs32716387
JAX00005399	1	75241700	0.000458359	-0.0346265	w3_echo_mouse_covar	IVSd	rs30469805
JAX00005407	1	75334169	0.000458359	-0.0346265	w3_echo_mouse_covar	IVSd	rs32354475
JAX00255478	1	75525707	0.000458359	-0.0346265	w3_echo_mouse_covar	IVSd	rs32608998
JAX00255479	1	75528158	0.000772879	-0.0328495	w3_echo_mouse_covar	IVSd	rs38868776
JAX00255642	1	75995923	0.000593621	-0.0332391	w3_echo_mouse_covar	IVSd	rs30148274
JAX00255644	1	75997465	0.000593621	-0.0332391	w3_echo_mouse_covar	IVSd	rs30154593
JAX00255645	1	75998002	0.000593621	-0.0332391	w3_echo_mouse_covar	IVSd	rs30154587
JAX00255647	1	75999415	0.000469797	-0.0333962	w3_echo_mouse_covar	IVSd	rs30153748
JAX00005456	1	76004602	0.000593621	-0.0332391	w3_echo_mouse_covar	IVSd	rs30153745
JAX00255649	1	76008884	0.000802193	-0.0321639	w3_echo_mouse_covar	IVSd	rs30152074
JAX00255653	1	76016118	0.000469797	-0.0333962	w3_echo_mouse_covar	IVSd	rs30152170
JAX00255654	1	76016358	0.000469797	-0.0333962	w3_echo_mouse_covar	IVSd	rs30152168
JAX00255655	1	76016382	0.000469797	-0.0333962	w3_echo_mouse_covar	IVSd	rs30152167
JAX00255658	1	76019200	0.000593621	-0.0332391	w3_echo_mouse_covar	IVSd	rs30149380
JAX00005458	1	76029467	0.000469797	-0.0333962	w3_echo_mouse_covar	IVSd	rs30145967
JAX00005460	1	76051471	0.000593621	-0.0332391	w3_echo_mouse_covar	IVSd	rs30144947
JAX00255665	1	76062057	0.000593621	-0.0332391	w3_echo_mouse_covar	IVSd	rs30152022
JAX00005471	1	76197689	0.000376728	-0.0340529	w3_echo_mouse_covar	IVSd	rs3676306
JAX00005476	1	76267922	0.000376728	-0.0340529	w3_echo_mouse_covar	IVSd	rs30663253
JAX00005478	1	76277111	0.000825012	-0.0323612	w3_echo_mouse_covar	IVSd	rs30150325
JAX00005479	1	76298515	0.000665175	-0.0321757	w3_echo_mouse_covar	IVSd	rs31441650
JAX00005593	1	77819980	0.000382488	-0.0757563	w1_delta_mouse_covar	LVIDd	rs31135717
JAX00256199	1	78022376	0.000382488	-0.0757563	w1_delta_mouse_covar	LVIDd	rs32421672
JAX00256204	1	78023791	0.000382488	-0.0757563	w1_delta_mouse_covar	LVIDd	rs37326212
JAX00256581	1	79395519	0.00093118	0.101011	w2_echo_mouse_covar	LVIDd	rs30192291
JAX00256650	1	79647430	0.000458077	0.110397	w2_echo_mouse_covar	LVIDd	rs30159314
JAX00257229	1	82193806	0.000645911	-0.0361297	w3_delta_mouse_covar	IVSd	rs32109251
JAX00257229	1	82193806	0.000728503	-0.0328104	w3_echo_mouse_covar	IVSd	rs32109251
JAX00257230	1	82193853	0.000645911	-0.0361297	w3_delta_mouse_covar	IVSd	rs37312191
JAX00257230	1	82193853	0.000728503	-0.0328104	w3_echo_mouse_covar	IVSd	rs37312191
JAX00257232	1	82202528	0.000645911	-0.0361297	w3_delta_mouse_covar	IVSd	rs31912293
JAX00257232	1	82202528	0.000728503	-0.0328104	w3_echo_mouse_covar	IVSd	rs31912293
JAX00005921	1	82208000	0.000898664	-0.0311781	w3_echo_mouse_covar	IVSd	rs30620076
JAX00005922	1	82211853	0.00044208	-0.0348801	w1_delta_mouse_covar	IVSd	rs32694948
JAX00257235	1	82214965	0.000898664	-0.0311781	w3_echo_mouse_covar	IVSd	rs37147306
JAX00257237	1	82236602	0.000532245	-0.0323995	w3_echo_mouse_covar	IVSd	rs32429330
JAX00005924	1	82243128	0.000532245	-0.0323995	w3_echo_mouse_covar	IVSd	rs31623259
JAX00257240	1	82243163	0.000532245	-0.0323995	w3_echo_mouse_covar	IVSd	rs32697534
JAX00005925	1	82255547	0.000360905	-0.0323205	w3_echo_mouse_covar	IVSd	rs30757845
JAX00257245	1	82265098	0.000360905	-0.0323205	w3_echo_mouse_covar	IVSd	rs31785333
JAX00005926	1	82265403	0.000627908	-0.0310633	w3_echo_mouse_covar	IVSd	rs31873124
JAX00257249	1	82272675	0.000360905	-0.0323205	w3_echo_mouse_covar	IVSd	rs32291751
JAX00257253	1	82296670	0.000581339	-0.0313983	w3_echo_mouse_covar	IVSd	rs37304041
JAX00257256	1	82300480	0.000627908	-0.0310633	w3_echo_mouse_covar	IVSd	rs31689338
JAX00257259	1	82302491	0.000627908	-0.0310633	w3_echo_mouse_covar	IVSd	rs36963049
JAX00257260	1	82303837	0.000627908	-0.0310633	w3_echo_mouse_covar	IVSd	rs36817198
JAX00257493	1	83385656	0.000102333	0.0888835	w2_delta_mouse_covar	LVIDd	rs32668634
JAX00257493	1	83385656	7.38365e-06	0.128187	w2_echo_mouse_covar	LVIDd	rs32668634
JAX00257536	1	83608478	0.00058274	-0.033694	w1_delta_mouse_covar	IVSd	rs38690343
JAX00257538	1	83609648	0.00058274	-0.033694	w1_delta_mouse_covar	IVSd	rs36518892
JAX00257548	1	83637483	0.00058274	-0.033694	w1_delta_mouse_covar	IVSd	rs36713484
JAX00006031	1	83642465	0.00058274	-0.033694	w1_delta_mouse_covar	IVSd	rs6297048
JAX00006037	1	83739258	0.00058274	-0.033694	w1_delta_mouse_covar	IVSd	rs36261318
JAX00257570	1	83740000	0.00058274	-0.033694	w1_delta_mouse_covar	IVSd	rs36740824
JAX00257588	1	83855156	0.00058274	-0.033694	w1_delta_mouse_covar	IVSd	rs30286425
JAX00006045	1	83858805	0.00058274	-0.033694	w1_delta_mouse_covar	IVSd	rs30291563
JAX00006046	1	83859012	0.00058274	-0.033694	w1_delta_mouse_covar	IVSd	rs30291562
JAX00006050	1	83922565	0.000856981	0.0923116	w2_echo_mouse_covar	LVIDd	rs13475957
JAX00006074	1	84257545	0.00058274	-0.033694	w1_delta_mouse_covar	IVSd	rs30261248
JAX00257632	1	84257736	0.00058274	-0.033694	w1_delta_mouse_covar	IVSd	rs30261246
JAX00257637	1	84279527	0.00058274	-0.033694	w1_delta_mouse_covar	IVSd	rs30255112
JAX00006078	1	84300368	0.00058274	-0.033694	w1_delta_mouse_covar	IVSd	rs4222486
JAX00257639	1	84302330	0.00058274	-0.033694	w1_delta_mouse_covar	IVSd	rs30259747
JAX00006080	1	84321384	0.000724883	-0.0336385	w1_delta_mouse_covar	IVSd	rs6218393
JAX00257649	1	84345931	0.00058274	-0.033694	w1_delta_mouse_covar	IVSd	rs30261166
JAX00257658	1	84387231	0.000908816	-0.0328158	w1_delta_mouse_covar	IVSd	rs30253682
JAX00257659	1	84387910	0.00058274	-0.033694	w1_delta_mouse_covar	IVSd	rs30262317
JAX00257661	1	84399007	0.00058274	-0.033694	w1_delta_mouse_covar	IVSd	rs30256151
JAX00257662	1	84399443	0.00058274	-0.033694	w1_delta_mouse_covar	IVSd	rs30256148
JAX00257675	1	84442216	0.00058274	-0.033694	w1_delta_mouse_covar	IVSd	rs30252662
JAX00257680	1	84479583	0.00058274	-0.033694	w1_delta_mouse_covar	IVSd	rs30258681
JAX00257681	1	84489715	0.00058274	-0.033694	w1_delta_mouse_covar	IVSd	rs30258674
JAX00006093	1	84494853	0.00028614	-0.0355572	w1_delta_mouse_covar	IVSd	rs30256810
JAX00006094	1	84496004	0.000339281	-0.034518	w1_delta_mouse_covar	IVSd	rs30256809
JAX00006097	1	84537968	0.000654228	-0.0334564	w1_delta_mouse_covar	IVSd	rs30250324
JAX00257702	1	84607661	0.000847136	-0.0327846	w1_delta_mouse_covar	IVSd	rs6336400
JAX00257702	1	84607661	0.000724955	-0.0373024	w1_echo_mouse_covar	IVSd	rs6336400
JAX00006171	1	87687980	0.000942869	0.0805891	w2_delta_mouse_covar	LVIDd	rs3678377
JAX00257818	1	87781077	0.000190078	0.0845831	w2_delta_mouse_covar	LVIDd	rs31899808
JAX00257818	1	87781077	0.000836008	0.0938992	w2_echo_mouse_covar	LVIDd	rs31899808
JAX00257824	1	87803816	0.000190078	0.0845831	w2_delta_mouse_covar	LVIDd	rs32676976
JAX00257824	1	87803816	0.000836008	0.0938992	w2_echo_mouse_covar	LVIDd	rs32676976
JAX00257849	1	87868851	0.000217257	0.0835594	w2_delta_mouse_covar	LVIDd	rs33018726
JAX00257850	1	87869220	0.000135113	0.0865143	w2_delta_mouse_covar	LVIDd	rs33017621
JAX00257850	1	87869220	0.000806662	0.0939085	w2_echo_mouse_covar	LVIDd	rs33017621
JAX00257852	1	87869792	0.000135113	0.0865143	w2_delta_mouse_covar	LVIDd	rs33016502
JAX00257852	1	87869792	0.000806662	0.0939085	w2_echo_mouse_covar	LVIDd	rs33016502
JAX00257875	1	87922423	0.000135113	0.0865143	w2_delta_mouse_covar	LVIDd	rs33016461
JAX00257875	1	87922423	0.000806662	0.0939085	w2_echo_mouse_covar	LVIDd	rs33016461
JAX00257881	1	87933943	0.00017654	0.084915	w2_delta_mouse_covar	LVIDd	rs31751289
JAX00257881	1	87933943	0.000478197	0.0959819	w2_echo_mouse_covar	LVIDd	rs31751289
JAX00257888	1	87969847	0.000135113	0.0865143	w2_delta_mouse_covar	LVIDd	rs32114687
JAX00257888	1	87969847	0.000806662	0.0939085	w2_echo_mouse_covar	LVIDd	rs32114687
JAX00257910	1	88078864	0.000217257	0.0835594	w2_delta_mouse_covar	LVIDd	rs33054003
JAX00257911	1	88079312	0.000217257	0.0835594	w2_delta_mouse_covar	LVIDd	rs32236181
JAX00006200	1	88088145	0.000135113	0.0865143	w2_delta_mouse_covar	LVIDd	rs31615072
JAX00006200	1	88088145	0.000806662	0.0939085	w2_echo_mouse_covar	LVIDd	rs31615072
JAX00257918	1	88104545	0.000135113	0.0865143	w2_delta_mouse_covar	LVIDd	rs32801285
JAX00257918	1	88104545	0.000806662	0.0939085	w2_echo_mouse_covar	LVIDd	rs32801285
JAX00257926	1	88144609	0.000115801	0.0873357	w2_delta_mouse_covar	LVIDd	rs31690486
JAX00257926	1	88144609	0.000571322	0.0972115	w2_echo_mouse_covar	LVIDd	rs31690486
JAX00257940	1	88194290	0.000326957	0.0809588	w2_delta_mouse_covar	LVIDd	rs33046371
JAX00257956	1	88249991	0.000100772	0.0887764	w2_delta_mouse_covar	LVIDd	rs33039807
JAX00257956	1	88249991	0.000212653	0.100361	w2_echo_mouse_covar	LVIDd	rs33039807
JAX00257959	1	88253797	0.000243466	0.0831308	w2_delta_mouse_covar	LVIDd	rs31581102
JAX00257959	1	88253797	0.00047987	0.0961649	w2_echo_mouse_covar	LVIDd	rs31581102
JAX00006216	1	88297202	0.0007729	0.0802781	w2_delta_mouse_covar	LVIDd	rs32398942
JAX00006217	1	88316694	0.000237951	0.0865864	w2_delta_mouse_covar	LVIDd	rs3694406
JAX00257982	1	88369183	8.33617e-05	0.0889251	w2_delta_mouse_covar	LVIDd	rs33036341
JAX00257982	1	88369183	0.000581291	0.0954948	w2_echo_mouse_covar	LVIDd	rs33036341
JAX00257991	1	88441225	0.000741207	0.076318	w2_delta_mouse_covar	LVIDd	rs30810697
JAX00257996	1	88469443	0.000842934	0.0758444	w2_delta_mouse_covar	LVIDd	rs36778966
JAX00006231	1	88491093	0.000190078	0.0845831	w2_delta_mouse_covar	LVIDd	rs31719082
JAX00006231	1	88491093	0.000836008	0.0938992	w2_echo_mouse_covar	LVIDd	rs31719082
JAX00258000	1	88492530	0.000190078	0.0845831	w2_delta_mouse_covar	LVIDd	rs32716381
JAX00258000	1	88492530	0.000836008	0.0938992	w2_echo_mouse_covar	LVIDd	rs32716381
JAX00258015	1	88542115	0.000190078	0.0845831	w2_delta_mouse_covar	LVIDd	rs36712094
JAX00258015	1	88542115	0.000836008	0.0938992	w2_echo_mouse_covar	LVIDd	rs36712094
JAX00006240	1	88616283	0.000340397	0.0821672	w2_delta_mouse_covar	LVIDd	rs32008847
JAX00006255	1	88809968	0.000786478	0.0809751	w2_delta_mouse_covar	LVIDd	rs37298014
JAX00006258	1	88849598	0.000881199	0.0809652	w2_delta_mouse_covar	LVIDd	rs13475966
JAX00006270	1	89003545	0.000327476	0.0819968	w2_delta_mouse_covar	LVIDd	rs30989075
JAX00006273	1	89065148	0.000976238	0.0800015	w2_delta_mouse_covar	LVIDd	rs33061431
JAX00258064	1	89069584	0.000978116	0.0800922	w2_delta_mouse_covar	LVIDd	rs32519419
JAX00258066	1	89070123	0.000287219	0.0845384	w2_delta_mouse_covar	LVIDd	rs32802178
JAX00006275	1	89094987	0.000822587	0.0817065	w2_delta_mouse_covar	LVIDd	rs32325376
JAX00258073	1	89098981	0.00094522	0.0804556	w2_delta_mouse_covar	LVIDd	rs32152309
JAX00006277	1	89106795	0.000687573	0.0808448	w2_delta_mouse_covar	LVIDd	rs30912494
JAX00006280	1	89164625	0.000687573	0.0808448	w2_delta_mouse_covar	LVIDd	rs32717695
JAX00006282	1	89168333	0.000687573	0.0808448	w2_delta_mouse_covar	LVIDd	rs31760190
JAX00006285	1	89221575	0.000665327	0.0819649	w2_delta_mouse_covar	LVIDd	rs31793406
JAX00006289	1	89274484	0.000302974	0.0864702	w2_delta_mouse_covar	LVIDd	rs6207215
JAX00006292	1	89308675	0.000449685	0.083883	w2_delta_mouse_covar	LVIDd	rs47838721
JAX00006295	1	89365399	0.000382653	0.0852204	w2_delta_mouse_covar	LVIDd	rs51130709
JAX00258115	1	89433041	0.000737669	0.0803347	w2_delta_mouse_covar	LVIDd	rs30908006
JAX00258119	1	89442955	0.000449685	0.083883	w2_delta_mouse_covar	LVIDd	rs31980636
JAX00258126	1	89468943	0.000488437	0.104373	w2_echo_mouse_covar	LVIDd	rs32557684
JAX00006304	1	89469720	0.000629029	0.102553	w2_echo_mouse_covar	LVIDd	rs31712543
JAX00006320	1	89687405	0.000951357	0.10002	w2_echo_mouse_covar	LVIDd	rs13475968
JAX00258163	1	89689445	0.000581036	0.104513	w2_echo_mouse_covar	LVIDd	rs32618465
JAX00258211	1	89982570	0.000810354	0.0829402	w2_delta_mouse_covar	LVIDd	rs30303496
JAX00258211	1	89982570	0.000510393	0.101144	w2_echo_mouse_covar	LVIDd	rs30303496
JAX00258219	1	90002917	0.000810354	0.0829402	w2_delta_mouse_covar	LVIDd	rs30309276
JAX00258219	1	90002917	0.000510393	0.101144	w2_echo_mouse_covar	LVIDd	rs30309276
JAX00006343	1	90003457	0.000810354	0.0829402	w2_delta_mouse_covar	LVIDd	rs30308490
JAX00006343	1	90003457	0.000510393	0.101144	w2_echo_mouse_covar	LVIDd	rs30308490
JAX00258220	1	90004214	0.00090501	0.0992379	w2_echo_mouse_covar	LVIDd	rs30308486
JAX00258221	1	90024029	0.000810354	0.0829402	w2_delta_mouse_covar	LVIDd	rs30306127
JAX00258221	1	90024029	0.000510393	0.101144	w2_echo_mouse_covar	LVIDd	rs30306127
JAX00006345	1	90024366	0.000810354	0.0829402	w2_delta_mouse_covar	LVIDd	rs4140060
JAX00006345	1	90024366	0.000510393	0.101144	w2_echo_mouse_covar	LVIDd	rs4140060
JAX00258232	1	90053345	0.000810354	0.0829402	w2_delta_mouse_covar	LVIDd	rs30309762
JAX00258232	1	90053345	0.000510393	0.101144	w2_echo_mouse_covar	LVIDd	rs30309762
JAX00006348	1	90058624	0.000543537	0.0858272	w2_delta_mouse_covar	LVIDd	rs30308875
JAX00006348	1	90058624	0.000372781	0.103714	w2_echo_mouse_covar	LVIDd	rs30308875
JAX00006361	1	90246345	0.000279184	0.0917968	w2_delta_mouse_covar	LVIDd	rs13475970
JAX00006361	1	90246345	0.000499085	0.102511	w2_echo_mouse_covar	LVIDd	rs13475970
JAX00006362	1	90246406	0.000815451	0.0857278	w2_delta_mouse_covar	LVIDd	rs30297324
JAX00006362	1	90246406	0.000683299	0.101318	w2_echo_mouse_covar	LVIDd	rs30297324
JAX00006363	1	90248907	0.000815451	0.0857278	w2_delta_mouse_covar	LVIDd	rs31623515
JAX00006363	1	90248907	0.000683299	0.101318	w2_echo_mouse_covar	LVIDd	rs31623515
JAX00258270	1	90251061	0.000815451	0.0857278	w2_delta_mouse_covar	LVIDd	rs30300983
JAX00258270	1	90251061	0.000683299	0.101318	w2_echo_mouse_covar	LVIDd	rs30300983
JAX00258272	1	90252118	0.000456194	0.104118	w2_echo_mouse_covar	LVIDd	rs30299962
JAX00258298	1	90402245	0.000815451	0.0857278	w2_delta_mouse_covar	LVIDd	rs30297396
JAX00258298	1	90402245	0.000683299	0.101318	w2_echo_mouse_covar	LVIDd	rs30297396
JAX00258393	1	90720357	0.000383954	0.080136	w2_delta_mouse_covar	LVIDd	rs37619269
JAX00258395	1	90720669	0.000683988	0.0766193	w2_delta_mouse_covar	LVIDd	rs36686905
JAX00258397	1	90722165	0.000932886	0.0748722	w2_delta_mouse_covar	LVIDd	rs32358799
JAX00258399	1	90724365	0.000469142	0.079022	w2_delta_mouse_covar	LVIDd	rs31281947
JAX00258401	1	90725476	0.000368019	0.0802343	w2_delta_mouse_covar	LVIDd	rs36788932
JAX00258572	1	91579928	0.000308661	0.0817725	w2_delta_mouse_covar	LVIDd	rs30345418
JAX00188799	1	91587681	0.000757659	0.0836242	w2_delta_mouse_covar	LVIDd	rs30754120
JAX00188799	1	91587681	0.000642514	0.0993676	w2_echo_mouse_covar	LVIDd	rs30754120
JAX00258576	1	91604078	0.000780242	0.0834711	w2_delta_mouse_covar	LVIDd	rs30343603
JAX00258576	1	91604078	0.000685922	0.0990188	w2_echo_mouse_covar	LVIDd	rs30343603
JAX00258577	1	91606778	0.000769036	0.0839233	w2_delta_mouse_covar	LVIDd	rs30343595
JAX00258578	1	91608591	0.000308661	0.0817725	w2_delta_mouse_covar	LVIDd	rs30341962
JAX00258580	1	91613790	0.000653462	0.0779333	w2_delta_mouse_covar	LVIDd	rs30348621
JAX00258583	1	91621540	0.000485074	0.0795821	w2_delta_mouse_covar	LVIDd	rs30343057
JAX00258591	1	91640624	0.000653462	0.0779333	w2_delta_mouse_covar	LVIDd	rs30348589
JAX00258594	1	91677319	0.000653462	0.0779333	w2_delta_mouse_covar	LVIDd	rs30346534
JAX00258595	1	91678266	0.000757659	0.0836242	w2_delta_mouse_covar	LVIDd	rs30345689
JAX00258595	1	91678266	0.000642514	0.0993676	w2_echo_mouse_covar	LVIDd	rs30345689
JAX00258601	1	91692576	0.000849685	0.097137	w2_echo_mouse_covar	LVIDd	rs30349045
JAX00258602	1	91695917	0.000422365	0.0800355	w2_delta_mouse_covar	LVIDd	rs30347335
JAX00258606	1	91710329	0.000653462	0.0779333	w2_delta_mouse_covar	LVIDd	rs30345599
JAX00258611	1	91714297	0.000653462	0.0779333	w2_delta_mouse_covar	LVIDd	rs30342961
JAX00258612	1	91714843	0.000296762	0.082554	w2_delta_mouse_covar	LVIDd	rs30342957
JAX00258638	1	91920243	0.000422365	0.0800355	w2_delta_mouse_covar	LVIDd	rs30338756
JAX00006488	1	91920964	0.000350061	0.0815999	w2_delta_mouse_covar	LVIDd	rs30957986
JAX00006489	1	91921485	0.000422365	0.0800355	w2_delta_mouse_covar	LVIDd	rs30337947
JAX00258639	1	91925066	0.000553039	0.0782198	w2_delta_mouse_covar	LVIDd	rs30345035
JAX00258640	1	91925397	0.000422365	0.0800355	w2_delta_mouse_covar	LVIDd	rs30344119
JAX00258644	1	91936657	0.000308661	0.0817725	w2_delta_mouse_covar	LVIDd	rs30337987
JAX00258650	1	91953523	0.000128804	0.0870421	w2_delta_mouse_covar	LVIDd	rs30344971
JAX00258812	1	92540824	0.000653462	0.0779333	w2_delta_mouse_covar	LVIDd	rs32650244
JAX00006569	1	93005830	0.000899296	0.101928	w2_echo_mouse_covar	LVIDd	rs52120820
JAX00258985	1	93033532	0.000732775	0.103974	w2_echo_mouse_covar	LVIDd	rs47058286
JAX00259007	1	93070284	0.000680187	0.105176	w2_echo_mouse_covar	LVIDd	rs31506118
JAX00188803	1	93169224	0.000563769	-0.0893884	w3_delta_mouse_covar	LVIDd	rs32383483
JAX00259099	1	93348258	0.000465	0.101314	w2_echo_mouse_covar	LVIDd	rs48724445
JAX00006604	1	93469166	0.000812633	0.0962637	w2_echo_mouse_covar	LVIDd	rs32455939
JAX00259188	1	93748723	0.000377059	0.101556	w2_echo_mouse_covar	LVIDd	rs32334605
JAX00006634	1	93884085	0.000377059	0.101556	w2_echo_mouse_covar	LVIDd	rs31218975
JAX00259264	1	94109855	0.000755036	0.0962649	w2_echo_mouse_covar	LVIDd	rs32101038
JAX00259323	1	94271805	0.000222368	-0.0371062	w3_delta_mouse_covar	IVSd	rs33073620
JAX00259337	1	94301425	0.000832545	-0.0335754	w3_delta_mouse_covar	IVSd	rs30407705
JAX00259338	1	94303103	0.000687	-0.0345669	w3_delta_mouse_covar	IVSd	rs30405937
JAX00259340	1	94307148	0.000687	-0.0345669	w3_delta_mouse_covar	IVSd	rs30412089
JAX00259345	1	94317647	0.000687	-0.0345669	w3_delta_mouse_covar	IVSd	rs30408957
JAX00259394	1	94499013	0.000687	-0.0345669	w3_delta_mouse_covar	IVSd	rs30392651
JAX00006699	1	94731259	0.000510176	-0.0352748	w3_delta_mouse_covar	IVSd	rs30389512
JAX00259438	1	94739759	0.00014564	-0.0385438	w3_delta_mouse_covar	IVSd	rs30394954
JAX00259442	1	94744570	0.000653905	-0.0355888	w3_delta_mouse_covar	IVSd	rs30390371
JAX00259444	1	94749043	0.00014564	-0.0385438	w3_delta_mouse_covar	IVSd	rs30389493
JAX00259445	1	94753198	0.00014564	-0.0385438	w3_delta_mouse_covar	IVSd	rs30397304
JAX00006723	1	95048000	0.000891826	-0.0340103	w3_delta_mouse_covar	IVSd	rs30388191
JAX00259524	1	95076353	0.00014564	-0.0385438	w3_delta_mouse_covar	IVSd	rs30383424
JAX00006751	1	95446048	0.000722212	-0.0373644	w3_delta_mouse_covar	IVSd	rs30362698
JAX00006751	1	95446048	0.000265497	-0.0357062	w3_echo_mouse_covar	IVSd	rs30362698
JAX00261734	1	107322093	0.00075755	-0.0397841	w3_delta_mouse_covar	IVSd	rs33171642
JAX00261761	1	107539354	0.000490397	-0.0399441	w3_delta_mouse_covar	IVSd	rs32234454
JAX00007660	1	107593541	0.000559989	-0.0395756	w3_delta_mouse_covar	IVSd	rs30505193
JAX00007660	1	107593541	0.000885994	0.00145388	wt_iso_mouse_covar	RV	rs30505193
JAX00262351	1	110676827	0.000802165	-0.0029496	wt_ctrl_mouse_covar	LV	rs33240860
JAX00262364	1	110748775	0.000949783	-0.00293076	wt_ctrl_mouse_covar	LV	rs33231366
JAX00263250	1	115934090	0.000864483	-0.0331361	w2_delta_mouse_covar	IVSd	rs33281763
JAX00008284	1	115935864	0.000864483	-0.0331361	w2_delta_mouse_covar	IVSd	rs31940865
JAX00008285	1	115936265	0.00026347	-0.0362672	w2_delta_mouse_covar	IVSd	rs31866248
JAX00008285	1	115936265	0.000838531	-7.84451	w2_echo_mouse_covar	LVM	rs31866248
JAX00008286	1	115936284	0.000864483	-0.0331361	w2_delta_mouse_covar	IVSd	rs32696501
JAX00008288	1	115980111	0.000864483	-0.0331361	w2_delta_mouse_covar	IVSd	rs31968133
JAX00263261	1	115983646	0.000864483	-0.0331361	w2_delta_mouse_covar	IVSd	rs33278044
JAX00008289	1	115987909	0.000864483	-0.0331361	w2_delta_mouse_covar	IVSd	rs32029835
JAX00263266	1	115989536	0.000864483	-0.0331361	w2_delta_mouse_covar	IVSd	rs33279884
JAX00008290	1	115991913	0.000864483	-0.0331361	w2_delta_mouse_covar	IVSd	rs32404229
JAX00008294	1	116051918	0.000666012	-0.0339968	w2_delta_mouse_covar	IVSd	rs32623320
JAX00008295	1	116056863	0.000864483	-0.0331361	w2_delta_mouse_covar	IVSd	rs31310453
JAX00008296	1	116093544	0.000864483	-0.0331361	w2_delta_mouse_covar	IVSd	rs32017314
JAX00008298	1	116094069	0.000864483	-0.0331361	w2_delta_mouse_covar	IVSd	rs32544015
JAX00263281	1	116113427	0.000864483	-0.0331361	w2_delta_mouse_covar	IVSd	rs30667712
JAX00008301	1	116131235	0.000395536	-0.0369997	w3_delta_mouse_covar	IVSd	rs32703190
JAX00008319	1	116387078	0.000864483	-0.0331361	w2_delta_mouse_covar	IVSd	rs32551922
JAX00008321	1	116415011	0.000760355	-0.0337067	w2_delta_mouse_covar	IVSd	rs31391689
JAX00263335	1	116429632	0.000864483	-0.0331361	w2_delta_mouse_covar	IVSd	rs33296682
JAX00008329	1	116528377	0.000477195	-0.0356275	w3_delta_mouse_covar	IVSd	rs32400719
JAX00008334	1	116575130	0.000984948	-0.0340528	w3_delta_mouse_covar	IVSd	rs31524632
JAX00008335	1	116606274	0.000318798	-0.0364353	w2_delta_mouse_covar	IVSd	rs32512106
JAX00008344	1	116712473	0.000134606	-0.0376849	w3_delta_mouse_covar	IVSd	rs51014800
JAX00008347	1	116758557	6.50093e-05	-0.0388705	w3_delta_mouse_covar	IVSd	rs32125511
JAX00008348	1	116778744	4.92558e-05	-0.0399049	w3_delta_mouse_covar	IVSd	rs31663785
JAX00008350	1	116802126	4.92558e-05	-0.0399049	w3_delta_mouse_covar	IVSd	rs33324291
JAX00008351	1	116806036	0.000254887	-0.0355462	w3_delta_mouse_covar	IVSd	rs33330744
JAX00008352	1	116818241	6.50093e-05	-0.0388705	w3_delta_mouse_covar	IVSd	rs30743192
JAX00263409	1	116876941	6.50093e-05	-0.0388705	w3_delta_mouse_covar	IVSd	rs31574604
JAX00008358	1	116897839	6.50093e-05	-0.0388705	w3_delta_mouse_covar	IVSd	rs32547392
JAX00008359	1	116910048	4.47405e-05	-0.0394199	w3_delta_mouse_covar	IVSd	rs31288291
JAX00008381	1	117227024	0.000489193	-0.0354744	w3_delta_mouse_covar	IVSd	rs32774579
JAX00008385	1	117297065	0.000489193	-0.0354744	w3_delta_mouse_covar	IVSd	rs38586185
JAX00008386	1	117304248	0.000168459	-0.037996	w3_delta_mouse_covar	IVSd	rs6340021
JAX00008387	1	117304674	0.000883409	-0.0344868	w3_delta_mouse_covar	IVSd	rs32098765
JAX00263480	1	117319563	0.000218849	-0.0376543	w3_delta_mouse_covar	IVSd	rs37836312
JAX00008389	1	117327374	0.000393825	-0.036013	w3_delta_mouse_covar	IVSd	rs36928094
JAX00008390	1	117330944	0.000883409	-0.0344868	w3_delta_mouse_covar	IVSd	rs37842807
JAX00008397	1	117432074	0.000489193	-0.0354744	w3_delta_mouse_covar	IVSd	rs36851767
JAX00008400	1	117485750	0.00086526	-0.0343333	w3_delta_mouse_covar	IVSd	rs32601754
JAX00008406	1	117556017	0.000153361	-0.0381852	w3_delta_mouse_covar	IVSd	rs30719160
JAX00008408	1	117586050	0.000153361	-0.0381852	w3_delta_mouse_covar	IVSd	rs30901476
JAX00263511	1	117586242	0.000153361	-0.0381852	w3_delta_mouse_covar	IVSd	rs36253477
JAX00263516	1	117589351	0.000153361	-0.0381852	w3_delta_mouse_covar	IVSd	rs32038476
JAX00263520	1	117590421	0.000153361	-0.0381852	w3_delta_mouse_covar	IVSd	rs13476068
JAX00008415	1	117672809	0.00086526	-0.0343333	w3_delta_mouse_covar	IVSd	rs31057968
JAX00008417	1	117690566	0.00086526	-0.0343333	w3_delta_mouse_covar	IVSd	rs30683929
JAX00008763	1	122564582	0.000929872	-0.0317474	w2_delta_mouse_covar	IVSd	rs3718480
JAX00265980	1	128625711	0.000178589	-0.00329796	wt_ctrl_mouse_covar	LV	rs32769332
JAX00266129	1	129270489	3.86205e-06	0.00113635	wt_delta_mouse_covar	RV	rs37910561
JAX00266369	1	130439904	0.000545613	-0.00603184	wt_delta_mouse_covar	TH	rs32558546
JAX00266790	1	132545017	0.000274624	0.000965404	wt_delta_mouse_covar	RV	rs30824091
JAX00009514	1	132570249	0.000294205	0.000954638	wt_delta_mouse_covar	RV	rs30828955
JAX00266791	1	132570534	0.000294205	0.000954638	wt_delta_mouse_covar	RV	rs30828954
JAX00266793	1	132576128	0.000294205	0.000954638	wt_delta_mouse_covar	RV	rs30826611
JAX00266795	1	132578661	0.000294205	0.000954638	wt_delta_mouse_covar	RV	rs30824817
JAX00266806	1	132626451	0.000206946	0.000982427	wt_delta_mouse_covar	RV	rs30823275
JAX00266810	1	132644814	0.000294205	0.000954638	wt_delta_mouse_covar	RV	rs30829564
JAX00267003	1	133552393	0.000848305	0.0365117	w2_echo_mouse_covar	IVSd	rs36951060
JAX00267230	1	134256755	0.000116983	0.000998045	wt_ctrl_mouse_covar	RV	rs36509760
JAX00267302	1	134461265	0.000144138	0.00143408	wt_iso_mouse_covar	RV	rs36397299
JAX00267359	1	134553189	0.000852485	0.00128096	wt_iso_mouse_covar	RV	rs37472795
JAX00267523	1	135001122	0.000585799	-0.0752007	w1_delta_mouse_covar	LVIDd	rs31550708
JAX00267525	1	135002381	0.000585799	-0.0752007	w1_delta_mouse_covar	LVIDd	rs31893828
JAX00009704	1	135096008	0.000129548	-0.081782	w1_delta_mouse_covar	LVIDd	rs31485244
JAX00267831	1	136171335	0.000661743	0.000833227	wt_ctrl_mouse_covar	RV	rs30876476
JAX00009784	1	136186097	0.000661743	0.000833227	wt_ctrl_mouse_covar	RV	rs30877002
JAX00268544	1	138646294	0.000906073	-0.100206	w3_echo_mouse_covar	LVIDd	rs33578605
JAX00268572	1	138770098	0.000908376	-0.0976664	w3_echo_mouse_covar	LVIDd	rs33569845
JAX00268576	1	138771612	0.000796526	-0.100784	w3_echo_mouse_covar	LVIDd	rs31963148
JAX00268833	1	139821836	0.000822517	-2.3343	w1_echo_mouse_covar	FS	rs31916081
JAX00010268	1	142662169	0.000360183	-3.45426	w1_delta_mouse_covar	FS	rs36569181
JAX00010268	1	142662169	0.000646676	-2.68406	w1_echo_mouse_covar	FS	rs36569181
JAX00010269	1	142662205	0.000981215	-2.63116	w1_echo_mouse_covar	FS	rs37580467
JAX00010270	1	142662377	0.000981215	-2.63116	w1_echo_mouse_covar	FS	rs37082702
JAX00269307	1	142664162	0.000981215	-2.63116	w1_echo_mouse_covar	FS	rs38278600
JAX00269310	1	142664253	0.000981215	-2.63116	w1_echo_mouse_covar	FS	rs36374986
JAX00269942	1	146093130	0.000437039	-3.46724	w1_delta_mouse_covar	FS	rs51200574
JAX00270803	1	151085005	0.000382488	-0.0757563	w1_delta_mouse_covar	LVIDd	rs31086729
JAX00272083	1	155816636	0.000876076	2.02801	w1_echo_mouse_covar	FS	rs32571301
JAX00272492	1	158110983	0.000139952	0.00386482	wt_ctrl_mouse_covar	LV	rs45929398
JAX00272492	1	158110983	0.000248152	0.00448107	wt_ctrl_mouse_covar	TH	rs45929398
JAX00272499	1	158118690	0.000139952	0.00386482	wt_ctrl_mouse_covar	LV	rs46240797
JAX00272499	1	158118690	0.000248152	0.00448107	wt_ctrl_mouse_covar	TH	rs46240797
JAX00272503	1	158121260	0.000392819	0.00354559	wt_ctrl_mouse_covar	LV	rs49710557
JAX00272503	1	158121260	0.000699739	0.00408743	wt_ctrl_mouse_covar	TH	rs49710557
JAX00272506	1	158143843	0.000139952	0.00386482	wt_ctrl_mouse_covar	LV	rs46725778
JAX00272506	1	158143843	0.000248152	0.00448107	wt_ctrl_mouse_covar	TH	rs46725778
JAX00272508	1	158157374	0.000156561	0.00392528	wt_ctrl_mouse_covar	LV	rs50446214
JAX00272508	1	158157374	0.000220668	0.00461484	wt_ctrl_mouse_covar	TH	rs50446214
JAX00273470	1	162264203	0.000777423	-0.088374	w1_echo_mouse_covar	LVIDd	rs31334794
JAX00273500	1	162505613	0.0007069	-0.0911885	w1_echo_mouse_covar	LVIDd	rs31322835
JAX00273517	1	162693408	0.0007069	-0.0911885	w1_echo_mouse_covar	LVIDd	rs31328793
JAX00273606	1	163123819	0.000946676	2.12091	w2_echo_mouse_covar	FS	rs33750900
JAX00011806	1	163307139	0.000827901	-0.0897766	w1_echo_mouse_covar	LVIDd	rs6249988
JAX00011809	1	163338231	0.0007069	-0.0911885	w1_echo_mouse_covar	LVIDd	rs30561115
JAX00011812	1	163397434	0.000636067	-0.0910183	w1_echo_mouse_covar	LVIDd	rs32517779
JAX00273670	1	163442400	0.000837126	2.46563	w2_delta_mouse_covar	FS	rs32584536
JAX00273711	1	163613316	0.000981416	-0.0873565	w1_echo_mouse_covar	LVIDd	rs51599380
JAX00273745	1	163841996	0.000767735	2.06783	w1_echo_mouse_covar	FS	rs49255550
JAX00273745	1	163841996	0.000164687	-0.103001	w1_echo_mouse_covar	LVIDd	rs49255550
JAX00273745	1	163841996	0.000359074	-0.104101	w2_echo_mouse_covar	LVIDd	rs49255550
JAX00273751	1	163847646	0.000767735	2.06783	w1_echo_mouse_covar	FS	rs48326498
JAX00273751	1	163847646	0.000164687	-0.103001	w1_echo_mouse_covar	LVIDd	rs48326498
JAX00273751	1	163847646	0.000359074	-0.104101	w2_echo_mouse_covar	LVIDd	rs48326498
JAX00011866	1	164109475	0.000885598	-0.0894621	w1_echo_mouse_covar	LVIDd	rs30713745
JAX00011923	1	164873702	0.000388988	-0.0959357	w1_echo_mouse_covar	LVIDd	rs37411142
JAX00273955	1	164876781	0.000388988	-0.0959357	w1_echo_mouse_covar	LVIDd	rs39297248
JAX00273959	1	164886770	0.000388988	-0.0959357	w1_echo_mouse_covar	LVIDd	rs38070275
JAX00011925	1	164888528	0.000388988	-0.0959357	w1_echo_mouse_covar	LVIDd	rs32581955
JAX00273963	1	164909430	0.000388988	-0.0959357	w1_echo_mouse_covar	LVIDd	rs36983112
JAX00273964	1	164912945	0.000388988	-0.0959357	w1_echo_mouse_covar	LVIDd	rs38002762
JAX00273965	1	164913428	0.000388988	-0.0959357	w1_echo_mouse_covar	LVIDd	rs36900416
JAX00273966	1	164914501	0.000388988	-0.0959357	w1_echo_mouse_covar	LVIDd	rs36772408
JAX00273967	1	164915145	0.000388988	-0.0959357	w1_echo_mouse_covar	LVIDd	rs36557413
JAX00273971	1	164917556	0.000268302	-0.100294	w1_echo_mouse_covar	LVIDd	rs39180189
JAX00273971	1	164917556	0.00060734	-0.108855	w3_echo_mouse_covar	LVIDd	rs39180189
JAX00273973	1	164919766	0.00033479	-0.0966075	w1_echo_mouse_covar	LVIDd	rs32166516
JAX00273974	1	164924133	0.00033479	-0.0966075	w1_echo_mouse_covar	LVIDd	rs37347200
JAX00273980	1	164974998	0.000447181	-0.0945649	w1_echo_mouse_covar	LVIDd	rs38184999
JAX00273981	1	164975480	0.000300994	-0.0968148	w1_echo_mouse_covar	LVIDd	rs38152752
JAX00273992	1	165018120	0.000384301	-0.0952492	w1_echo_mouse_covar	LVIDd	rs37794720
JAX00273994	1	165018944	0.000388988	-0.0959357	w1_echo_mouse_covar	LVIDd	rs32648907
JAX00273996	1	165024795	0.000388988	-0.0959357	w1_echo_mouse_covar	LVIDd	rs38152133
JAX00273997	1	165025455	0.000388988	-0.0959357	w1_echo_mouse_covar	LVIDd	rs37625795
JAX00273998	1	165032155	0.000388988	-0.0959357	w1_echo_mouse_covar	LVIDd	rs31064506
JAX00274007	1	165068004	0.000868765	-0.0902821	w1_echo_mouse_covar	LVIDd	rs36570473
JAX00274008	1	165071006	0.000388988	-0.0959357	w1_echo_mouse_covar	LVIDd	rs30847895
JAX00274009	1	165071340	0.000388988	-0.0959357	w1_echo_mouse_covar	LVIDd	rs31032117
JAX00274010	1	165071367	0.000388988	-0.0959357	w1_echo_mouse_covar	LVIDd	rs32612229
JAX00274015	1	165080655	0.000388988	-0.0959357	w1_echo_mouse_covar	LVIDd	rs31368504
JAX00274016	1	165092325	0.000388988	-0.0959357	w1_echo_mouse_covar	LVIDd	rs31375911
JAX00274019	1	165100808	0.000388988	-0.0959357	w1_echo_mouse_covar	LVIDd	rs31373172
JAX00274023	1	165112246	0.000388988	-0.0959357	w1_echo_mouse_covar	LVIDd	rs30643294
JAX00274024	1	165119394	0.000388988	-0.0959357	w1_echo_mouse_covar	LVIDd	rs31372325
JAX00274025	1	165120994	0.000388988	-0.0959357	w1_echo_mouse_covar	LVIDd	rs30917515
JAX00274034	1	165131505	0.000388988	-0.0959357	w1_echo_mouse_covar	LVIDd	rs31367292
JAX00274035	1	165134716	0.000388988	-0.0959357	w1_echo_mouse_covar	LVIDd	rs31367284
JAX00274036	1	165134838	0.000388988	-0.0959357	w1_echo_mouse_covar	LVIDd	rs31366453
JAX00274037	1	165134874	0.000388988	-0.0959357	w1_echo_mouse_covar	LVIDd	rs31366452
JAX00274040	1	165152289	0.000598943	-0.0922197	w1_echo_mouse_covar	LVIDd	rs31369919
JAX00274041	1	165152467	0.000447181	-0.0945649	w1_echo_mouse_covar	LVIDd	rs31369918
JAX00274044	1	165205011	0.00047768	-0.0948603	w1_echo_mouse_covar	LVIDd	rs31367957
JAX00274045	1	165212942	0.00047768	-0.0948603	w1_echo_mouse_covar	LVIDd	rs31362322
JAX00274046	1	165216797	0.000388988	-0.0959357	w1_echo_mouse_covar	LVIDd	rs31360554
JAX00274049	1	165224657	1.14821e-05	-0.11341	w1_echo_mouse_covar	LVIDd	rs31362731
JAX00274049	1	165224657	0.000229119	-0.11096	w3_echo_mouse_covar	LVIDd	rs31362731
JAX00274059	1	165287669	0.000430055	-0.117958	w3_echo_mouse_covar	LVIDd	rs31363678
JAX00274103	1	165509597	0.000687456	-0.117042	w3_echo_mouse_covar	LVIDd	rs31355997
JAX00274245	1	166111599	0.000687456	-0.117042	w3_echo_mouse_covar	LVIDd	rs51494086
JAX00274280	1	166283430	0.000765071	-0.115439	w3_echo_mouse_covar	LVIDd	rs31281184
JAX00274386	1	166722657	0.000687456	-0.117042	w3_echo_mouse_covar	LVIDd	rs33763534
JAX00274464	1	167117120	0.000687456	-0.117042	w3_echo_mouse_covar	LVIDd	rs36242840
JAX00274486	1	167238419	0.000687456	-0.117042	w3_echo_mouse_covar	LVIDd	rs37162597
JAX00012104	1	167275618	0.000687456	-0.117042	w3_echo_mouse_covar	LVIDd	rs32416518
JAX00274730	1	168165545	0.000687456	-0.117042	w3_echo_mouse_covar	LVIDd	rs31328997
JAX00274743	1	168231468	0.000687456	-0.117042	w3_echo_mouse_covar	LVIDd	rs31372395
JAX00012196	1	168505614	0.000887148	0.0329602	w1_echo_mouse_covar	IVSd	rs51679229
JAX00012203	1	168604546	0.000556757	0.033462	w1_echo_mouse_covar	IVSd	rs32066336
JAX00274953	1	169217523	0.000849924	0.00443788	wt_ctrl_mouse_covar	TH	rs46564457
JAX00012253	1	169261479	0.000849924	0.00443788	wt_ctrl_mouse_covar	TH	rs51958080
JAX00274971	1	169315529	0.000849924	0.00443788	wt_ctrl_mouse_covar	TH	rs47851998
JAX00274972	1	169315837	0.000849924	0.00443788	wt_ctrl_mouse_covar	TH	rs51900054
JAX00274974	1	169323080	0.000849924	0.00443788	wt_ctrl_mouse_covar	TH	rs50714841
JAX00274984	1	169396286	0.000849924	0.00443788	wt_ctrl_mouse_covar	TH	rs49015931
JAX00275009	1	169449505	0.000849924	0.00443788	wt_ctrl_mouse_covar	TH	rs50154387
JAX00012275	1	169561743	0.000902074	2.42179	w2_delta_mouse_covar	FS	rs16819140
JAX00275035	1	169564475	0.000632964	2.64211	w2_delta_mouse_covar	FS	rs16819184
JAX00012276	1	169567025	0.000902074	2.42179	w2_delta_mouse_covar	FS	rs31616974
JAX00275049	1	169657599	0.000902074	2.42179	w2_delta_mouse_covar	FS	rs32140687
JAX00275051	1	169665981	0.000902074	2.42179	w2_delta_mouse_covar	FS	rs47870547
JAX00275076	1	169704569	0.000856724	2.49924	w2_delta_mouse_covar	FS	rs32432711
JAX00012286	1	169708847	0.000632964	2.64211	w2_delta_mouse_covar	FS	rs51221978
JAX00012289	1	169734659	0.00016935	2.82724	w2_delta_mouse_covar	FS	rs32616110
JAX00275091	1	169748727	0.00016935	2.82724	w2_delta_mouse_covar	FS	rs49068092
JAX00012290	1	169752084	0.00016935	2.82724	w2_delta_mouse_covar	FS	rs32678804
JAX00012291	1	169752127	0.00016935	2.82724	w2_delta_mouse_covar	FS	rs48066356
JAX00275105	1	169753709	0.00016935	2.82724	w2_delta_mouse_covar	FS	rs49769385
JAX00275107	1	169761830	0.00016935	2.82724	w2_delta_mouse_covar	FS	rs48076893
JAX00275113	1	169770702	0.00016935	2.82724	w2_delta_mouse_covar	FS	rs33899225
JAX00012292	1	169791521	0.00016935	2.82724	w2_delta_mouse_covar	FS	rs47944263
JAX00012293	1	169796539	0.00016935	2.82724	w2_delta_mouse_covar	FS	rs32488759
JAX00275119	1	169817383	0.000210676	2.72269	w2_delta_mouse_covar	FS	rs45945113
JAX00012297	1	169841800	0.000570933	2.23962	w2_echo_mouse_covar	FS	rs32664419
JAX00012301	1	169907834	0.00016935	2.82724	w2_delta_mouse_covar	FS	rs31452249
JAX00276347	1	174489130	0.000858708	0.0876117	w1_echo_mouse_covar	LVIDd	rs31558377
JAX00276347	1	174489130	0.000910487	6.23796	w2_delta_mouse_covar	LVM	rs31558377
JAX00012647	1	174510727	0.000853892	-0.0938027	w1_echo_mouse_covar	LVIDd	rs31558476
JAX00013371	1	184155325	0.000978021	0.00593328	wt_delta_mouse_covar	TH	rs46354948
JAX00194186	1	187099203	0.000185979	-0.0835944	w1_delta_mouse_covar	LVIDd	rs50727871
JAX00013561	1	187103826	0.000790124	-0.0785809	w1_delta_mouse_covar	LVIDd	rs32415281
JAX00013562	1	187110298	0.000648526	-0.0791146	w1_delta_mouse_covar	LVIDd	rs6373152
JAX00013563	1	187110816	0.000648526	-0.0791146	w1_delta_mouse_covar	LVIDd	rs6388755
JAX00013564	1	187132761	0.000648526	-0.0791146	w1_delta_mouse_covar	LVIDd	rs31615728
JAX00013565	1	187146882	0.000648526	-0.0791146	w1_delta_mouse_covar	LVIDd	rs32027205
JAX00013566	1	187147032	0.000787208	-0.0780586	w1_delta_mouse_covar	LVIDd	rs32747542
JAX00013567	1	187170626	0.000648526	-0.0791146	w1_delta_mouse_covar	LVIDd	rs3707431
JAX00013569	1	187170890	0.000353006	-0.0818869	w1_delta_mouse_covar	LVIDd	rs3723207
JAX00279198	1	187173436	0.000648526	-0.0791146	w1_delta_mouse_covar	LVIDd	rs32801966
JAX00279201	1	187200697	0.000648526	-0.0791146	w1_delta_mouse_covar	LVIDd	rs32805002
JAX00013570	1	187215704	0.000648526	-0.0791146	w1_delta_mouse_covar	LVIDd	rs6387344
JAX00013571	1	187226838	0.000648526	-0.0791146	w1_delta_mouse_covar	LVIDd	rs31748074
JAX00013572	1	187233970	0.000648526	-0.0791146	w1_delta_mouse_covar	LVIDd	rs6229210
JAX00279204	1	187235940	0.000648526	-0.0791146	w1_delta_mouse_covar	LVIDd	rs32098044
JAX00013573	1	187250869	0.000252895	-0.0827182	w1_delta_mouse_covar	LVIDd	rs6311707
JAX00279213	1	187294799	0.000648526	-0.0791146	w1_delta_mouse_covar	LVIDd	rs32813310
JAX00279216	1	187297795	0.00088138	-0.0755108	w1_delta_mouse_covar	LVIDd	rs32815695
JAX00013578	1	187317865	0.000648526	-0.0791146	w1_delta_mouse_covar	LVIDd	rs32202926
JAX00013580	1	187352367	0.000648526	-0.0791146	w1_delta_mouse_covar	LVIDd	rs32216010
JAX00013582	1	187369369	0.000648526	-0.0791146	w1_delta_mouse_covar	LVIDd	rs32427963
JAX00013583	1	187369566	0.000791527	-0.0781762	w1_delta_mouse_covar	LVIDd	rs31763432
JAX00279223	1	187369634	0.00082216	-0.0777494	w1_delta_mouse_covar	LVIDd	rs32204626
JAX00279228	1	187372918	0.000648526	-0.0791146	w1_delta_mouse_covar	LVIDd	rs32816624
JAX00279230	1	187385485	0.000353006	-0.0818869	w1_delta_mouse_covar	LVIDd	rs32814512
JAX00279237	1	187418387	0.000648526	-0.0791146	w1_delta_mouse_covar	LVIDd	rs32820645
JAX00013586	1	187421938	0.000648526	-0.0791146	w1_delta_mouse_covar	LVIDd	rs32820879
JAX00279249	1	187426406	0.000648526	-0.0791146	w1_delta_mouse_covar	LVIDd	rs32821913
JAX00279257	1	187434472	0.000648526	-0.0791146	w1_delta_mouse_covar	LVIDd	rs32687707
JAX00013588	1	187467647	0.000648526	-0.0791146	w1_delta_mouse_covar	LVIDd	rs30573581
JAX00013589	1	187481829	1.18012e-05	-0.0957515	w1_delta_mouse_covar	LVIDd	rs6348421
JAX00013590	1	187482659	7.20162e-06	-0.0987065	w1_delta_mouse_covar	LVIDd	rs32144891
JAX00279266	1	187493607	2.97389e-06	-0.104174	w1_delta_mouse_covar	LVIDd	rs32292745
JAX00279267	1	187493885	0.000468858	-0.0761261	w1_delta_mouse_covar	LVIDd	rs32621270
JAX00279268	1	187494260	0.000468858	-0.0761261	w1_delta_mouse_covar	LVIDd	rs31868281
JAX00279269	1	187495048	0.000468858	-0.0761261	w1_delta_mouse_covar	LVIDd	rs32825727
JAX00279272	1	187498408	0.000468858	-0.0761261	w1_delta_mouse_covar	LVIDd	rs32825777
JAX00279275	1	187499650	0.000468858	-0.0761261	w1_delta_mouse_covar	LVIDd	rs32828710
JAX00013591	1	187501217	9.72501e-06	-0.0981256	w1_delta_mouse_covar	LVIDd	rs32831476
JAX00013593	1	187501551	2.44882e-05	-0.0930286	w1_delta_mouse_covar	LVIDd	rs32829254
JAX00013594	1	187538086	5.82116e-06	-0.0977848	w1_delta_mouse_covar	LVIDd	rs32028460
JAX00013595	1	187538298	2.19953e-05	-0.091754	w1_delta_mouse_covar	LVIDd	rs30698017
JAX00279278	1	187538328	5.82116e-06	-0.0977848	w1_delta_mouse_covar	LVIDd	rs30561228
JAX00279279	1	187559613	5.82116e-06	-0.0977848	w1_delta_mouse_covar	LVIDd	rs32833578
JAX00279280	1	187559919	5.15863e-06	-0.0978967	w1_delta_mouse_covar	LVIDd	rs32833581
JAX00013597	1	187576253	5.82116e-06	-0.0977848	w1_delta_mouse_covar	LVIDd	rs32533510
JAX00013598	1	187576272	5.82116e-06	-0.0977848	w1_delta_mouse_covar	LVIDd	rs32428802
JAX00279281	1	187590716	0.000895756	-0.0749415	w1_delta_mouse_covar	LVIDd	rs32839708
JAX00279283	1	187590884	0.000895756	-0.0749415	w1_delta_mouse_covar	LVIDd	rs32841409
JAX00279293	1	187595635	0.000895756	-0.0749415	w1_delta_mouse_covar	LVIDd	rs32839414
JAX00013602	1	187624933	0.000895756	-0.0749415	w1_delta_mouse_covar	LVIDd	rs32844436
JAX00013603	1	187656959	0.000895756	-0.0749415	w1_delta_mouse_covar	LVIDd	rs32246717
JAX00013604	1	187657760	0.000895756	-0.0749415	w1_delta_mouse_covar	LVIDd	rs32549706
JAX00279309	1	187659832	0.000895756	-0.0749415	w1_delta_mouse_covar	LVIDd	rs32847930
JAX00013605	1	187667988	0.000895756	-0.0749415	w1_delta_mouse_covar	LVIDd	rs32041031
JAX00279311	1	187695290	0.000774554	-0.075488	w1_delta_mouse_covar	LVIDd	rs6228564
JAX00013607	1	187704318	0.000895756	-0.0749415	w1_delta_mouse_covar	LVIDd	rs32603252
JAX00279312	1	187705004	0.000895756	-0.0749415	w1_delta_mouse_covar	LVIDd	rs32851007
JAX00013609	1	187731164	0.000895756	-0.0749415	w1_delta_mouse_covar	LVIDd	rs32855789
JAX00279324	1	187731304	0.000895756	-0.0749415	w1_delta_mouse_covar	LVIDd	rs32856682
JAX00279326	1	187755367	0.000895756	-0.0749415	w1_delta_mouse_covar	LVIDd	rs32856366
JAX00013611	1	187762453	0.000895756	-0.0749415	w1_delta_mouse_covar	LVIDd	rs6208479
JAX00279334	1	187771853	0.000895756	-0.0749415	w1_delta_mouse_covar	LVIDd	rs32861936
JAX00013612	1	187773304	0.000895756	-0.0749415	w1_delta_mouse_covar	LVIDd	rs32863187
JAX00013613	1	187776317	0.000895756	-0.0749415	w1_delta_mouse_covar	LVIDd	rs32858072
JAX00013619	1	187851817	0.000871984	0.00635489	wt_delta_mouse_covar	TH	rs31813468
JAX00013656	1	188352775	0.000871984	0.00635489	wt_delta_mouse_covar	TH	rs32908074
JAX00013657	1	188364276	0.000871984	0.00635489	wt_delta_mouse_covar	TH	rs32911970
JAX00280102	1	191404207	0.000396365	6.3585	w3_delta_mouse_covar	LVM	rs32110259
JAX00280123	1	191504014	0.000570618	6.16381	w3_delta_mouse_covar	LVM	rs32764412
JAX00280125	1	191504335	0.000570618	6.16381	w3_delta_mouse_covar	LVM	rs32312863
JAX00280126	1	191510075	0.000570618	6.16381	w3_delta_mouse_covar	LVM	rs33013230
JAX00013899	1	191579656	0.000560833	5.73309	w3_delta_mouse_covar	LVM	rs31840508
JAX00013917	1	191835234	0.000995388	5.69084	w3_delta_mouse_covar	LVM	rs30961525
JAX00013919	1	191864575	0.0005077	5.95796	w3_delta_mouse_covar	LVM	rs32026248
JAX00013920	1	191867136	0.000309264	5.96785	w3_delta_mouse_covar	LVM	rs32686883
JAX00280196	1	191889414	0.000873039	5.9274	w3_delta_mouse_covar	LVM	rs32757269
JAX00013921	1	191893598	0.000972209	5.55271	w3_delta_mouse_covar	LVM	rs31997350
JAX00280205	1	191893835	0.000972209	5.55271	w3_delta_mouse_covar	LVM	rs30708380
JAX00280210	1	191902323	0.000972209	5.55271	w3_delta_mouse_covar	LVM	rs33039183
JAX00013933	1	192047700	0.000508603	5.85903	w3_delta_mouse_covar	LVM	rs32497064
JAX00280249	1	192052249	0.000481923	5.95256	w3_delta_mouse_covar	LVM	rs32551498
JAX00280251	1	192056285	0.000481923	5.95256	w3_delta_mouse_covar	LVM	rs33056555
JAX00280252	1	192056713	0.000508603	5.85903	w3_delta_mouse_covar	LVM	rs33057435
JAX00280254	1	192058220	0.000279203	6.18026	w3_delta_mouse_covar	LVM	rs3692119
JAX00013934	1	192059015	0.000481923	5.95256	w3_delta_mouse_covar	LVM	rs32311295
JAX00280257	1	192059200	0.000481923	5.95256	w3_delta_mouse_covar	LVM	rs31665884
JAX00013935	1	192070118	0.000508603	5.85903	w3_delta_mouse_covar	LVM	rs3661785
JAX00280258	1	192076348	0.000508603	5.85903	w3_delta_mouse_covar	LVM	rs32529568
JAX00280260	1	192078556	0.000481923	5.95256	w3_delta_mouse_covar	LVM	rs33058861
JAX00280261	1	192078907	0.000285937	6.0894	w3_delta_mouse_covar	LVM	rs33059792
JAX00013936	1	192085551	0.000481923	5.95256	w3_delta_mouse_covar	LVM	rs32441563
JAX00280275	1	192151874	0.000570618	6.16381	w3_delta_mouse_covar	LVM	rs48759739
JAX00280277	1	192151999	0.000570618	6.16381	w3_delta_mouse_covar	LVM	rs31550867
JAX00280289	1	192194558	0.000570618	6.16381	w3_delta_mouse_covar	LVM	rs31450552
JAX00280290	1	192195913	0.000570618	6.16381	w3_delta_mouse_covar	LVM	rs32475254
JAX00280295	1	192206517	0.000567287	6.17594	w3_delta_mouse_covar	LVM	rs50425138
JAX00280649	1	194060932	0.000754963	0.0916449	w3_delta_mouse_covar	LVIDd	rs49731170
JAX00280976	1	195669737	0.000279232	-3.56826	w1_delta_mouse_covar	FS	rs33208919
JAX00014219	1	195869598	0.000683477	6.29823	w3_delta_mouse_covar	LVM	rs30884413
JAX00281031	1	195979059	0.000846656	6.04988	w3_delta_mouse_covar	LVM	rs46089972
JAX00014227	1	195982072	0.000683477	6.29823	w3_delta_mouse_covar	LVM	rs32544809
JAX00014228	1	195987784	0.000683477	6.29823	w3_delta_mouse_covar	LVM	rs13476313
JAX00014229	1	195995045	0.000683477	6.29823	w3_delta_mouse_covar	LVM	rs31930049
JAX00014231	1	196015815	0.000846656	6.04988	w3_delta_mouse_covar	LVM	rs31554216
JAX00014232	1	196025241	0.000683477	6.29823	w3_delta_mouse_covar	LVM	rs32722320
JAX00014234	1	196055447	0.000215497	6.70948	w3_delta_mouse_covar	LVM	rs31229382
JAX00014235	1	196064660	0.000683477	6.29823	w3_delta_mouse_covar	LVM	rs32773522
JAX00281063	1	196197596	0.000696913	6.20154	w3_delta_mouse_covar	LVM	rs32006902
JAX00014248	1	196251172	0.000883732	-6.11292	w3_delta_mouse_covar	LVM	rs32096786
JAX00281080	1	196277022	0.000838297	6.08915	w3_delta_mouse_covar	LVM	rs32359252
JAX00281125	1	196411524	0.000683477	6.29823	w3_delta_mouse_covar	LVM	rs32050278
JAX00014295	1	196867551	0.000683477	6.29823	w3_delta_mouse_covar	LVM	rs29618228
JAX00014305	1	197024552	0.000683477	6.29823	w3_delta_mouse_covar	LVM	rs32251256
JAX00014313	1	197114387	0.000683477	6.29823	w3_delta_mouse_covar	LVM	rs29611294
JAX00014315	1	197134686	0.000683477	6.29823	w3_delta_mouse_covar	LVM	rs29609526
JAX00482030	2	3078411	0.000939371	0.000821367	wt_ctrl_mouse_covar	RV	rs27096687
JAX00482059	2	3211584	0.000939371	0.000821367	wt_ctrl_mouse_covar	RV	rs27081671
JAX00090644	2	3213388	0.000939371	0.000821367	wt_ctrl_mouse_covar	RV	rs3659673
JAX00090645	2	3213439	0.000939371	0.000821367	wt_ctrl_mouse_covar	RV	rs3659775
JAX00090646	2	3216244	0.000939371	0.000821367	wt_ctrl_mouse_covar	RV	rs27081665
JAX00090648	2	3259753	0.000939371	0.000821367	wt_ctrl_mouse_covar	RV	rs4222930
JAX00482063	2	3279248	0.000875016	0.000834638	wt_ctrl_mouse_covar	RV	rs27081551
JAX00482230	2	4153652	0.000217515	0.00265292	wt_ctrl_mouse_covar	LV	rs27078300
JAX00090971	2	7618047	0.000453476	-2.72628	w2_delta_mouse_covar	FS	rs13476335
JAX00483078	2	9794876	0.000901818	0.0361209	w2_echo_mouse_covar	IVSd	rs27150235
JAX00091136	2	9822731	0.000759191	0.0363682	w2_echo_mouse_covar	IVSd	rs27133962
JAX00091195	2	10576256	0.000911326	0.00381317	wt_ctrl_mouse_covar	LV	rs27097934
JAX00215901	2	25559351	0.000142576	0.0344971	w2_echo_mouse_covar	IVSd	rs49784843
JAX00485641	2	26111999	4.99186e-05	0.00112494	wt_ctrl_mouse_covar	RV	rs27186796
JAX00485756	2	26838489	9.594e-06	0.0424889	w2_echo_mouse_covar	IVSd	rs27185290
JAX00485759	2	26842437	0.000339115	0.0363952	w2_echo_mouse_covar	IVSd	rs27226452
JAX00215934	2	26842934	0.000339115	0.0363952	w2_echo_mouse_covar	IVSd	rs46518061
JAX00485761	2	26849051	0.000339115	0.0363952	w2_echo_mouse_covar	IVSd	rs27226421
JAX00092409	2	26853757	0.000158847	0.037733	w2_echo_mouse_covar	IVSd	rs27226400
JAX00485762	2	26860003	0.000339115	0.0363952	w2_echo_mouse_covar	IVSd	rs27226399
JAX00485763	2	26860794	0.000339115	0.0363952	w2_echo_mouse_covar	IVSd	rs27226382
JAX00485765	2	26861581	0.000339115	0.0363952	w2_echo_mouse_covar	IVSd	rs27226378
JAX00485766	2	26910119	0.000339115	0.0363952	w2_echo_mouse_covar	IVSd	rs27211583
JAX00485770	2	26915401	0.000339115	0.0363952	w2_echo_mouse_covar	IVSd	rs27211540
JAX00485773	2	26921853	0.000339115	0.0363952	w2_echo_mouse_covar	IVSd	rs27211498
JAX00485775	2	26925847	0.000339115	0.0363952	w2_echo_mouse_covar	IVSd	rs27211478
JAX00092413	2	26931598	0.000339115	0.0363952	w2_echo_mouse_covar	IVSd	rs27211445
JAX00092414	2	26935041	0.000339115	0.0363952	w2_echo_mouse_covar	IVSd	rs27211420
JAX00485777	2	26938236	0.000339115	0.0363952	w2_echo_mouse_covar	IVSd	rs27211405
JAX00485786	2	26948471	0.000297753	0.0369067	w2_echo_mouse_covar	IVSd	rs27196916
JAX00092416	2	26972119	0.000339115	0.0363952	w2_echo_mouse_covar	IVSd	rs27196759
JAX00485805	2	26996256	0.000339115	0.0363952	w2_echo_mouse_covar	IVSd	rs27181929
JAX00485806	2	27008937	0.000339115	0.0363952	w2_echo_mouse_covar	IVSd	rs27181919
JAX00092419	2	27013364	0.000339115	0.0363952	w2_echo_mouse_covar	IVSd	rs27181898
JAX00092420	2	27014443	0.000339115	0.0363952	w2_echo_mouse_covar	IVSd	rs6181148
JAX00092421	2	27014908	0.000339115	0.0363952	w2_echo_mouse_covar	IVSd	rs27181897
JAX00485807	2	27024056	0.000339115	0.0363952	w2_echo_mouse_covar	IVSd	rs27181848
JAX00485921	2	27479146	0.00068165	-0.0727165	w1_delta_mouse_covar	LVIDd	rs27200028
JAX00485935	2	27510130	0.00064877	-0.0729669	w1_delta_mouse_covar	LVIDd	rs27183069
JAX00486898	2	33755164	9.31284e-07	0.00110282	wt_delta_mouse_covar	RV	rs27173361
JAX00486919	2	33837917	9.31284e-07	0.00110282	wt_delta_mouse_covar	RV	rs27207429
JAX00486926	2	33851653	9.31284e-07	0.00110282	wt_delta_mouse_covar	RV	rs27207397
JAX00486934	2	33911728	3.61015e-06	0.00105164	wt_delta_mouse_covar	RV	rs27207300
JAX00486945	2	33947037	9.31284e-07	0.00110282	wt_delta_mouse_covar	RV	rs27207180
JAX00486953	2	33969562	8.05776e-07	0.00111431	wt_delta_mouse_covar	RV	rs27192412
JAX00486960	2	33992248	0.000542425	0.000944864	wt_delta_mouse_covar	RV	rs27192348
JAX00486961	2	34012310	0.000542425	0.000944864	wt_delta_mouse_covar	RV	rs27192276
JAX00486962	2	34013030	0.000720896	0.000932766	wt_delta_mouse_covar	RV	rs27192271
JAX00487024	2	34544722	0.000539807	0.00093782	wt_delta_mouse_covar	RV	rs27170273
JAX00487028	2	34572627	0.000720896	0.000932766	wt_delta_mouse_covar	RV	rs27221908
JAX00092991	2	34621599	0.000720896	0.000932766	wt_delta_mouse_covar	RV	rs27221882
JAX00487031	2	34643063	0.000720896	0.000932766	wt_delta_mouse_covar	RV	rs27206826
JAX00487033	2	34655392	0.000720896	0.000932766	wt_delta_mouse_covar	RV	rs27206802
JAX00487036	2	34660457	0.000720896	0.000932766	wt_delta_mouse_covar	RV	rs27206780
JAX00216583	2	56291126	0.000944681	1.7554	w1_echo_mouse_covar	FS	rs51682748
JAX00216583	2	56291126	0.000843949	0.0298339	w2_echo_mouse_covar	IVSd	rs51682748
JAX00216583	2	56291126	0.000476489	2.11892	w3_echo_mouse_covar	FS	rs51682748
JAX00216583	2	56291126	0.000767707	0.0284612	w3_echo_mouse_covar	IVSd	rs51682748
JAX00094765	2	58423525	0.000909464	0.00447516	wt_ctrl_mouse_covar	TH	rs27891394
JAX00094768	2	58457608	0.000987833	0.00430877	wt_ctrl_mouse_covar	TH	rs27891269
JAX00094771	2	58507260	0.00074464	0.00136598	wt_iso_mouse_covar	RV	rs27938056
JAX00094772	2	58507301	0.00074464	0.00136598	wt_iso_mouse_covar	RV	rs27938055
JAX00490410	2	58507720	0.00074464	0.00136598	wt_iso_mouse_covar	RV	rs27938052
JAX00490417	2	58524707	0.000152167	0.00146369	wt_iso_mouse_covar	RV	rs27922636
JAX00094773	2	58525208	0.00096015	0.00125722	wt_iso_mouse_covar	RV	rs27922635
JAX00490418	2	58525802	0.000442597	0.000890123	wt_ctrl_mouse_covar	RV	rs27922628
JAX00490418	2	58525802	1.79092e-05	0.00154727	wt_iso_mouse_covar	RV	rs27922628
JAX00094774	2	58530647	0.000644546	0.00138479	wt_iso_mouse_covar	RV	rs27922620
JAX00094776	2	58563906	0.00074464	0.00136598	wt_iso_mouse_covar	RV	rs27922506
JAX00094777	2	58564269	0.000987833	0.00430877	wt_ctrl_mouse_covar	TH	rs27922502
JAX00094778	2	58568385	5.21748e-05	0.0015821	wt_iso_mouse_covar	RV	rs27922490
JAX00095595	2	69530004	0.000752877	0.0335823	w2_echo_mouse_covar	IVSd	rs27973677
JAX00095792	2	72213575	0.000498094	2.08261	w1_echo_mouse_covar	FS	rs27985837
JAX00493043	2	73066013	0.000396815	0.000836012	wt_ctrl_mouse_covar	RV	rs27950459
JAX00095861	2	73133186	0.000699567	0.0367924	w2_echo_mouse_covar	IVSd	rs27950306
JAX00493058	2	73158278	0.000396815	0.000836012	wt_ctrl_mouse_covar	RV	rs28005827
JAX00493080	2	73289462	0.000396815	0.000836012	wt_ctrl_mouse_covar	RV	rs27972043
JAX00096278	2	78694559	0.000138174	-0.0831644	w1_delta_mouse_covar	LVIDd	rs27936167
JAX00495467	2	86371972	0.000522266	0.00083481	wt_ctrl_mouse_covar	RV	rs28013667
JAX00495469	2	86406064	0.000522266	0.00083481	wt_ctrl_mouse_covar	RV	rs28013623
JAX00495470	2	86409404	0.000844015	0.000796888	wt_ctrl_mouse_covar	RV	rs28013601
JAX00495472	2	86410573	0.000522266	0.00083481	wt_ctrl_mouse_covar	RV	rs28013598
JAX00495483	2	86529844	0.000462165	0.000835789	wt_ctrl_mouse_covar	RV	rs27445604
JAX00097048	2	89038774	3.03474e-05	0.00108829	wt_delta_mouse_covar	RV	rs6154146
JAX00097048	2	89038774	0.000673398	0.00135136	wt_iso_mouse_covar	RV	rs6154146
JAX00097122	2	90136993	3.03474e-05	0.00108829	wt_delta_mouse_covar	RV	rs27366815
JAX00097122	2	90136993	0.000673398	0.00135136	wt_iso_mouse_covar	RV	rs27366815
JAX00495986	2	90305328	0.00027934	0.000969352	wt_delta_mouse_covar	RV	rs27398695
JAX00496031	2	90476865	3.03474e-05	0.00108829	wt_delta_mouse_covar	RV	rs27383639
JAX00496031	2	90476865	0.000673398	0.00135136	wt_iso_mouse_covar	RV	rs27383639
JAX00097143	2	90500379	3.03474e-05	0.00108829	wt_delta_mouse_covar	RV	rs27383590
JAX00097143	2	90500379	0.000673398	0.00135136	wt_iso_mouse_covar	RV	rs27383590
JAX00496036	2	90508085	3.03474e-05	0.00108829	wt_delta_mouse_covar	RV	rs27383579
JAX00496036	2	90508085	0.000673398	0.00135136	wt_iso_mouse_covar	RV	rs27383579
JAX00496038	2	90554819	3.03474e-05	0.00108829	wt_delta_mouse_covar	RV	rs27368840
JAX00496038	2	90554819	0.000673398	0.00135136	wt_iso_mouse_covar	RV	rs27368840
JAX00496039	2	90556352	5.49705e-05	0.00106393	wt_delta_mouse_covar	RV	rs27368837
JAX00496039	2	90556352	0.000385965	0.00135286	wt_iso_mouse_covar	RV	rs27368837
JAX00097147	2	90570997	3.03474e-05	0.00108829	wt_delta_mouse_covar	RV	rs27368811
JAX00097147	2	90570997	0.000673398	0.00135136	wt_iso_mouse_covar	RV	rs27368811
JAX00496366	2	92507159	9.45797e-08	0.00121834	wt_delta_mouse_covar	RV	rs28268256
JAX00496409	2	92628756	0.000774766	0.00095433	wt_delta_mouse_covar	RV	rs28248583
JAX00496410	2	92628798	0.000774766	0.00095433	wt_delta_mouse_covar	RV	rs28248582
JAX00496412	2	92630172	0.000774766	0.00095433	wt_delta_mouse_covar	RV	rs28248568
JAX00496425	2	92667851	0.00067121	0.000969311	wt_delta_mouse_covar	RV	rs27416905
JAX00496523	2	92952672	1.94254e-08	0.00127506	wt_delta_mouse_covar	RV	rs27417856
JAX00496523	2	92952672	0.000301846	0.0013563	wt_iso_mouse_covar	RV	rs27417856
JAX00496806	2	93978506	0.000413254	2.4736	w3_echo_mouse_covar	FS	rs27379934
JAX00097415	2	94137378	0.000699371	0.00663223	wt_iso_mouse_covar	TH	rs27365077
JAX00189013	2	94177260	0.000786638	0.00603711	wt_delta_mouse_covar	TH	rs6337649
JAX00097852	2	100100635	0.00049482	-0.00484332	wt_iso_mouse_covar	LV	rs27359209
JAX00497860	2	101560444	0.000370081	0.00550567	wt_iso_mouse_covar	LV	rs27392414
JAX00097946	2	101631423	0.000860066	0.108063	w2_echo_mouse_covar	LVIDd	rs27377782
JAX00097946	2	101631423	0.00039423	0.00553865	wt_iso_mouse_covar	LV	rs27377782
JAX00497877	2	101635575	0.000326856	0.0055817	wt_iso_mouse_covar	LV	rs27377752
JAX00097948	2	101669304	0.000370081	0.00550567	wt_iso_mouse_covar	LV	rs3669332
JAX00497955	2	101914171	0.000326856	0.0055817	wt_iso_mouse_covar	LV	rs27357873
JAX00498098	2	102481181	0.000370081	0.00550567	wt_iso_mouse_covar	LV	rs27391379
JAX00498112	2	102511933	0.000762543	0.00534469	wt_iso_mouse_covar	LV	rs27376233
JAX00498117	2	102517493	0.00036951	0.00553705	wt_iso_mouse_covar	LV	rs27376185
JAX00098018	2	102572060	0.000344488	0.00553194	wt_iso_mouse_covar	LV	rs27404917
JAX00098019	2	102630970	0.000566753	0.00505553	wt_iso_mouse_covar	LV	rs27374525
JAX00098313	2	106538611	0.000570683	0.0989511	w2_echo_mouse_covar	LVIDd	rs27446881
JAX00098314	2	106548159	0.000423832	0.10082	w2_echo_mouse_covar	LVIDd	rs27431854
JAX00098316	2	106567750	0.000570683	0.0989511	w2_echo_mouse_covar	LVIDd	rs13476687
JAX00499022	2	106587846	0.000493341	0.0997832	w2_echo_mouse_covar	LVIDd	rs28330262
JAX00499516	2	109698360	0.000921702	0.0393576	w2_echo_mouse_covar	IVSd	rs27508166
JAX00500404	2	115323433	0.000897062	-0.0706984	w1_delta_mouse_covar	LVIDd	rs27440594
JAX00099392	2	121055344	0.000989575	0.0736622	w2_delta_mouse_covar	LVIDd	rs27439929
JAX00099403	2	121199555	0.000989575	0.0736622	w2_delta_mouse_covar	LVIDd	rs27439745
JAX00099416	2	121393903	4.38284e-05	-0.091032	w2_delta_mouse_covar	LVIDd	rs27425076
JAX00099416	2	121393903	0.00037829	-0.0841782	w3_delta_mouse_covar	LVIDd	rs27425076
JAX00501596	2	121396755	4.38284e-05	-0.091032	w2_delta_mouse_covar	LVIDd	rs27425062
JAX00501596	2	121396755	0.00037829	-0.0841782	w3_delta_mouse_covar	LVIDd	rs27425062
JAX00099417	2	121410719	6.83451e-05	-0.0886497	w2_delta_mouse_covar	LVIDd	rs27425022
JAX00099417	2	121410719	0.000203146	-0.0877771	w3_delta_mouse_covar	LVIDd	rs27425022
JAX00099418	2	121412769	5.93949e-05	-0.0901274	w2_delta_mouse_covar	LVIDd	rs13476740
JAX00099418	2	121412769	0.000661473	-0.0813173	w3_delta_mouse_covar	LVIDd	rs13476740
JAX00501606	2	121486633	2.24294e-05	-0.094234	w2_delta_mouse_covar	LVIDd	rs27453997
JAX00501606	2	121486633	0.000427593	-0.0833368	w3_delta_mouse_covar	LVIDd	rs27453997
JAX00099432	2	121594575	5.27929e-05	0.0901273	w2_delta_mouse_covar	LVIDd	rs27453813
JAX00099432	2	121594575	0.000598291	0.084917	w3_delta_mouse_covar	LVIDd	rs27453813
JAX00099435	2	121620320	5.27929e-05	0.0901273	w2_delta_mouse_covar	LVIDd	rs27439356
JAX00099435	2	121620320	0.000598291	0.084917	w3_delta_mouse_covar	LVIDd	rs27439356
JAX00501635	2	121669389	4.21539e-05	0.0910638	w2_delta_mouse_covar	LVIDd	rs27439334
JAX00501635	2	121669389	0.0006885	0.0836305	w3_delta_mouse_covar	LVIDd	rs27439334
JAX00099439	2	121673827	4.21539e-05	0.0910638	w2_delta_mouse_covar	LVIDd	rs27439330
JAX00099439	2	121673827	0.0006885	0.0836305	w3_delta_mouse_covar	LVIDd	rs27439330
JAX00099441	2	121712785	5.27929e-05	0.0901273	w2_delta_mouse_covar	LVIDd	rs27439297
JAX00099441	2	121712785	0.000598291	0.084917	w3_delta_mouse_covar	LVIDd	rs27439297
JAX00099446	2	121783255	0.000326052	0.0814617	w2_delta_mouse_covar	LVIDd	rs27439234
JAX00099447	2	121793382	0.000326052	0.0814617	w2_delta_mouse_covar	LVIDd	rs27439218
JAX00501665	2	121908969	0.00083788	0.0756776	w2_delta_mouse_covar	LVIDd	rs27439068
JAX00099456	2	121910391	0.000326052	0.0814617	w2_delta_mouse_covar	LVIDd	rs27425859
JAX00501667	2	121914873	0.000326052	0.0814617	w2_delta_mouse_covar	LVIDd	rs27425840
JAX00099457	2	121922945	0.000326052	0.0814617	w2_delta_mouse_covar	LVIDd	rs3690439
JAX00501678	2	122000447	0.000326052	0.0814617	w2_delta_mouse_covar	LVIDd	rs27425633
JAX00099463	2	122012620	0.000326052	0.0814617	w2_delta_mouse_covar	LVIDd	rs27425614
JAX00501685	2	122058353	0.000117634	-0.086934	w2_delta_mouse_covar	LVIDd	rs27471201
JAX00501701	2	122155254	0.000244183	0.0826841	w2_delta_mouse_covar	LVIDd	rs27453244
JAX00501702	2	122155662	0.000244183	0.0826841	w2_delta_mouse_covar	LVIDd	rs27453242
JAX00099478	2	122190415	0.000244183	0.0826841	w2_delta_mouse_covar	LVIDd	rs27438422
JAX00099479	2	122215041	0.000244183	0.0826841	w2_delta_mouse_covar	LVIDd	rs27438405
JAX00099480	2	122222566	0.000320317	0.0813613	w2_delta_mouse_covar	LVIDd	rs27438395
JAX00502520	2	126761571	0.000252626	0.0814326	w2_delta_mouse_covar	LVIDd	rs27435073
JAX00099822	2	126798106	0.000252626	0.0814326	w2_delta_mouse_covar	LVIDd	rs27435042
JAX00099824	2	126837377	0.000252626	0.0814326	w2_delta_mouse_covar	LVIDd	rs27416542
JAX00099826	2	126853268	0.000328876	0.0804182	w2_delta_mouse_covar	LVIDd	rs27416495
JAX00502541	2	126853672	0.000328876	0.0804182	w2_delta_mouse_covar	LVIDd	rs27416491
JAX00502544	2	126858500	0.000252626	0.0814326	w2_delta_mouse_covar	LVIDd	rs27416480
JAX00502546	2	126859139	0.000252626	0.0814326	w2_delta_mouse_covar	LVIDd	rs27416478
JAX00099829	2	126885596	0.000252626	0.0814326	w2_delta_mouse_covar	LVIDd	rs3714603
JAX00099835	2	126955191	0.000252626	0.0814326	w2_delta_mouse_covar	LVIDd	rs6200313
JAX00099866	2	127378588	0.000227197	0.0834812	w2_delta_mouse_covar	LVIDd	rs27434629
JAX00502707	2	127415838	0.000700563	0.0775806	w2_delta_mouse_covar	LVIDd	rs27418244
JAX00502708	2	127415860	0.000700563	0.0775806	w2_delta_mouse_covar	LVIDd	rs27418243
JAX00099887	2	127671741	0.000634635	0.0773083	w2_delta_mouse_covar	LVIDd	rs28268973
JAX00099888	2	127674433	4.55462e-05	0.0909251	w2_delta_mouse_covar	LVIDd	rs28268960
JAX00099890	2	127703670	4.55462e-05	0.0909251	w2_delta_mouse_covar	LVIDd	rs28250557
JAX00099891	2	127710128	4.55462e-05	0.0909251	w2_delta_mouse_covar	LVIDd	rs28250534
JAX00502799	2	127946835	0.000707197	0.0761665	w2_delta_mouse_covar	LVIDd	rs27432145
JAX00099915	2	128048330	0.000858532	0.0869262	w3_delta_mouse_covar	LVIDd	rs27412273
JAX00099915	2	128048330	0.000667501	0.0984176	w3_echo_mouse_covar	LVIDd	rs27412273
JAX00099916	2	128052596	0.000858532	0.0869262	w3_delta_mouse_covar	LVIDd	rs27412258
JAX00099916	2	128052596	0.000667501	0.0984176	w3_echo_mouse_covar	LVIDd	rs27412258
JAX00502840	2	128064650	0.000858532	0.0869262	w3_delta_mouse_covar	LVIDd	rs27412214
JAX00502840	2	128064650	0.000667501	0.0984176	w3_echo_mouse_covar	LVIDd	rs27412214
JAX00502855	2	128133400	0.000510869	-0.0834165	w3_delta_mouse_covar	LVIDd	rs27446162
JAX00502856	2	128135519	0.000847013	-0.0802029	w3_delta_mouse_covar	LVIDd	rs27446150
JAX00502860	2	128136829	0.000725808	0.0773432	w2_delta_mouse_covar	LVIDd	rs27446139
JAX00502862	2	128147022	0.000942824	0.0751152	w2_delta_mouse_covar	LVIDd	rs27446097
JAX00502862	2	128147022	0.000373405	0.0895062	w3_delta_mouse_covar	LVIDd	rs27446097
JAX00502862	2	128147022	0.000327592	0.102196	w3_echo_mouse_covar	LVIDd	rs27446097
JAX00502886	2	128189488	0.000510869	-0.0834165	w3_delta_mouse_covar	LVIDd	rs27430909
JAX00502895	2	128227450	0.000858532	0.0869262	w3_delta_mouse_covar	LVIDd	rs27430722
JAX00502895	2	128227450	0.000667501	0.0984176	w3_echo_mouse_covar	LVIDd	rs27430722
JAX00099929	2	128239110	0.000834556	0.0978916	w3_echo_mouse_covar	LVIDd	rs27411165
JAX00502901	2	128253540	0.000768022	0.0987667	w3_echo_mouse_covar	LVIDd	rs27411084
JAX00502907	2	128258122	0.000858532	0.0869262	w3_delta_mouse_covar	LVIDd	rs27411054
JAX00502907	2	128258122	0.000667501	0.0984176	w3_echo_mouse_covar	LVIDd	rs27411054
JAX00099934	2	128291949	0.000799547	0.0965557	w3_echo_mouse_covar	LVIDd	rs27410963
JAX00502938	2	128321652	0.000510869	-0.0834165	w3_delta_mouse_covar	LVIDd	rs27462495
JAX00502942	2	128326880	0.000847013	-0.0802029	w3_delta_mouse_covar	LVIDd	rs27448060
JAX00502947	2	128337127	0.000847013	-0.0802029	w3_delta_mouse_covar	LVIDd	rs27447998
JAX00502948	2	128337418	0.000510869	-0.0834165	w3_delta_mouse_covar	LVIDd	rs27447996
JAX00502952	2	128338883	0.000847013	-0.0802029	w3_delta_mouse_covar	LVIDd	rs27447989
JAX00502955	2	128342304	0.000847013	-0.0802029	w3_delta_mouse_covar	LVIDd	rs27447962
JAX00099939	2	128367090	0.000942824	0.0751152	w2_delta_mouse_covar	LVIDd	rs27447871
JAX00099939	2	128367090	0.000373405	0.0895062	w3_delta_mouse_covar	LVIDd	rs27447871
JAX00099939	2	128367090	0.000327592	0.102196	w3_echo_mouse_covar	LVIDd	rs27447871
JAX00099940	2	128367107	0.000942824	0.0751152	w2_delta_mouse_covar	LVIDd	rs27447870
JAX00099940	2	128367107	0.000373405	0.0895062	w3_delta_mouse_covar	LVIDd	rs27447870
JAX00099940	2	128367107	0.000327592	0.102196	w3_echo_mouse_covar	LVIDd	rs27447870
JAX00099941	2	128384087	0.000689479	0.0773949	w2_delta_mouse_covar	LVIDd	rs6326856
JAX00502973	2	128419468	0.000847013	-0.0802029	w3_delta_mouse_covar	LVIDd	rs27432704
JAX00099988	2	129006384	0.000984007	0.0790797	w2_delta_mouse_covar	LVIDd	rs27433517
JAX00503141	2	129034231	0.00065609	0.0815255	w2_delta_mouse_covar	LVIDd	rs13463170
JAX00099990	2	129036591	0.00065609	0.0815255	w2_delta_mouse_covar	LVIDd	rs27433429
JAX00503145	2	129043310	0.00065609	0.0815255	w2_delta_mouse_covar	LVIDd	rs27433410
JAX00503147	2	129044362	0.00065609	0.0815255	w2_delta_mouse_covar	LVIDd	rs27433401
JAX00503148	2	129044547	0.0004729	-0.084114	w3_delta_mouse_covar	LVIDd	rs27433399
JAX00099991	2	129048697	0.000140421	-0.0912861	w3_delta_mouse_covar	LVIDd	rs27433369
JAX00099991	2	129048697	0.000352986	-0.10901	w3_echo_mouse_covar	LVIDd	rs27433369
JAX00503153	2	129056947	0.00065609	0.0815255	w2_delta_mouse_covar	LVIDd	rs27415030
JAX00503160	2	129090999	0.000140421	-0.0912861	w3_delta_mouse_covar	LVIDd	rs27414847
JAX00503160	2	129090999	0.000352986	-0.10901	w3_echo_mouse_covar	LVIDd	rs27414847
JAX00503161	2	129092902	0.000140421	-0.0912861	w3_delta_mouse_covar	LVIDd	rs27414839
JAX00503161	2	129092902	0.000352986	-0.10901	w3_echo_mouse_covar	LVIDd	rs27414839
JAX00099995	2	129117946	0.000140421	-0.0912861	w3_delta_mouse_covar	LVIDd	rs6228060
JAX00099995	2	129117946	0.000352986	-0.10901	w3_echo_mouse_covar	LVIDd	rs6228060
JAX00503166	2	129120978	0.000571082	0.0785907	w2_delta_mouse_covar	LVIDd	rs27462784
JAX00503168	2	129121464	0.00065609	0.0815255	w2_delta_mouse_covar	LVIDd	rs27462782
JAX00503169	2	129121563	0.00065609	0.0815255	w2_delta_mouse_covar	LVIDd	rs27462779
JAX00503170	2	129121842	0.000571082	0.0785907	w2_delta_mouse_covar	LVIDd	rs27462775
JAX00503171	2	129122284	0.000571082	0.0785907	w2_delta_mouse_covar	LVIDd	rs27462771
JAX00503172	2	129122745	0.000571082	0.0785907	w2_delta_mouse_covar	LVIDd	rs27462768
JAX00100128	2	130887044	0.000362159	0.109403	w3_echo_mouse_covar	LVIDd	rs8264931
JAX00100132	2	130912557	0.000362159	0.109403	w3_echo_mouse_covar	LVIDd	rs27258944
JAX00503725	2	130914515	0.000362159	0.109403	w3_echo_mouse_covar	LVIDd	rs27258941
JAX00503726	2	130915088	0.000362159	0.109403	w3_echo_mouse_covar	LVIDd	rs27258932
JAX00503731	2	130933736	0.000443838	0.10933	w3_echo_mouse_covar	LVIDd	rs27258878
JAX00503732	2	130934489	0.000362159	0.109403	w3_echo_mouse_covar	LVIDd	rs27258877
JAX00503735	2	130973054	0.000362159	0.109403	w3_echo_mouse_covar	LVIDd	rs27258826
JAX00503737	2	130976746	0.000362159	0.109403	w3_echo_mouse_covar	LVIDd	rs27258813
JAX00503739	2	130979222	0.000362159	0.109403	w3_echo_mouse_covar	LVIDd	rs27258796
JAX00100136	2	130992830	0.000362159	0.109403	w3_echo_mouse_covar	LVIDd	rs27258789
JAX00100138	2	130996323	0.000362159	0.109403	w3_echo_mouse_covar	LVIDd	rs27258785
JAX00503740	2	131015291	0.00065609	0.0815255	w2_delta_mouse_covar	LVIDd	rs27243761
JAX00503741	2	131015596	0.00065609	0.0815255	w2_delta_mouse_covar	LVIDd	rs27243760
JAX00100139	2	131030325	0.00065609	0.0815255	w2_delta_mouse_covar	LVIDd	rs27243700
JAX00100140	2	131030378	0.00065609	0.0815255	w2_delta_mouse_covar	LVIDd	rs27243699
JAX00100141	2	131031818	0.000984007	0.0790797	w2_delta_mouse_covar	LVIDd	rs27243692
JAX00503755	2	131054426	0.00065609	0.0815255	w2_delta_mouse_covar	LVIDd	rs27243656
JAX00503759	2	131065197	0.00093118	0.076205	w2_delta_mouse_covar	LVIDd	rs27243609
JAX00503761	2	131066743	0.00065609	0.0815255	w2_delta_mouse_covar	LVIDd	rs27243601
JAX00503762	2	131066884	0.000963157	0.103191	w3_echo_mouse_covar	LVIDd	rs27243598
JAX00503763	2	131070746	0.00075884	0.0812176	w2_delta_mouse_covar	LVIDd	rs27243573
JAX00100142	2	131071570	0.00065609	0.0815255	w2_delta_mouse_covar	LVIDd	rs27243570
JAX00503768	2	131075928	0.00065609	0.0815255	w2_delta_mouse_covar	LVIDd	rs27243545
JAX00100145	2	131112624	0.00065609	0.0815255	w2_delta_mouse_covar	LVIDd	rs27289757
JAX00503774	2	131117947	0.00065609	0.0815255	w2_delta_mouse_covar	LVIDd	rs27289734
JAX00503775	2	131124618	0.00065609	0.0815255	w2_delta_mouse_covar	LVIDd	rs27289702
JAX00503776	2	131125108	0.00065609	0.0815255	w2_delta_mouse_covar	LVIDd	rs27289699
JAX00503778	2	131126602	0.000984007	0.0790797	w2_delta_mouse_covar	LVIDd	rs27289687
JAX00100149	2	131152744	0.00065609	0.0815255	w2_delta_mouse_covar	LVIDd	rs27273707
JAX00503782	2	131153872	0.00065609	0.0815255	w2_delta_mouse_covar	LVIDd	rs27273699
JAX00503784	2	131156721	0.00075884	0.0812176	w2_delta_mouse_covar	LVIDd	rs27273691
JAX00100150	2	131161362	0.00065609	0.0815255	w2_delta_mouse_covar	LVIDd	rs27273659
JAX00503785	2	131201943	0.00065609	0.0815255	w2_delta_mouse_covar	LVIDd	rs27273581
JAX00503799	2	131269641	0.00065609	0.0815255	w2_delta_mouse_covar	LVIDd	rs27259301
JAX00503800	2	131269934	0.00065609	0.0815255	w2_delta_mouse_covar	LVIDd	rs27259298
JAX00100157	2	131277027	0.000610266	-0.0347471	w3_delta_mouse_covar	IVSd	rs27259271
JAX00100158	2	131277353	0.000610266	-0.0347471	w3_delta_mouse_covar	IVSd	rs27259268
JAX00503804	2	131301235	0.00065609	0.0815255	w2_delta_mouse_covar	LVIDd	rs27259236
JAX00503809	2	131303983	0.00065609	0.0815255	w2_delta_mouse_covar	LVIDd	rs27259225
JAX00100161	2	131311887	0.000842496	0.0849677	w2_delta_mouse_covar	LVIDd	rs27259196
JAX00100161	2	131311887	0.000878519	-0.0342008	w3_delta_mouse_covar	IVSd	rs27259196
JAX00100161	2	131311887	0.000462571	0.0917074	w3_delta_mouse_covar	LVIDd	rs27259196
JAX00503812	2	131324834	0.000916634	-0.0342713	w3_delta_mouse_covar	IVSd	rs27259172
JAX00503812	2	131324834	0.000411641	0.0930701	w3_delta_mouse_covar	LVIDd	rs27259172
JAX00100162	2	131327522	0.000443762	0.0919223	w3_delta_mouse_covar	LVIDd	rs27259162
JAX00503815	2	131328056	0.00065609	0.0815255	w2_delta_mouse_covar	LVIDd	rs27259159
JAX00503818	2	131344676	0.00065953	0.080035	w2_delta_mouse_covar	LVIDd	rs27259117
JAX00503819	2	131346537	0.00065609	0.0815255	w2_delta_mouse_covar	LVIDd	rs27259106
JAX00503822	2	131350636	0.00065609	0.0815255	w2_delta_mouse_covar	LVIDd	rs27259085
JAX00100164	2	131352413	0.000572222	0.104777	w3_delta_mouse_covar	LVIDd	rs3690254
JAX00100164	2	131352413	9.07693e-05	0.124816	w3_echo_mouse_covar	LVIDd	rs3690254
JAX00100166	2	131381590	0.00065609	0.0815255	w2_delta_mouse_covar	LVIDd	rs27244882
JAX00503830	2	131382128	0.00065609	0.0815255	w2_delta_mouse_covar	LVIDd	rs27244876
JAX00503832	2	131383194	0.000984007	0.0790797	w2_delta_mouse_covar	LVIDd	rs27244868
JAX00100167	2	131384174	0.0009663	0.088664	w3_delta_mouse_covar	LVIDd	rs27244856
JAX00503839	2	131463341	0.00065609	0.0815255	w2_delta_mouse_covar	LVIDd	rs27244692
JAX00100174	2	131487026	0.00065609	0.0815255	w2_delta_mouse_covar	LVIDd	rs27288211
JAX00100175	2	131526474	0.00065609	0.0815255	w2_delta_mouse_covar	LVIDd	rs27272810
JAX00100176	2	131526583	0.00065609	0.0815255	w2_delta_mouse_covar	LVIDd	rs27272807
JAX00100177	2	131532591	0.00065609	0.0815255	w2_delta_mouse_covar	LVIDd	rs27272789
JAX00503857	2	131571505	0.00065609	0.0815255	w2_delta_mouse_covar	LVIDd	rs27272621
JAX00503861	2	131573966	0.00065609	0.0815255	w2_delta_mouse_covar	LVIDd	rs27272593
JAX00503868	2	131577554	0.00065609	0.0815255	w2_delta_mouse_covar	LVIDd	rs27258159
JAX00503871	2	131579294	0.00065609	0.0815255	w2_delta_mouse_covar	LVIDd	rs27258144
JAX00100182	2	131584136	0.00083063	0.0821118	w2_delta_mouse_covar	LVIDd	rs27258129
JAX00100182	2	131584136	0.000288537	0.0942763	w3_delta_mouse_covar	LVIDd	rs27258129
JAX00503876	2	131590089	0.00065609	0.0815255	w2_delta_mouse_covar	LVIDd	rs27258109
JAX00503879	2	131599826	0.00065609	0.0815255	w2_delta_mouse_covar	LVIDd	rs27258087
JAX00503881	2	131632750	0.00065609	0.0815255	w2_delta_mouse_covar	LVIDd	rs27258038
JAX00100186	2	131632950	0.000386058	0.086542	w2_delta_mouse_covar	LVIDd	rs27258035
JAX00100186	2	131632950	0.000290323	0.0929238	w3_delta_mouse_covar	LVIDd	rs27258035
JAX00218176	2	132255033	0.000541614	-0.0338892	w3_delta_mouse_covar	IVSd	rs52005379
JAX00100239	2	132365967	0.000716689	-0.0325833	w3_delta_mouse_covar	IVSd	rs27255659
JAX00100240	2	132366166	0.000959234	-0.031818	w3_delta_mouse_covar	IVSd	rs27255658
JAX00504071	2	132414326	0.000663296	-0.0329825	w3_delta_mouse_covar	IVSd	rs27255551
JAX00504352	2	133870117	0.000491632	0.00141597	wt_iso_mouse_covar	RV	rs27271057
JAX00100381	2	134247469	0.000424679	-0.0757024	w1_delta_mouse_covar	LVIDd	rs27238693
JAX00100383	2	134260896	0.00097262	-0.0715308	w1_delta_mouse_covar	LVIDd	rs27238679
JAX00100391	2	134375901	0.000599018	-0.0739025	w1_delta_mouse_covar	LVIDd	rs27267318
JAX00100408	2	134608763	0.000599018	-0.0739025	w1_delta_mouse_covar	LVIDd	rs27252192
JAX00504495	2	134721893	0.000552762	0.108032	w3_echo_mouse_covar	LVIDd	rs27285186
JAX00504510	2	134754159	0.000578723	0.106835	w3_echo_mouse_covar	LVIDd	rs27268221
JAX00504835	2	136669262	0.000820509	-0.00418918	wt_ctrl_mouse_covar	TH	rs27267033
JAX00504835	2	136669262	0.000472685	-0.00610315	wt_iso_mouse_covar	LV	rs27267033
JAX00504837	2	136670110	0.000910093	-0.0718127	w1_delta_mouse_covar	LVIDd	rs27267021
JAX00100564	2	136679216	0.000960678	-0.0718403	w1_delta_mouse_covar	LVIDd	rs27266985
JAX00504869	2	136913489	0.000910093	-0.0718127	w1_delta_mouse_covar	LVIDd	rs27231360
JAX00504908	2	137182526	0.00099602	-0.0710752	w1_delta_mouse_covar	LVIDd	rs27224232
JAX00504915	2	137202198	0.000236077	-0.0793133	w1_delta_mouse_covar	LVIDd	rs27224165
JAX00505031	2	138047425	0.00088666	-0.0714471	w1_delta_mouse_covar	LVIDd	rs27229091
JAX00505032	2	138047455	0.00088666	-0.0714471	w1_delta_mouse_covar	LVIDd	rs27229090
JAX00100775	2	139517378	0.000944312	5.75421	w1_delta_mouse_covar	LVM	rs27202213
JAX00100776	2	139517510	0.000917562	5.62612	w1_delta_mouse_covar	LVM	rs27202212
JAX00505214	2	139527101	0.000944312	5.75421	w1_delta_mouse_covar	LVM	rs27202147
JAX00505241	2	139720649	0.000944312	5.75421	w1_delta_mouse_covar	LVM	rs27204175
JAX00505262	2	139807947	0.000944312	5.75421	w1_delta_mouse_covar	LVM	rs27188968
JAX00100842	2	140388467	0.000944312	5.75421	w1_delta_mouse_covar	LVM	rs27204858
JAX00505358	2	140464922	0.000883769	-0.0307361	w3_echo_mouse_covar	IVSd	rs27190026
JAX00505372	2	140516724	0.000944312	5.75421	w1_delta_mouse_covar	LVM	rs27189793
JAX00505428	2	140823461	0.000792717	0.106216	w3_echo_mouse_covar	LVIDd	rs27241113
JAX00100880	2	140912078	0.00092256	5.83865	w1_delta_mouse_covar	LVM	rs6379263
JAX00100920	2	141430341	0.000917562	5.62612	w1_delta_mouse_covar	LVM	rs27211822
JAX00100945	2	141761619	0.000944312	5.75421	w1_delta_mouse_covar	LVM	rs27185085
JAX00505575	2	141778435	0.000944312	5.75421	w1_delta_mouse_covar	LVM	rs27185010
JAX00506861	2	148576953	0.000890504	2.49323	w3_delta_mouse_covar	FS	rs28210841
JAX00506862	2	148577397	0.000890504	2.49323	w3_delta_mouse_covar	FS	rs28210839
JAX00506866	2	148579092	0.000890504	2.49323	w3_delta_mouse_covar	FS	rs28210815
JAX00506874	2	148593175	0.000610614	2.55217	w3_delta_mouse_covar	FS	rs28210773
JAX00101458	2	148607438	0.000890504	2.49323	w3_delta_mouse_covar	FS	rs28210685
JAX00101459	2	148624036	0.000610614	2.55217	w3_delta_mouse_covar	FS	rs3719907
JAX00101460	2	148624061	0.000610614	2.55217	w3_delta_mouse_covar	FS	rs3720404
JAX00506885	2	148672821	0.000293547	2.6703	w3_delta_mouse_covar	FS	rs27262039
JAX00506890	2	148676470	0.000890504	2.49323	w3_delta_mouse_covar	FS	rs27262018
JAX00101468	2	148754772	0.000701851	2.5377	w3_delta_mouse_covar	FS	rs27246140
JAX00507531	2	152404823	0.000886189	-2.8772	w1_delta_mouse_covar	FS	rs3690044
JAX00507537	2	152415067	0.000564908	-0.0367244	w1_echo_mouse_covar	IVSd	rs27387405
JAX00507541	2	152426166	7.49243e-05	-0.0391412	w1_echo_mouse_covar	IVSd	rs27387360
JAX00507544	2	152429768	5.67399e-05	-0.0393866	w1_echo_mouse_covar	IVSd	rs27387329
JAX00507547	2	152434401	0.000564908	-0.0367244	w1_echo_mouse_covar	IVSd	rs27387296
JAX00507637	2	152892614	0.000151184	-3.00181	w3_delta_mouse_covar	FS	rs27373738
JAX00189077	2	152903923	0.000325365	2.79776	w3_delta_mouse_covar	FS	rs50819678
JAX00507643	2	152927205	0.000932542	2.59406	w3_delta_mouse_covar	FS	rs27373701
JAX00507645	2	152932973	0.00068557	2.64254	w3_delta_mouse_covar	FS	rs27352960
JAX00101780	2	152936273	0.00035916	2.87983	w3_delta_mouse_covar	FS	rs27352941
JAX00507649	2	152939568	0.000348518	2.74329	w3_delta_mouse_covar	FS	rs27352932
JAX00507710	2	153377535	0.000183728	2.7848	w3_delta_mouse_covar	FS	rs28249573
JAX00507715	2	153390407	0.000921325	-2.71977	w3_delta_mouse_covar	FS	rs28249544
JAX00507717	2	153406296	0.000121622	2.88382	w3_delta_mouse_covar	FS	rs28249519
JAX00507720	2	153417575	0.000164013	2.8597	w3_delta_mouse_covar	FS	rs28249473
JAX00507724	2	153423531	0.00026579	2.73009	w3_delta_mouse_covar	FS	rs28249454
JAX00507738	2	153491663	0.00018819	2.82419	w3_delta_mouse_covar	FS	rs3722497
JAX00507958	2	154209480	0.000470794	2.76184	w3_delta_mouse_covar	FS	rs27366043
JAX00508504	2	157301450	0.00037754	-2.30028	w3_echo_mouse_covar	FS	rs27357178
JAX00102168	2	158123016	0.000804362	-0.0328298	w1_delta_mouse_covar	IVSd	rs27303887
JAX00102169	2	158130755	0.000804362	-0.0328298	w1_delta_mouse_covar	IVSd	rs27303863
JAX00102171	2	158158625	0.000804362	-0.0328298	w1_delta_mouse_covar	IVSd	rs27353922
JAX00218627	2	158166781	0.000731693	-2.74936	w1_delta_mouse_covar	FS	rs47410109
JAX00508753	2	158343244	8.44301e-05	-0.0370987	w1_delta_mouse_covar	IVSd	rs27319420
JAX00508755	2	158344373	8.44301e-05	-0.0370987	w1_delta_mouse_covar	IVSd	rs27319409
JAX00508789	2	158397283	0.000731693	-2.74936	w1_delta_mouse_covar	FS	rs27304431
JAX00508800	2	158408698	0.000182384	-0.0349647	w1_delta_mouse_covar	IVSd	rs27354847
JAX00508838	2	158548158	0.000731693	-2.74936	w1_delta_mouse_covar	FS	rs27320214
JAX00509036	2	159027779	0.000969574	-2.84534	w1_delta_mouse_covar	FS	rs27355391
JAX00102238	2	159034549	0.000969574	-2.84534	w1_delta_mouse_covar	FS	rs27336761
JAX00102239	2	159071966	0.000969574	-2.84534	w1_delta_mouse_covar	FS	rs6231664
JAX00509048	2	159078752	0.000969574	-2.84534	w1_delta_mouse_covar	FS	rs27336594
JAX00218651	2	159106950	0.000969574	-2.84534	w1_delta_mouse_covar	FS	rs47859348
JAX00218652	2	159114600	0.000969574	-2.84534	w1_delta_mouse_covar	FS	rs6173125
JAX00509051	2	159130348	0.000969574	-2.84534	w1_delta_mouse_covar	FS	rs27321066
JAX00509052	2	159131393	0.000969574	-2.84534	w1_delta_mouse_covar	FS	rs27321064
JAX00102245	2	159156188	0.000969574	-2.84534	w1_delta_mouse_covar	FS	rs6227304
JAX00102247	2	159156797	0.000969574	-2.84534	w1_delta_mouse_covar	FS	rs6243517
JAX00509060	2	159163645	0.000230266	-3.14149	w1_delta_mouse_covar	FS	rs27320920
JAX00509071	2	159207827	0.000704437	-3.18864	w1_delta_mouse_covar	FS	rs27305092
JAX00102293	2	159779674	0.000928449	-0.0711217	w1_delta_mouse_covar	LVIDd	rs27306687
JAX00102330	2	160262134	0.000322536	-0.0769786	w1_delta_mouse_covar	LVIDd	rs27304138
JAX00509602	2	161530954	0.000267909	3.06354	w3_delta_mouse_covar	FS	rs6280458
JAX00509625	2	161588865	0.00062148	2.90246	w3_delta_mouse_covar	FS	rs27333482
JAX00509639	2	161595698	0.000551167	2.84243	w3_delta_mouse_covar	FS	rs27319019
JAX00509814	2	162215050	0.000897095	-0.070891	w1_delta_mouse_covar	LVIDd	rs27318131
JAX00509855	2	162287321	0.000795401	-0.0713613	w1_delta_mouse_covar	LVIDd	rs27302730
JAX00509862	2	162289706	0.000897095	-0.070891	w1_delta_mouse_covar	LVIDd	rs27302703
JAX00102533	2	162978275	0.000286709	-2.8976	w3_delta_mouse_covar	FS	rs3671849
JAX00510145	2	163582987	0.000945911	2.80027	w3_delta_mouse_covar	FS	rs27331298
JAX00510151	2	163589369	0.000826934	2.86932	w3_delta_mouse_covar	FS	rs27331241
JAX00510154	2	163590119	0.000645148	2.76538	w3_delta_mouse_covar	FS	rs27331229
JAX00510172	2	163612364	2.07579e-05	-3.40423	w3_delta_mouse_covar	FS	rs27331079
JAX00510175	2	163612875	7.1527e-05	-3.17981	w3_delta_mouse_covar	FS	rs27331076
JAX00510176	2	163613415	1.3941e-05	-3.47225	w3_delta_mouse_covar	FS	rs27331071
JAX00510182	2	163634922	0.000228078	3.01781	w3_delta_mouse_covar	FS	rs27316004
JAX00510188	2	163654619	7.1527e-05	-3.17981	w3_delta_mouse_covar	FS	rs27315872
JAX00102584	2	163675437	0.000369266	-2.93274	w3_delta_mouse_covar	FS	rs27315779
JAX00510209	2	163703404	0.00016137	-3.07329	w3_delta_mouse_covar	FS	rs27300004
JAX00102588	2	163722202	0.00016137	-3.07329	w3_delta_mouse_covar	FS	rs6220582
JAX00102589	2	163722718	0.00016137	-3.07329	w3_delta_mouse_covar	FS	rs6223303
JAX00510227	2	163751110	0.000324301	3.10185	w3_delta_mouse_covar	FS	rs27333061
JAX00102592	2	163754431	0.000577779	-2.8051	w3_delta_mouse_covar	FS	rs27333040
JAX00510232	2	163754473	0.000577779	-2.8051	w3_delta_mouse_covar	FS	rs27333039
JAX00510233	2	163754500	0.000577779	-2.8051	w3_delta_mouse_covar	FS	rs27333038
JAX00189091	2	163768535	0.000289902	3.02513	w3_delta_mouse_covar	FS	rs51281248
JAX00102593	2	163780214	0.000574592	2.91875	w3_delta_mouse_covar	FS	rs3712454
JAX00102599	2	163862816	0.000750691	-2.70636	w3_delta_mouse_covar	FS	rs27317434
JAX00102604	2	163932327	0.000142905	3.11819	w3_delta_mouse_covar	FS	rs3714538
JAX00102607	2	163945055	0.000369266	-2.93274	w3_delta_mouse_covar	FS	rs27300337
JAX00102612	2	164018853	8.99583e-05	-0.0847819	w1_delta_mouse_covar	LVIDd	rs28295902
JAX00510276	2	164021034	8.99583e-05	-0.0847819	w1_delta_mouse_covar	LVIDd	rs28295894
JAX00510278	2	164021373	9.35103e-05	-0.0845624	w1_delta_mouse_covar	LVIDd	rs28295891
JAX00510279	2	164021750	0.000129128	-0.082428	w1_delta_mouse_covar	LVIDd	rs28295889
JAX00510283	2	164041685	0.000100214	3.36229	w3_delta_mouse_covar	FS	rs28279913
JAX00102619	2	164133262	0.000908563	-2.94587	w3_delta_mouse_covar	FS	rs13476889
JAX00102621	2	164146966	0.00079635	-2.74929	w3_delta_mouse_covar	FS	rs28264501
JAX00510312	2	164244702	0.000672097	-0.073278	w1_delta_mouse_covar	LVIDd	rs28244693
JAX00510508	2	164995029	8.47567e-05	0.00154841	wt_iso_mouse_covar	RV	rs28281700
JAX00510509	2	164995235	1.04701e-05	0.00100281	wt_delta_mouse_covar	RV	rs28281698
JAX00510510	2	164995583	8.47567e-05	0.00154841	wt_iso_mouse_covar	RV	rs6368086
JAX00510515	2	164997688	3.54712e-05	0.00158773	wt_iso_mouse_covar	RV	rs28281681
JAX00510538	2	165179205	0.000517866	-0.076217	w1_delta_mouse_covar	LVIDd	rs28245419
JAX00102712	2	165358799	7.1157e-05	0.0013869	wt_iso_mouse_covar	RV	rs6367173
JAX00510761	2	166308312	0.000954719	-0.0708322	w1_delta_mouse_covar	LVIDd	rs27315382
JAX00103029	2	169593348	0.000927424	-2.77013	w3_delta_mouse_covar	FS	rs27606940
JAX00511415	2	169608976	0.000744502	-2.79953	w3_delta_mouse_covar	FS	rs27606821
JAX00511425	2	169661630	0.000744502	-2.79953	w3_delta_mouse_covar	FS	rs27645578
JAX00511432	2	169673256	0.000744502	-2.79953	w3_delta_mouse_covar	FS	rs27645476
JAX00511434	2	169691790	0.000392802	-2.89163	w3_delta_mouse_covar	FS	rs27628852
JAX00103038	2	169697222	0.000392802	-2.89163	w3_delta_mouse_covar	FS	rs27628820
JAX00511439	2	169701257	0.000896711	-2.73286	w3_delta_mouse_covar	FS	rs27628785
JAX00511446	2	169742383	0.000591125	2.7424	w3_delta_mouse_covar	FS	rs27612967
JAX00511448	2	169743646	0.000591125	2.7424	w3_delta_mouse_covar	FS	rs27612956
JAX00103040	2	169752519	0.000208164	2.95409	w3_delta_mouse_covar	FS	rs3149054
JAX00103043	2	169778382	0.000239542	2.93625	w3_delta_mouse_covar	FS	rs3143843
JAX00511486	2	169923302	0.000308892	-2.83727	w3_delta_mouse_covar	FS	rs3148024
JAX00511487	2	169926811	0.000591125	2.7424	w3_delta_mouse_covar	FS	rs3148022
JAX00103055	2	169943138	0.000308892	-2.83727	w3_delta_mouse_covar	FS	rs3142756
JAX00103207	2	171961675	0.000981588	-0.0713519	w1_delta_mouse_covar	LVIDd	rs27311971
JAX00511945	2	172625615	0.000960527	-0.0707341	w1_delta_mouse_covar	LVIDd	rs27605900
JAX00512082	2	173164323	0.000622601	-7.95916	w2_echo_mouse_covar	LVM	rs27635259
JAX00512082	2	173164323	0.000969562	-8.00918	w3_echo_mouse_covar	LVM	rs27635259
JAX00512089	2	173184326	0.000638559	-7.90853	w2_echo_mouse_covar	LVM	rs27635121
JAX00512270	2	174172552	0.000826007	-7.6171	w3_echo_mouse_covar	LVM	rs28297468
JAX00512272	2	174176533	0.000826007	-7.6171	w3_echo_mouse_covar	LVM	rs28297455
JAX00512287	2	174212195	0.000790398	-0.00442968	wt_delta_mouse_covar	LV	rs28277205
JAX00512287	2	174212195	0.000453718	-0.00588941	wt_delta_mouse_covar	TH	rs28277205
JAX00512288	2	174212249	0.000790398	-0.00442968	wt_delta_mouse_covar	LV	rs28277203
JAX00512288	2	174212249	0.000453718	-0.00588941	wt_delta_mouse_covar	TH	rs28277203
JAX00512292	2	174240165	0.000826007	-7.6171	w3_echo_mouse_covar	LVM	rs28277145
JAX00512294	2	174245441	0.000790398	-0.00442968	wt_delta_mouse_covar	LV	rs28277101
JAX00512294	2	174245441	0.000453718	-0.00588941	wt_delta_mouse_covar	TH	rs28277101
JAX00512298	2	174255158	0.000729403	-0.0731096	w1_delta_mouse_covar	LVIDd	rs28277043
JAX00103385	2	174396794	0.000826007	-7.6171	w3_echo_mouse_covar	LVM	rs27661816
JAX00513100	2	179588906	0.000986133	6.44281	w3_delta_mouse_covar	LVM	rs27693515
JAX00513100	2	179588906	0.000912985	7.62353	w3_echo_mouse_covar	LVM	rs27693515
JAX00513229	2	180087568	0.000217056	-0.00162007	wt_iso_mouse_covar	RV	rs27641643
JAX00513230	2	180087613	0.000217056	-0.00162007	wt_iso_mouse_covar	RV	rs27641642
JAX00513233	2	180091231	0.000217056	-0.00162007	wt_iso_mouse_covar	RV	rs27641608
JAX00513291	2	180153447	0.000330231	-0.00175166	wt_iso_mouse_covar	RV	rs27665745
JAX00513556	2	180945252	0.000492574	0.00127276	wt_iso_mouse_covar	RV	rs27693010
JAX00513610	2	181111060	0.000375291	0.00125625	wt_iso_mouse_covar	RV	rs6256371
JAX00103979	3	6285719	0.000881081	0.000867614	wt_delta_mouse_covar	RV	rs6235866
JAX00103983	3	6361376	0.000818671	0.00086883	wt_delta_mouse_covar	RV	rs29622239
JAX00104077	3	7614643	0.000975428	0.000854261	wt_delta_mouse_covar	RV	rs8246989
JAX00104092	3	7798212	0.000983694	0.00085942	wt_delta_mouse_covar	RV	rs31423200
JAX00105257	3	23443467	0.000796014	0.000723961	wt_ctrl_mouse_covar	RV	rs33663439
JAX00105270	3	23648675	0.000784396	0.00073786	wt_ctrl_mouse_covar	RV	rs33667392
JAX00105337	3	24528715	0.000565317	0.00080755	wt_ctrl_mouse_covar	RV	rs33711649
JAX00105338	3	24528950	0.000569938	0.000802226	wt_ctrl_mouse_covar	RV	rs33712518
JAX00105339	3	24566658	0.000569938	0.000802226	wt_ctrl_mouse_covar	RV	rs33712269
JAX00105464	3	26245708	0.000306933	-0.0782981	w1_delta_mouse_covar	LVIDd	rs38386925
JAX00517294	3	26257112	0.000293929	-0.0781105	w1_delta_mouse_covar	LVIDd	rs37564030
JAX00517296	3	26257235	0.000293929	-0.0781105	w1_delta_mouse_covar	LVIDd	rs37242625
JAX00105468	3	26328090	0.000293929	-0.0781105	w1_delta_mouse_covar	LVIDd	rs6353422
JAX00105469	3	26331781	0.000645476	-0.0733749	w1_delta_mouse_covar	LVIDd	rs37630276
JAX00517313	3	26339975	0.000293929	-0.0781105	w1_delta_mouse_covar	LVIDd	rs30304446
JAX00517314	3	26341614	0.000293929	-0.0781105	w1_delta_mouse_covar	LVIDd	rs37391103
JAX00517316	3	26350265	0.000293929	-0.0781105	w1_delta_mouse_covar	LVIDd	rs38889035
JAX00517317	3	26350398	0.000293929	-0.0781105	w1_delta_mouse_covar	LVIDd	rs36861885
JAX00105472	3	26353975	0.000144936	-0.0818788	w1_delta_mouse_covar	LVIDd	rs36998083
JAX00105473	3	26366704	0.000293929	-0.0781105	w1_delta_mouse_covar	LVIDd	rs30760576
JAX00105476	3	26406828	0.000270867	-0.0790398	w1_delta_mouse_covar	LVIDd	rs37756816
JAX00105478	3	26456807	0.000287983	-0.0787596	w1_delta_mouse_covar	LVIDd	rs36678535
JAX00517354	3	26529746	0.000293929	-0.0781105	w1_delta_mouse_covar	LVIDd	rs37530822
JAX00517355	3	26529828	0.000293929	-0.0781105	w1_delta_mouse_covar	LVIDd	rs30357609
JAX00105636	3	28561688	0.000177813	-0.0347995	w1_delta_mouse_covar	IVSd	rs29696381
JAX00105636	3	28561688	0.000932694	-5.84004	w1_delta_mouse_covar	LVM	rs29696381
JAX00105637	3	28566400	0.000177813	-0.0347995	w1_delta_mouse_covar	IVSd	rs29692272
JAX00105637	3	28566400	0.000932694	-5.84004	w1_delta_mouse_covar	LVM	rs29692272
JAX00517848	3	28638978	0.000177813	-0.0347995	w1_delta_mouse_covar	IVSd	rs29700035
JAX00517848	3	28638978	0.000932694	-5.84004	w1_delta_mouse_covar	LVM	rs29700035
JAX00105643	3	28641679	0.000177813	-0.0347995	w1_delta_mouse_covar	IVSd	rs29699593
JAX00105643	3	28641679	0.000932694	-5.84004	w1_delta_mouse_covar	LVM	rs29699593
JAX00518541	3	31295675	0.000754677	3.12572	w1_delta_mouse_covar	FS	rs29858546
JAX00518541	3	31295675	0.000215443	-0.0788765	w1_delta_mouse_covar	LVIDd	rs29858546
JAX00518541	3	31295675	0.000227998	2.74671	w1_echo_mouse_covar	FS	rs29858546
JAX00518546	3	31333679	0.000650183	-0.0729722	w1_delta_mouse_covar	LVIDd	rs29859023
JAX00519176	3	34248068	0.000930577	0.000865024	wt_ctrl_mouse_covar	RV	rs29860633
JAX00519178	3	34250578	0.000434491	2.67589	w2_echo_mouse_covar	FS	rs29859049
JAX00519206	3	34349597	0.000923194	0.000864417	wt_ctrl_mouse_covar	RV	rs51428641
JAX00106154	3	35473242	0.000656147	-0.0732813	w1_delta_mouse_covar	LVIDd	rs29909670
JAX00519520	3	35476602	0.000712881	-0.0723612	w1_delta_mouse_covar	LVIDd	rs29915975
JAX00519556	3	35717724	0.000564361	-0.0738453	w1_delta_mouse_covar	LVIDd	rs36809478
JAX00106178	3	35797230	0.000493643	-0.0744831	w1_delta_mouse_covar	LVIDd	rs30505673
JAX00519585	3	35847124	0.000712881	-0.0723612	w1_delta_mouse_covar	LVIDd	rs31380751
JAX00106185	3	35887718	0.000501382	-6.18156	w1_delta_mouse_covar	LVM	rs30628771
JAX00519611	3	35887927	0.000909789	-6.44895	w1_delta_mouse_covar	LVM	rs30682559
JAX00106186	3	35888629	0.000970861	-5.9836	w1_delta_mouse_covar	LVM	rs36259862
JAX00519612	3	35889349	0.000909789	-6.44895	w1_delta_mouse_covar	LVM	rs37306700
JAX00106190	3	35969236	0.000675679	-0.07386	w1_delta_mouse_covar	LVIDd	rs30208903
JAX00519643	3	35987215	0.000656147	-0.0732813	w1_delta_mouse_covar	LVIDd	rs31693209
JAX00519646	3	35989459	0.000307553	-0.0783523	w1_delta_mouse_covar	LVIDd	rs50630690
JAX00519647	3	35989551	0.00098209	-0.0706668	w1_delta_mouse_covar	LVIDd	rs45823391
JAX00106220	3	36348083	0.000575788	-0.0741263	w1_delta_mouse_covar	LVIDd	rs4223936
JAX00106223	3	36413526	0.000277388	-0.0773282	w1_delta_mouse_covar	LVIDd	rs31006974
JAX00106224	3	36418692	0.000810006	-0.0716669	w1_delta_mouse_covar	LVIDd	rs30327960
JAX00519814	3	36684042	0.000172254	-6.34428	w1_delta_mouse_covar	LVM	rs29983538
JAX00519826	3	36709262	0.000258792	-6.29602	w1_delta_mouse_covar	LVM	rs29984981
JAX00519828	3	36709688	0.000275789	-6.32203	w1_delta_mouse_covar	LVM	rs29986824
JAX00106248	3	36725494	0.000132301	-6.49908	w1_delta_mouse_covar	LVM	rs29993050
JAX00519861	3	36823470	0.000416141	-6.10523	w1_delta_mouse_covar	LVM	rs29994091
JAX00519868	3	36863691	0.00055099	-6.03236	w1_delta_mouse_covar	LVM	rs30016393
JAX00519872	3	36872545	0.000416141	-6.10523	w1_delta_mouse_covar	LVM	rs29994034
JAX00106259	3	36884942	0.000168685	-6.71252	w1_delta_mouse_covar	LVM	rs3146598
JAX00106260	3	36886004	0.000168685	-6.71252	w1_delta_mouse_covar	LVM	rs3151604
JAX00519875	3	36896164	0.000168685	-6.71252	w1_delta_mouse_covar	LVM	rs3151252
JAX00519877	3	36896264	0.000416141	-6.10523	w1_delta_mouse_covar	LVM	rs30000745
JAX00519878	3	36898235	0.000168685	-6.71252	w1_delta_mouse_covar	LVM	rs3151516
JAX00519883	3	36925170	0.000168685	-6.71252	w1_delta_mouse_covar	LVM	rs3151519
JAX00519884	3	36925317	0.00088402	7.50973	w2_echo_mouse_covar	LVM	rs30018775
JAX00106264	3	36927711	0.000416141	-6.10523	w1_delta_mouse_covar	LVM	rs30020987
JAX00106270	3	37022332	0.000168685	-6.71252	w1_delta_mouse_covar	LVM	rs3140619
JAX00519900	3	37022977	0.000168685	-6.71252	w1_delta_mouse_covar	LVM	rs3140622
JAX00519903	3	37031613	0.000929679	0.105423	w3_echo_mouse_covar	LVIDd	rs3140651
JAX00519906	3	37033730	0.000674338	-5.91116	w1_delta_mouse_covar	LVM	rs30025424
JAX00519907	3	37033770	0.000929679	0.105423	w3_echo_mouse_covar	LVIDd	rs3140659
JAX00519909	3	37034730	0.000862062	-5.7576	w1_delta_mouse_covar	LVM	rs30027849
JAX00520007	3	37513532	0.000106133	-6.93966	w1_delta_mouse_covar	LVM	rs4137115
JAX00520009	3	37514267	0.00013093	-6.87953	w1_delta_mouse_covar	LVM	rs30082604
JAX00520023	3	37621413	0.00041274	-0.0782402	w1_delta_mouse_covar	LVIDd	rs30097935
JAX00520036	3	37665704	0.000128534	-6.46542	w1_delta_mouse_covar	LVM	rs30099598
JAX00520037	3	37665921	0.000128534	-6.46542	w1_delta_mouse_covar	LVM	rs30100374
JAX00520067	3	37768186	9.18061e-05	-6.7519	w1_delta_mouse_covar	LVM	rs30125287
JAX00520068	3	37768201	9.18061e-05	-6.7519	w1_delta_mouse_covar	LVM	rs30125290
JAX00520093	3	37933358	0.000121677	-6.44547	w1_delta_mouse_covar	LVM	rs30134245
JAX00520098	3	37971149	2.51933e-05	-6.99281	w1_delta_mouse_covar	LVM	rs30137272
JAX00520099	3	37975080	0.000152665	-6.35032	w1_delta_mouse_covar	LVM	rs30138893
JAX00520101	3	37992502	0.000260107	-6.10251	w1_delta_mouse_covar	LVM	rs30141465
JAX00106344	3	38007789	2.51933e-05	-6.99281	w1_delta_mouse_covar	LVM	rs30143944
JAX00520147	3	38233358	0.000599208	-6.21159	w1_delta_mouse_covar	LVM	rs47201991
JAX00520157	3	38298178	0.000386824	-6.04559	w1_delta_mouse_covar	LVM	rs30701700
JAX00520162	3	38341075	0.000299229	-6.19865	w1_delta_mouse_covar	LVM	rs47600584
JAX00520163	3	38342239	0.000299229	-6.19865	w1_delta_mouse_covar	LVM	rs49624238
JAX00520167	3	38351224	0.000182837	-6.37931	w1_delta_mouse_covar	LVM	rs13461147
JAX00520177	3	38370776	0.000797292	-6.03484	w1_delta_mouse_covar	LVM	rs30161204
JAX00520178	3	38370860	0.000797292	-6.03484	w1_delta_mouse_covar	LVM	rs31003180
JAX00520186	3	38397830	0.000797292	-6.03484	w1_delta_mouse_covar	LVM	rs47022377
JAX00106374	3	38409881	0.000828102	-6.0151	w1_delta_mouse_covar	LVM	rs30121843
JAX00106375	3	38410358	0.000797292	-6.03484	w1_delta_mouse_covar	LVM	rs31101753
JAX00520216	3	38524478	0.000838096	-6.32224	w1_delta_mouse_covar	LVM	rs51336431
JAX00520218	3	38532010	0.000819699	-6.27581	w1_delta_mouse_covar	LVM	rs51063008
JAX00520220	3	38533423	0.000819699	-6.27581	w1_delta_mouse_covar	LVM	rs46425297
JAX00520223	3	38535745	0.000819699	-6.27581	w1_delta_mouse_covar	LVM	rs47052174
JAX00520225	3	38536599	0.000819699	-6.27581	w1_delta_mouse_covar	LVM	rs33862010
JAX00520250	3	38637773	0.000844613	-5.82275	w1_delta_mouse_covar	LVM	rs45802111
JAX00520736	3	40267700	0.000891321	0.00650505	wt_iso_mouse_covar	TH	rs31594322
JAX00521063	3	41767589	0.000502202	0.00117354	wt_iso_mouse_covar	RV	rs30011964
JAX00521407	3	43712204	0.000774824	-0.000887834	wt_ctrl_mouse_covar	RV	rs46989770
JAX00521414	3	43784337	0.000774824	-0.000887834	wt_ctrl_mouse_covar	RV	rs48909457
JAX00521417	3	43804539	0.000774824	-0.000887834	wt_ctrl_mouse_covar	RV	rs48983307
JAX00521506	3	44480015	0.000774824	-0.000887834	wt_ctrl_mouse_covar	RV	rs51884282
JAX00521508	3	44486606	0.000774824	-0.000887834	wt_ctrl_mouse_covar	RV	rs51784351
JAX00219954	3	44753299	7.06992e-06	0.00104342	wt_ctrl_mouse_covar	RV	rs49600932
JAX00219954	3	44753299	0.000763952	0.00127565	wt_iso_mouse_covar	RV	rs49600932
JAX00219956	3	44849679	1.9693e-05	0.000998552	wt_ctrl_mouse_covar	RV	rs46679318
JAX00521584	3	44965830	0.000807237	0.000864087	wt_ctrl_mouse_covar	RV	rs37159172
JAX00521614	3	45104454	0.000407455	0.000871811	wt_ctrl_mouse_covar	RV	rs36950470
JAX00219974	3	45541632	8.16924e-06	0.00104903	wt_ctrl_mouse_covar	RV	rs52474507
JAX00219974	3	45541632	0.000963953	0.0012711	wt_iso_mouse_covar	RV	rs52474507
JAX00521706	3	45595181	7.50039e-06	0.00100993	wt_ctrl_mouse_covar	RV	rs49338378
JAX00521706	3	45595181	0.000391547	0.00130041	wt_iso_mouse_covar	RV	rs49338378
JAX00521708	3	45609499	1.9693e-05	0.000998552	wt_ctrl_mouse_covar	RV	rs47927506
JAX00521709	3	45610971	1.9693e-05	0.000998552	wt_ctrl_mouse_covar	RV	rs50788447
JAX00521826	3	46303729	7.37398e-06	0.00102993	wt_ctrl_mouse_covar	RV	rs29998613
JAX00521826	3	46303729	0.000800735	0.00126159	wt_iso_mouse_covar	RV	rs29998613
JAX00521835	3	46355063	0.000933049	0.0320373	w2_echo_mouse_covar	IVSd	rs30001122
JAX00521835	3	46355063	0.00019274	0.000819388	wt_ctrl_mouse_covar	RV	rs30001122
JAX00521974	3	47212113	7.37398e-06	0.00102993	wt_ctrl_mouse_covar	RV	rs30010329
JAX00521974	3	47212113	0.000800735	0.00126159	wt_iso_mouse_covar	RV	rs30010329
JAX00107034	3	47244734	7.50039e-06	0.00100993	wt_ctrl_mouse_covar	RV	rs30009221
JAX00107034	3	47244734	0.000391547	0.00130041	wt_iso_mouse_covar	RV	rs30009221
JAX00107103	3	48170031	0.000808124	5.38977	w1_delta_mouse_covar	LVM	rs30117877
JAX00107315	3	51012641	0.000771212	-0.000936464	wt_ctrl_mouse_covar	RV	rs30161601
JAX00107329	3	51227620	0.000771212	-0.000936464	wt_ctrl_mouse_covar	RV	rs30090044
JAX00107333	3	51271735	0.000771212	-0.000936464	wt_ctrl_mouse_covar	RV	rs30088961
JAX00107340	3	51370321	0.000865168	-0.00097319	wt_ctrl_mouse_covar	RV	rs3694611
JAX00522734	3	51495331	0.000771212	-0.000936464	wt_ctrl_mouse_covar	RV	rs30690367
JAX00107356	3	51581554	0.000771212	-0.000936464	wt_ctrl_mouse_covar	RV	rs51491672
JAX00107357	3	51584124	0.000771212	-0.000936464	wt_ctrl_mouse_covar	RV	rs31094982
JAX00522769	3	51633908	0.000212397	-0.00101443	wt_ctrl_mouse_covar	RV	rs47983244
JAX00522987	3	52507863	0.000870634	-0.000877159	wt_ctrl_mouse_covar	RV	rs30256655
JAX00522989	3	52509503	0.000769033	-0.00087913	wt_ctrl_mouse_covar	RV	rs30259357
JAX00107491	3	53377891	0.000969163	-2.36805	w2_echo_mouse_covar	FS	rs30390972
JAX00107965	3	59733919	0.000877901	-6.55424	w1_delta_mouse_covar	LVM	rs30076543
JAX00107965	3	59733919	0.000506342	-7.81046	w1_echo_mouse_covar	LVM	rs30076543
JAX00107979	3	59939699	0.000631181	-6.65124	w1_delta_mouse_covar	LVM	rs31135938
JAX00107979	3	59939699	0.000729568	-7.54934	w1_echo_mouse_covar	LVM	rs31135938
JAX00108006	3	60307542	0.000885801	-7.67329	w1_echo_mouse_covar	LVM	rs31150804
JAX00108037	3	60697501	6.23891e-06	-7.73948	w1_delta_mouse_covar	LVM	rs31146326
JAX00108037	3	60697501	0.000231376	-8.11813	w1_echo_mouse_covar	LVM	rs31146326
JAX00108041	3	60751025	6.23891e-06	-7.73948	w1_delta_mouse_covar	LVM	rs30356451
JAX00108041	3	60751025	0.000231376	-8.11813	w1_echo_mouse_covar	LVM	rs30356451
JAX00108042	3	60757141	1.81134e-05	-7.39255	w1_delta_mouse_covar	LVM	rs30600163
JAX00108042	3	60757141	0.000957591	-7.12661	w1_echo_mouse_covar	LVM	rs30600163
JAX00189194	3	61022380	0.000142482	6.0773	w1_delta_mouse_covar	LVM	rs30810079
JAX00189194	3	61022380	3.94149e-05	7.38298	w2_delta_mouse_covar	LVM	rs30810079
JAX00524562	3	61046904	0.000206243	-7.07026	w2_delta_mouse_covar	LVM	rs30702526
JAX00108066	3	61080001	0.000476304	-6.50351	w2_delta_mouse_covar	LVM	rs30058183
JAX00189195	3	61101742	0.000443394	5.58206	w1_delta_mouse_covar	LVM	rs30213054
JAX00189195	3	61101742	0.00022139	6.73817	w2_delta_mouse_covar	LVM	rs30213054
JAX00524643	3	61767701	0.000714562	-6.2332	w2_delta_mouse_covar	LVM	rs36410220
JAX00524647	3	61768239	0.000714562	-6.2332	w2_delta_mouse_covar	LVM	rs38185349
JAX00524650	3	61772449	0.00079595	-6.20456	w2_delta_mouse_covar	LVM	rs30112030
JAX00108119	3	61795948	0.000714562	-6.2332	w2_delta_mouse_covar	LVM	rs31086807
JAX00108121	3	61809011	0.000836838	5.29013	w1_delta_mouse_covar	LVM	rs30838974
JAX00524688	3	62154284	0.00027154	-0.000930362	wt_ctrl_mouse_covar	RV	rs50544706
JAX00524689	3	62154816	0.000321964	-0.000928555	wt_ctrl_mouse_covar	RV	rs51676337
JAX00524691	3	62157467	0.000252529	-0.000960801	wt_ctrl_mouse_covar	RV	rs6176651
JAX00524692	3	62157956	0.00067979	-0.000872197	wt_ctrl_mouse_covar	RV	rs48689367
JAX00220269	3	62184399	0.000321964	-0.000928555	wt_ctrl_mouse_covar	RV	rs47401119
JAX00108173	3	62514053	0.000166118	-6.88476	w2_delta_mouse_covar	LVM	rs36334345
JAX00108185	3	62664006	0.000166118	-6.88476	w2_delta_mouse_covar	LVM	rs30856317
JAX00524872	3	63189269	0.000298813	-7.0526	w2_delta_mouse_covar	LVM	rs30866432
JAX00524884	3	63244727	0.000298813	-7.0526	w2_delta_mouse_covar	LVM	rs30874490
JAX00524885	3	63244817	0.000298813	-7.0526	w2_delta_mouse_covar	LVM	rs30874492
JAX00108230	3	63257670	0.000298813	-7.0526	w2_delta_mouse_covar	LVM	rs30018865
JAX00526090	3	69485446	0.00054048	-2.07296	w2_echo_mouse_covar	FS	rs37150044
JAX00108719	3	69835061	0.000908289	2.27856	w2_echo_mouse_covar	FS	rs31336242
JAX00108873	3	71909307	0.000603994	2.72768	w2_echo_mouse_covar	FS	rs3693395
JAX00108909	3	72385150	6.22942e-05	2.67542	w2_echo_mouse_covar	FS	rs31138244
JAX00108918	3	72514797	0.000198928	2.4746	w2_echo_mouse_covar	FS	rs31286863
JAX00108920	3	72549812	9.00019e-05	2.62413	w2_echo_mouse_covar	FS	rs30305939
JAX00108921	3	72549897	8.96917e-05	2.63654	w2_echo_mouse_covar	FS	rs30795087
JAX00108925	3	72621483	6.83411e-05	2.64107	w2_echo_mouse_covar	FS	rs31390309
JAX00108927	3	72623881	0.000138036	2.52008	w2_echo_mouse_covar	FS	rs30503139
JAX00109113	3	75117375	0.000697408	-0.0885348	w3_delta_mouse_covar	LVIDd	rs30604263
JAX00109115	3	75136930	0.000879459	-0.0859851	w3_delta_mouse_covar	LVIDd	rs31074068
JAX00527114	3	75989051	0.000815002	-0.0733674	w1_delta_mouse_covar	LVIDd	rs30016571
JAX00527116	3	75990886	0.000815002	-0.0733674	w1_delta_mouse_covar	LVIDd	rs31082734
JAX00527118	3	75992774	0.000843436	-0.0733689	w1_delta_mouse_covar	LVIDd	rs31083956
JAX00109180	3	76023133	0.000492385	-0.0772028	w1_delta_mouse_covar	LVIDd	rs30223783
JAX00109182	3	76028680	0.000815002	-0.0733674	w1_delta_mouse_covar	LVIDd	rs30156792
JAX00109230	3	76652712	0.000791286	2.43185	w2_echo_mouse_covar	FS	rs30363953
JAX00109230	3	76652712	0.000328855	2.63583	w3_echo_mouse_covar	FS	rs30363953
JAX00527216	3	76657302	0.000753674	2.43497	w2_echo_mouse_covar	FS	rs31075115
JAX00527216	3	76657302	0.000141629	2.75677	w3_echo_mouse_covar	FS	rs31075115
JAX00527216	3	76657302	0.000577862	-0.111305	w3_echo_mouse_covar	LVIDd	rs31075115
JAX00527217	3	76657785	0.00057495	2.54618	w3_echo_mouse_covar	FS	rs31118512
JAX00527218	3	76658095	0.000791286	2.43185	w2_echo_mouse_covar	FS	rs31119399
JAX00527218	3	76658095	0.000328855	2.63583	w3_echo_mouse_covar	FS	rs31119399
JAX00527219	3	76659516	0.000791286	2.43185	w2_echo_mouse_covar	FS	rs30110131
JAX00527219	3	76659516	0.000328855	2.63583	w3_echo_mouse_covar	FS	rs30110131
JAX00527220	3	76661675	0.00049245	2.52007	w2_echo_mouse_covar	FS	rs30412364
JAX00527220	3	76661675	4.47493e-05	2.9289	w3_echo_mouse_covar	FS	rs30412364
JAX00527220	3	76661675	0.000396873	-0.113979	w3_echo_mouse_covar	LVIDd	rs30412364
JAX00109231	3	76701868	0.000791286	2.43185	w2_echo_mouse_covar	FS	rs31117466
JAX00109231	3	76701868	0.000328855	2.63583	w3_echo_mouse_covar	FS	rs31117466
JAX00109234	3	76729234	0.000435301	2.58369	w2_echo_mouse_covar	FS	rs13477208
JAX00109234	3	76729234	0.000487543	2.63756	w3_echo_mouse_covar	FS	rs13477208
JAX00109235	3	76744978	0.000435301	2.58369	w2_echo_mouse_covar	FS	rs30691710
JAX00109235	3	76744978	0.000487543	2.63756	w3_echo_mouse_covar	FS	rs30691710
JAX00109246	3	76878173	0.000116885	2.83295	w2_echo_mouse_covar	FS	rs31128897
JAX00109246	3	76878173	0.000546451	2.65471	w3_echo_mouse_covar	FS	rs31128897
JAX00109247	3	76897949	0.000265908	2.6332	w2_echo_mouse_covar	FS	rs30117598
JAX00109247	3	76897949	0.000409033	2.6184	w3_echo_mouse_covar	FS	rs30117598
JAX00109255	3	77010386	0.000116885	2.83295	w2_echo_mouse_covar	FS	rs30417021
JAX00109255	3	77010386	0.000546451	2.65471	w3_echo_mouse_covar	FS	rs30417021
JAX00109259	3	77055646	0.000791286	2.43185	w2_echo_mouse_covar	FS	rs13477210
JAX00109259	3	77055646	0.000328855	2.63583	w3_echo_mouse_covar	FS	rs13477210
JAX00527269	3	77113143	0.000234837	2.72022	w2_echo_mouse_covar	FS	rs30895835
JAX00527269	3	77113143	0.000191951	2.83565	w3_echo_mouse_covar	FS	rs30895835
JAX00527270	3	77115288	0.000435301	2.58369	w2_echo_mouse_covar	FS	rs49111806
JAX00527270	3	77115288	0.000487543	2.63756	w3_echo_mouse_covar	FS	rs49111806
JAX00109264	3	77118309	0.000116885	2.83295	w2_echo_mouse_covar	FS	rs31668249
JAX00109264	3	77118309	0.000546451	2.65471	w3_echo_mouse_covar	FS	rs31668249
JAX00109265	3	77132059	0.000435301	2.58369	w2_echo_mouse_covar	FS	rs30552740
JAX00109265	3	77132059	0.000487543	2.63756	w3_echo_mouse_covar	FS	rs30552740
JAX00109266	3	77132083	0.000116885	2.83295	w2_echo_mouse_covar	FS	rs30403713
JAX00109266	3	77132083	0.000546451	2.65471	w3_echo_mouse_covar	FS	rs30403713
JAX00527273	3	77136011	0.000199995	2.71541	w2_echo_mouse_covar	FS	rs30301022
JAX00109267	3	77167038	0.000791286	2.43185	w2_echo_mouse_covar	FS	rs30257555
JAX00109267	3	77167038	0.000328855	2.63583	w3_echo_mouse_covar	FS	rs30257555
JAX00109268	3	77174441	0.000265908	2.6332	w2_echo_mouse_covar	FS	rs52133200
JAX00109268	3	77174441	0.000409033	2.6184	w3_echo_mouse_covar	FS	rs52133200
JAX00109269	3	77176492	0.000791286	2.43185	w2_echo_mouse_covar	FS	rs30644848
JAX00109269	3	77176492	0.000328855	2.63583	w3_echo_mouse_covar	FS	rs30644848
JAX00527280	3	77204350	0.000791286	2.43185	w2_echo_mouse_covar	FS	rs30453883
JAX00527280	3	77204350	0.000328855	2.63583	w3_echo_mouse_covar	FS	rs30453883
JAX00109271	3	77235777	0.000265908	2.6332	w2_echo_mouse_covar	FS	rs31124218
JAX00109271	3	77235777	0.000409033	2.6184	w3_echo_mouse_covar	FS	rs31124218
JAX00109273	3	77239547	0.000265908	2.6332	w2_echo_mouse_covar	FS	rs30114199
JAX00109273	3	77239547	0.000409033	2.6184	w3_echo_mouse_covar	FS	rs30114199
JAX00527299	3	77287288	0.000116885	2.83295	w2_echo_mouse_covar	FS	rs30356869
JAX00527299	3	77287288	0.000546451	2.65471	w3_echo_mouse_covar	FS	rs30356869
JAX00109276	3	77290010	0.000116885	2.83295	w2_echo_mouse_covar	FS	rs30203609
JAX00109276	3	77290010	0.000546451	2.65471	w3_echo_mouse_covar	FS	rs30203609
JAX00109277	3	77296998	0.000116885	2.83295	w2_echo_mouse_covar	FS	rs30651278
JAX00109277	3	77296998	0.000546451	2.65471	w3_echo_mouse_covar	FS	rs30651278
JAX00109278	3	77297201	0.000357422	2.63995	w2_echo_mouse_covar	FS	rs31136955
JAX00109282	3	77369451	0.000108139	2.85653	w2_echo_mouse_covar	FS	rs30363718
JAX00109282	3	77369451	0.000511811	2.67945	w3_echo_mouse_covar	FS	rs30363718
JAX00109284	3	77376015	3.47593e-05	2.94212	w2_echo_mouse_covar	FS	rs13477212
JAX00109284	3	77376015	0.000252025	2.73483	w3_echo_mouse_covar	FS	rs13477212
JAX00527311	3	77390625	7.27791e-05	2.92415	w2_echo_mouse_covar	FS	rs30651435
JAX00527311	3	77390625	0.000229363	2.81906	w3_echo_mouse_covar	FS	rs30651435
JAX00109285	3	77398453	0.000116885	2.83295	w2_echo_mouse_covar	FS	rs31144842
JAX00109285	3	77398453	0.000546451	2.65471	w3_echo_mouse_covar	FS	rs31144842
JAX00109286	3	77398502	3.47593e-05	2.94212	w2_echo_mouse_covar	FS	rs30560318
JAX00109286	3	77398502	0.000252025	2.73483	w3_echo_mouse_covar	FS	rs30560318
JAX00109288	3	77457795	4.10514e-05	2.91976	w2_echo_mouse_covar	FS	rs31153220
JAX00109288	3	77457795	0.000294953	2.69428	w3_echo_mouse_covar	FS	rs31153220
JAX00109289	3	77458002	3.47593e-05	2.94212	w2_echo_mouse_covar	FS	rs31153222
JAX00109289	3	77458002	0.000252025	2.73483	w3_echo_mouse_covar	FS	rs31153222
JAX00109290	3	77458398	2.11327e-05	3.02761	w2_echo_mouse_covar	FS	rs31154089
JAX00109290	3	77458398	0.000102363	2.89133	w3_echo_mouse_covar	FS	rs31154089
JAX00527315	3	77479314	0.000331933	2.64577	w2_echo_mouse_covar	FS	rs30349580
JAX00527315	3	77479314	0.000503406	2.6552	w3_echo_mouse_covar	FS	rs30349580
JAX00527315	3	77479314	0.00079497	-0.113117	w3_echo_mouse_covar	LVIDd	rs30349580
JAX00109293	3	77493878	0.000116885	2.83295	w2_echo_mouse_covar	FS	rs31156439
JAX00109293	3	77493878	0.000546451	2.65471	w3_echo_mouse_covar	FS	rs31156439
JAX00109296	3	77554692	0.000149202	2.4558	w2_echo_mouse_covar	FS	rs30067251
JAX00109296	3	77554692	0.000185325	-0.107984	w3_echo_mouse_covar	LVIDd	rs30067251
JAX00109298	3	77588229	7.45885e-05	2.53599	w2_echo_mouse_covar	FS	rs31160251
JAX00109298	3	77588229	0.00077646	-0.0977833	w3_echo_mouse_covar	LVIDd	rs31160251
JAX00109300	3	77604580	0.000149202	2.4558	w2_echo_mouse_covar	FS	rs6269057
JAX00109300	3	77604580	0.000185325	-0.107984	w3_echo_mouse_covar	LVIDd	rs6269057
JAX00189218	3	77605369	0.000518301	0.102591	w3_echo_mouse_covar	LVIDd	rs30077217
JAX00109302	3	77607080	0.000149202	2.4558	w2_echo_mouse_covar	FS	rs31158534
JAX00109302	3	77607080	0.000185325	-0.107984	w3_echo_mouse_covar	LVIDd	rs31158534
JAX00527333	3	77635801	0.000149202	2.4558	w2_echo_mouse_covar	FS	rs31159457
JAX00527333	3	77635801	0.000185325	-0.107984	w3_echo_mouse_covar	LVIDd	rs31159457
JAX00109303	3	77652293	3.22477e-05	2.64168	w2_echo_mouse_covar	FS	rs6317775
JAX00109303	3	77652293	0.000441322	2.34506	w3_echo_mouse_covar	FS	rs6317775
JAX00109303	3	77652293	0.000394602	-0.102966	w3_echo_mouse_covar	LVIDd	rs6317775
JAX00109304	3	77658315	9.9209e-05	2.54987	w2_echo_mouse_covar	FS	rs31157192
JAX00109304	3	77658315	0.000387711	2.40492	w3_echo_mouse_covar	FS	rs31157192
JAX00109304	3	77658315	4.90476e-05	-0.117579	w3_echo_mouse_covar	LVIDd	rs31157192
JAX00527339	3	77659045	0.000149202	2.4558	w2_echo_mouse_covar	FS	rs31158120
JAX00527339	3	77659045	0.000185325	-0.107984	w3_echo_mouse_covar	LVIDd	rs31158120
JAX00527342	3	77665166	0.000311338	2.32589	w2_echo_mouse_covar	FS	rs30400856
JAX00527343	3	77665182	0.000149202	2.4558	w2_echo_mouse_covar	FS	rs30410636
JAX00527343	3	77665182	0.000185325	-0.107984	w3_echo_mouse_covar	LVIDd	rs30410636
JAX00109306	3	77706443	3.22477e-05	2.64168	w2_echo_mouse_covar	FS	rs31162881
JAX00109306	3	77706443	0.000441322	2.34506	w3_echo_mouse_covar	FS	rs31162881
JAX00109306	3	77706443	0.000394602	-0.102966	w3_echo_mouse_covar	LVIDd	rs31162881
JAX00527350	3	77713521	2.01601e-05	2.70174	w2_echo_mouse_covar	FS	rs31162983
JAX00527350	3	77713521	0.000178445	2.47783	w3_echo_mouse_covar	FS	rs31162983
JAX00527350	3	77713521	0.000279955	-0.104824	w3_echo_mouse_covar	LVIDd	rs31162983
JAX00527351	3	77714260	6.37112e-05	2.56342	w2_echo_mouse_covar	FS	rs31164664
JAX00527351	3	77714260	0.0006722	2.2847	w3_echo_mouse_covar	FS	rs31164664
JAX00527351	3	77714260	0.000253012	-0.106019	w3_echo_mouse_covar	LVIDd	rs31164664
JAX00527352	3	77714453	0.000149202	2.4558	w2_echo_mouse_covar	FS	rs31164668
JAX00527352	3	77714453	0.000185325	-0.107984	w3_echo_mouse_covar	LVIDd	rs31164668
JAX00109307	3	77716617	3.22477e-05	2.64168	w2_echo_mouse_covar	FS	rs3672300
JAX00109307	3	77716617	0.000441322	2.34506	w3_echo_mouse_covar	FS	rs3672300
JAX00109307	3	77716617	0.000394602	-0.102966	w3_echo_mouse_covar	LVIDd	rs3672300
JAX00109308	3	77716734	0.000149202	2.4558	w2_echo_mouse_covar	FS	rs3672971
JAX00109308	3	77716734	0.000185325	-0.107984	w3_echo_mouse_covar	LVIDd	rs3672971
JAX00527353	3	77717958	3.22477e-05	2.64168	w2_echo_mouse_covar	FS	rs31041838
JAX00527353	3	77717958	0.000441322	2.34506	w3_echo_mouse_covar	FS	rs31041838
JAX00527353	3	77717958	0.000394602	-0.102966	w3_echo_mouse_covar	LVIDd	rs31041838
JAX00527355	3	77721985	0.000149202	2.4558	w2_echo_mouse_covar	FS	rs31157833
JAX00527355	3	77721985	0.000185325	-0.107984	w3_echo_mouse_covar	LVIDd	rs31157833
JAX00109310	3	77749997	0.000149202	2.4558	w2_echo_mouse_covar	FS	rs31162303
JAX00109310	3	77749997	0.000185325	-0.107984	w3_echo_mouse_covar	LVIDd	rs31162303
JAX00109312	3	77763844	3.22477e-05	2.64168	w2_echo_mouse_covar	FS	rs31268303
JAX00109312	3	77763844	0.000441322	2.34506	w3_echo_mouse_covar	FS	rs31268303
JAX00109312	3	77763844	0.000394602	-0.102966	w3_echo_mouse_covar	LVIDd	rs31268303
JAX00527363	3	77768508	0.000149202	2.4558	w2_echo_mouse_covar	FS	rs30358483
JAX00527363	3	77768508	0.000185325	-0.107984	w3_echo_mouse_covar	LVIDd	rs30358483
JAX00109314	3	77783811	0.00022489	2.40136	w2_echo_mouse_covar	FS	rs31162313
JAX00109314	3	77783811	0.000916873	2.23721	w3_echo_mouse_covar	FS	rs31162313
JAX00109314	3	77783811	0.00020766	-0.107275	w3_echo_mouse_covar	LVIDd	rs31162313
JAX00527367	3	77785706	0.000149202	2.4558	w2_echo_mouse_covar	FS	rs31164891
JAX00527367	3	77785706	0.000185325	-0.107984	w3_echo_mouse_covar	LVIDd	rs31164891
JAX00527368	3	77785760	0.000149202	2.4558	w2_echo_mouse_covar	FS	rs31164893
JAX00527368	3	77785760	0.000185325	-0.107984	w3_echo_mouse_covar	LVIDd	rs31164893
JAX00109316	3	77818777	0.000109048	2.51619	w2_echo_mouse_covar	FS	rs30917367
JAX00109316	3	77818777	0.000656982	2.30423	w3_echo_mouse_covar	FS	rs30917367
JAX00109316	3	77818777	0.000140879	-0.110058	w3_echo_mouse_covar	LVIDd	rs30917367
JAX00109317	3	77820481	0.000149202	2.4558	w2_echo_mouse_covar	FS	rs31164813
JAX00109317	3	77820481	0.000185325	-0.107984	w3_echo_mouse_covar	LVIDd	rs31164813
JAX00109320	3	77873573	0.000149202	2.4558	w2_echo_mouse_covar	FS	rs30359578
JAX00109320	3	77873573	0.000185325	-0.107984	w3_echo_mouse_covar	LVIDd	rs30359578
JAX00527380	3	77886022	9.91151e-05	2.48683	w2_echo_mouse_covar	FS	rs31167578
JAX00527380	3	77886022	0.000859042	2.23669	w3_echo_mouse_covar	FS	rs31167578
JAX00527380	3	77886022	0.000795213	-0.0978466	w3_echo_mouse_covar	LVIDd	rs31167578
JAX00109322	3	77891389	3.22477e-05	2.64168	w2_echo_mouse_covar	FS	rs31151952
JAX00109322	3	77891389	0.000441322	2.34506	w3_echo_mouse_covar	FS	rs31151952
JAX00109322	3	77891389	0.000394602	-0.102966	w3_echo_mouse_covar	LVIDd	rs31151952
JAX00109323	3	77911553	3.22477e-05	2.64168	w2_echo_mouse_covar	FS	rs30797510
JAX00109323	3	77911553	0.000441322	2.34506	w3_echo_mouse_covar	FS	rs30797510
JAX00109323	3	77911553	0.000394602	-0.102966	w3_echo_mouse_covar	LVIDd	rs30797510
JAX00109325	3	77942218	5.06506e-05	2.58884	w2_echo_mouse_covar	FS	rs30481197
JAX00109325	3	77942218	0.000668695	2.27777	w3_echo_mouse_covar	FS	rs30481197
JAX00109325	3	77942218	0.000431067	-0.102137	w3_echo_mouse_covar	LVIDd	rs30481197
JAX00109336	3	78097231	0.000535073	2.25675	w2_echo_mouse_covar	FS	rs48656671
JAX00109336	3	78097231	0.000415217	-0.101735	w3_echo_mouse_covar	LVIDd	rs48656671
JAX00109340	3	78133970	0.000399944	2.28981	w2_echo_mouse_covar	FS	rs30019757
JAX00109340	3	78133970	0.000694299	-0.0980737	w3_echo_mouse_covar	LVIDd	rs30019757
JAX00109342	3	78162610	0.000535073	2.25675	w2_echo_mouse_covar	FS	rs30262274
JAX00109342	3	78162610	0.000415217	-0.101735	w3_echo_mouse_covar	LVIDd	rs30262274
JAX00527420	3	78163047	0.000535073	2.25675	w2_echo_mouse_covar	FS	rs31173451
JAX00527420	3	78163047	0.000415217	-0.101735	w3_echo_mouse_covar	LVIDd	rs31173451
JAX00527422	3	78163921	0.000535073	2.25675	w2_echo_mouse_covar	FS	rs31174160
JAX00527422	3	78163921	0.000415217	-0.101735	w3_echo_mouse_covar	LVIDd	rs31174160
JAX00527424	3	78169025	0.000535073	2.25675	w2_echo_mouse_covar	FS	rs31166857
JAX00527424	3	78169025	0.000415217	-0.101735	w3_echo_mouse_covar	LVIDd	rs31166857
JAX00109343	3	78175629	0.000535073	2.25675	w2_echo_mouse_covar	FS	rs31053643
JAX00109343	3	78175629	0.000415217	-0.101735	w3_echo_mouse_covar	LVIDd	rs31053643
JAX00527432	3	78213911	0.000352203	2.31747	w2_echo_mouse_covar	FS	rs30428963
JAX00527432	3	78213911	0.000392294	-0.102185	w3_echo_mouse_covar	LVIDd	rs30428963
JAX00527445	3	78270861	0.000161773	2.44789	w2_echo_mouse_covar	FS	rs31177691
JAX00527445	3	78270861	0.000551815	-0.100969	w3_echo_mouse_covar	LVIDd	rs31177691
JAX00109354	3	78323571	0.000223006	2.40152	w2_echo_mouse_covar	FS	rs31181766
JAX00109354	3	78323571	0.000202896	-0.107099	w3_echo_mouse_covar	LVIDd	rs31181766
JAX00527462	3	78327537	0.000352203	2.31747	w2_echo_mouse_covar	FS	rs31183537
JAX00527462	3	78327537	0.000392294	-0.102185	w3_echo_mouse_covar	LVIDd	rs31183537
JAX00109370	3	78539483	0.000270824	2.37282	w2_echo_mouse_covar	FS	rs30073726
JAX00109370	3	78539483	0.000309706	-0.104114	w3_echo_mouse_covar	LVIDd	rs30073726
JAX00109372	3	78563500	0.000223006	2.40152	w2_echo_mouse_covar	FS	rs31200416
JAX00109372	3	78563500	0.000202896	-0.107099	w3_echo_mouse_covar	LVIDd	rs31200416
[truncated: 19,760 more rows]
